# Supplementary material for: Developmental transcriptome profiling of bovine muscle tissue reveals an abundant GosB that regulates myoblast proliferation and apoptosis
Source: Oncotarget. 2017 Mar 29;8(19):32083–100. doi: 10.18632/oncotarget.16644 (PMC5458270; doi:10.18632/oncotarget.16644)
Supplement: Supplementary file 2 [file oncotarget-08-32083-s002.xlsx]

## Sheet: Sheet1
test_id	class_code	nearest_ref_id	gene_id	gene	Gene ID	Description	GO_Term	KEGG	locus	sample_1	sample_2	status	BTA_fpkm	BTF_fpkm	log2(fold_change)	regulation	p_value	q_value	significant
TCONS_00133883	"="	ENSBTAT00000057007	XLOC_119825	MYL4	ENSBTAG00000021916	myosin light chain 4 [Source:RefSeq peptide;Acc:NP_001068617]	GO:0002026(regulation of the force of heart contraction);GO:0003785(actin monomer binding);GO:0005509(calcium ion binding);GO:0031672(A band);GO:0032781(positive regulation of ATPase activity);GO:0051015(actin filament binding);GO:0060048(cardiac muscle contraction)	NA	chr19:46925385-46938975	BTA	BTF	OK	1.04543	233.533	-7.80339	down	5e-05	0.000326959	yes
TCONS_00345252	"="	ENSBTAT00000028237	XLOC_309473	ARHGAP36	ENSBTAG00000021189	Bos taurus Rho GTPase activating protein 36 (ARHGAP36), mRNA. [Source:RefSeq mRNA;Acc:NM_001101988]	GO:0005096(GTPase activator activity);GO:0005622(intracellular);GO:0007165(signal transduction);GO:0043547(positive regulation of GTPase activity)	NA	chrX:14981726-15013244	BTA	BTF	OK	0.407748	43.5157	-6.73771	down	5e-05	0.000326959	yes
TCONS_00173480	"="	ENSBTAT00000056239	XLOC_155395	DLK	ENSBTAG00000037899	Bos taurus delta-like 1 homolog (Drosophila) (DLK1), mRNA. [Source:RefSeq mRNA;Acc:NM_174037]	GO:0005509(calcium ion binding);GO:0005515(protein binding);GO:0009790(embryo development);GO:0009791(post-embryonic development);GO:0009897(external side of plasma membrane);GO:0045746(negative regulation of Notch signaling pathway);GO:0048706(embryonic skeletal system development)	NA	chr21:67274799-67283089	BTA	BTF	OK	1.9348	195.27	-6.65714	down	5e-05	0.000326959	yes
TCONS_00122232	"="	ENSBTAT00000025217	XLOC_110130	HIF3A	ENSBTAG00000018948	Bos taurus hypoxia inducible factor 3, alpha subunit (HIF3A), mRNA. [Source:RefSeq mRNA;Acc:NM_001105342]	GO:0001666(response to hypoxia);GO:0003677(DNA binding);GO:0003700(sequence-specific DNA binding transcription factor activity);GO:0004871(signal transducer activity);GO:0005515(protein binding);GO:0005634(nucleus);GO:0005737(cytoplasm);GO:0005886(plasma membrane);GO:0006351(transcription, DNA-templated);GO:0006355(regulation of transcription, DNA-dependent);GO:0006366(transcription from RNA poly…	NA	chr18:53991369-54022923	BTA	BTF	OK	0.116555	6.39513	-5.77789	down	5e-05	0.000326959	yes
TCONS_00097847	"="	ENSBTAT00000064811	XLOC_088458	TNNT2	ENSBTAG00000045789	Bos taurus troponin T type 2 (cardiac) (TNNT2), mRNA. [Source:RefSeq mRNA;Acc:NM_174771]	GO:0003779(actin binding);GO:0005200(structural constituent of cytoskeleton);GO:0005523(tropomyosin binding);GO:0005737(cytoplasm);GO:0005861(troponin complex);GO:0005865(striated muscle thin filament);GO:0006200(ATP catabolic process);GO:0006936(muscle contraction);GO:0006937(regulation of muscle contraction);GO:0007507(heart development);GO:0008016(regulation of heart contraction);GO:0016887(AT…	04260(Cardiac muscle contraction);05410(Hypertrophic cardiomyopathy (HCM));05414(Dilated cardiomyopathy)	chr16:49259051-49262029	BTA	BTF	OK	1.15557	58.2094	-5.65457	down	5e-05	0.000326959	yes
TCONS_00046539	"="	ENSBTAT00000017616	XLOC_041785	TMEM8C	ENSBTAG00000013242	transmembrane protein 8C [Source:HGNC Symbol;Acc:33778]	GO:0005886(plasma membrane);GO:0007520(myoblast fusion);GO:0045026(plasma membrane fusion)	NA	chr11:104452112-104466259	BTA	BTF	OK	0.176239	8.32656	-5.56212	down	5e-05	0.000326959	yes
TCONS_00251628	"="	ENSBTAT00000043704	XLOC_225183	ENSBTAG00000030892	ENSBTAG00000030892	NA	NA	NA	chr3:121412143-121413236	BTA	BTF	OK	0.254893	11.788	-5.53128	down	5e-05	0.000326959	yes
TCONS_00285101	"="	ENSBTAT00000013790	XLOC_255105	ERBB3	ENSBTAG00000010444	Bos taurus v-erb-b2 erythroblastic leukemia viral oncogene homolog 3 (avian) (ERBB3), mRNA. [Source:RefSeq mRNA;Acc:NM_001103105]	GO:0000166(nucleotide binding);GO:0003197(endocardial cushion development);GO:0004672(protein kinase activity);GO:0004713(protein tyrosine kinase activity);GO:0004714(transmembrane receptor protein tyrosine kinase activity);GO:0004716(receptor signaling protein tyrosine kinase activity);GO:0004888(transmembrane signaling receptor activity);GO:0005515(protein binding);GO:0005524(ATP binding);GO:00…	04012(ErbB signaling pathway);04020(Calcium signaling pathway);04144(Endocytosis)	chr5:57539932-57560884	BTA	BTF	OK	0.401216	12.2628	-4.93376	down	5e-05	0.000326959	yes
TCONS_00280740	"="	ENSBTAT00000005226	XLOC_251201	CSDC2	ENSBTAG00000004004	Bos taurus cold shock domain containing C2, RNA binding (CSDC2), mRNA. [Source:RefSeq mRNA;Acc:NM_001076877]	GO:0003676(nucleic acid binding);GO:0003677(DNA binding);GO:0006355(regulation of transcription, DNA-dependent)	NA	chr5:113160818-113174721	BTA	BTF	OK	0.347817	10.5899	-4.92822	down	5e-05	0.000326959	yes
TCONS_00138958	"="	ENSBTAT00000027940	XLOC_124011	NGFR	ENSBTAG00000020979	Bos taurus nerve growth factor receptor (NGFR), mRNA. [Source:RefSeq mRNA;Acc:NM_001102478]	GO:0005035(death receptor activity);GO:0005515(protein binding);GO:0005737(cytoplasm);GO:0005886(plasma membrane);GO:0007165(signal transduction);GO:0007411(axon guidance);GO:0007417(central nervous system development);GO:0008625(extrinsic apoptotic signaling pathway via death domain receptors);GO:0010468(regulation of gene expression);GO:0016048(detection of temperature stimulus);GO:0021675(nerv…	04060(Cytokine-cytokine receptor interaction);04722(Neurotrophin signaling pathway)	chr19:37725130-37744573	BTA	BTF	OK	0.203024	5.7552	-4.82514	down	5e-05	0.000326959	yes
TCONS_00359349	"="	ENSBTAT00000064378	XLOC_322447	ENSBTAG00000047411	ENSBTAG00000047411	NA	NA	NA	chrX:89906439-89908678	BTA	BTF	OK	0.628368	16.8301	-4.74329	down	5e-05	0.000326959	yes
TCONS_00238659	"="	ENSBTAT00000044139	XLOC_213774	IGF2	ENSBTAG00000013066	Bos taurus insulin-like growth factor 2 (somatomedin A) (IGF2), mRNA. [Source:RefSeq mRNA;Acc:NM_174087]	GO:0001503(ossification);GO:0001649(osteoblast differentiation);GO:0001934(positive regulation of protein phosphorylation);GO:0005158(insulin receptor binding);GO:0005159(insulin-like growth factor receptor binding);GO:0005179(hormone activity);GO:0005515(protein binding);GO:0005576(extracellular region);GO:0005615(extracellular space);GO:0005975(carbohydrate metabolic process);GO:0006006(glucose…	NA	chr29:50046625-50065231	BTA	BTF	OK	27.8731	733.704	-4.71825	down	5e-05	0.000326959	yes
TCONS_00170870	"="	ENSBTAT00000017158	XLOC_153030	CRABP1	ENSBTAG00000012909	Bos taurus cellular retinoic acid binding protein 1 (CRABP1), mRNA. [Source:RefSeq mRNA;Acc:NM_181028]	GO:0005215(transporter activity);GO:0005737(cytoplasm);GO:0006810(transport);GO:0008289(lipid binding);GO:0016918(retinal binding);GO:0019841(retinol binding)	NA	chr21:31258090-31265286	BTA	BTF	OK	0.273515	6.79714	-4.63524	down	5e-05	0.000326959	yes
TCONS_00198733	"="	ENSBTAT00000005074	XLOC_177794	EMILIN2	ENSBTAG00000003880	elastin microfibril interfacer 2 [Source:HGNC Symbol;Acc:19881]	GO:0005515(protein binding);GO:0005576(extracellular region)	NA	chr24:37495561-37591577	BTA	BTF	OK	1.36204	28.9867	-4.41155	down	5e-05	0.000326959	yes
TCONS_00106845	"="	ENSBTAT00000029841	XLOC_096537	SFRP2	ENSBTAG00000018563	Bos taurus secreted frizzled-related protein 2 (SFRP2), mRNA. [Source:RefSeq mRNA;Acc:NM_001034393]	GO:0001569(patterning of blood vessels);GO:0001756(somitogenesis);GO:0001843(neural tube closure);GO:0001944(vasculature development);GO:0002063(chondrocyte development);GO:0003151(outflow tract morphogenesis);GO:0003214(cardiac left ventricle morphogenesis);GO:0005515(protein binding);GO:0005576(extracellular region);GO:0005615(extracellular space);GO:0005737(cytoplasm);GO:0005886(plasma membran…	04310(Wnt signaling pathway)	chr17:3829345-3838136	BTA	BTF	OK	1.05631	21.7691	-4.36517	down	5e-05	0.000326959	yes
TCONS_00027379	"="	ENSBTAT00000007504	XLOC_024754	ACTC1	ENSBTAG00000005714	Bos taurus actin, alpha, cardiac muscle 1 (ACTC1), mRNA. [Source:RefSeq mRNA;Acc:NM_001034585]	GO:0000166(nucleotide binding);GO:0001725(stress fiber);GO:0005200(structural constituent of cytoskeleton);GO:0005524(ATP binding);GO:0005737(cytoplasm);GO:0005856(cytoskeleton);GO:0005865(striated muscle thin filament);GO:0005884(actin filament);GO:0006200(ATP catabolic process);GO:0015629(actin cytoskeleton);GO:0016887(ATPase activity);GO:0017022(myosin binding);GO:0019894(kinesin binding);GO:0…	04260(Cardiac muscle contraction);05410(Hypertrophic cardiomyopathy (HCM));05414(Dilated cardiomyopathy)	chr10:30361780-30367052	BTA	BTF	OK	36.6686	724.141	-4.30365	down	5e-05	0.000326959	yes
TCONS_00311873	"="	ENSBTAT00000035613	XLOC_278986	FBN3	ENSBTAG00000000595	fibrillin 3 [Source:HGNC Symbol;Acc:18794]	GO:0005201(extracellular matrix structural constituent);GO:0005509(calcium ion binding);GO:0005515(protein binding);GO:0005578(proteinaceous extracellular matrix)	NA	chr7:18004779-18076590	BTA	BTF	OK	0.0742299	1.23679	-4.05845	down	5e-05	0.000326959	yes
TCONS_00114495	"="	ENSBTAT00000009267	XLOC_103450	FZD10	ENSBTAG00000007047	Bos taurus frizzled family receptor 10 (FZD10), mRNA. [Source:RefSeq mRNA;Acc:NM_001098033]	GO:0001944(vasculature development);GO:0004871(signal transducer activity);GO:0004888(transmembrane signaling receptor activity);GO:0004930(G-protein coupled receptor activity);GO:0005515(protein binding);GO:0005737(cytoplasm);GO:0005886(plasma membrane);GO:0007165(signal transduction);GO:0007166(cell surface receptor signaling pathway);GO:0007186(G-protein coupled receptor signaling pathway);GO:…	04310(Wnt signaling pathway);04916(Melanogenesis);05200(Pathways in cancer);05217(Basal cell carcinoma)	chr17:47935476-47937432	BTA	BTF	OK	0.178812	2.79513	-3.9664	down	5e-05	0.000326959	yes
TCONS_00190982	"="	ENSBTAT00000045050	XLOC_170803	HIST1H3B		NA	NA	NA	chr23:31654043-31654454	BTA	BTF	OK	11.84	183.178	-3.9515	down	5e-05	0.000326959	yes
TCONS_00244296	"="	ENSBTAT00000025498	XLOC_218773	MEX3A	ENSBTAG00000019158	Bos taurus mex-3 homolog A (C. elegans) (MEX3A), mRNA. [Source:RefSeq mRNA;Acc:NM_001206290]	GO:0003723(RNA binding);GO:0005515(protein binding);GO:0008270(zinc ion binding);GO:0046872(metal ion binding)	NA	chr3:14745190-14752099	BTA	BTF	OK	0.144162	2.21999	-3.94479	down	5e-05	0.000326959	yes
TCONS_00238089	"="	ENSBTAT00000027446	XLOC_213295	RHOD	ENSBTAG00000020600	Bos taurus ras homolog gene family, member D (RHOD), mRNA. [Source:RefSeq mRNA;Acc:NM_001192338]	GO:0000166(nucleotide binding);GO:0003924(GTPase activity);GO:0005525(GTP binding);GO:0005622(intracellular);GO:0006184(GTP catabolic process);GO:0006886(intracellular protein transport);GO:0006913(nucleocytoplasmic transport);GO:0007165(signal transduction);GO:0007264(small GTPase mediated signal transduction);GO:0015031(protein transport);GO:0016020(membrane)	04360(Axon guidance)	chr29:45684596-45694819	BTA	BTF	OK	0.666205	10.1976	-3.93612	down	5e-05	0.000326959	yes
TCONS_00226665	"="	ENSBTAT00000039787	XLOC_202931	SFRP1	ENSBTAG00000027625	Bos taurus secreted frizzled-related protein 1 (SFRP1), mRNA. [Source:RefSeq mRNA;Acc:NM_174460]	GO:0001649(osteoblast differentiation);GO:0001657(ureteric bud development);GO:0001756(somitogenesis);GO:0001843(neural tube closure);GO:0002244(hematopoietic progenitor cell differentiation);GO:0004197(cysteine-type endopeptidase activity);GO:0005109(frizzled binding);GO:0005515(protein binding);GO:0005576(extracellular region);GO:0005578(proteinaceous extracellular matrix);GO:0005615(extracellu…	04310(Wnt signaling pathway)	chr27:35900361-35943920	BTA	BTF	OK	1.12827	17.1831	-3.92882	down	5e-05	0.000326959	yes
TCONS_00087571	"="	ENSBTAT00000000419	XLOC_079170	MAPK8IP1	ENSBTAG00000000317	mitogen-activated protein kinase 8 interacting protein 1 [Source:HGNC Symbol;Acc:6882]	GO:0005078(MAP-kinase scaffold activity);GO:0005515(protein binding);GO:0005737(cytoplasm);GO:0005829(cytosol);GO:0006355(regulation of transcription, DNA-dependent);GO:0007165(signal transduction);GO:0007258(JUN phosphorylation);GO:0016020(membrane);GO:0016192(vesicle-mediated transport);GO:0019894(kinesin binding);GO:0019901(protein kinase binding);GO:0030424(axon);GO:0030425(dendrite);GO:00430…	04010(MAPK signaling pathway)	chr15:76794435-76813776	BTA	BTF	OK	0.483296	7.33898	-3.9246	down	5e-05	0.000326959	yes
TCONS_00195079	"="	ENSBTAT00000044972	XLOC_174413	HIST1H3A		NA	NA	NA	chr23:31644097-31644508	BTA	BTF	OK	18.0729	273.352	-3.91886	down	5e-05	0.000326959	yes
TCONS_00359845	"="	ENSBTAT00000011507	XLOC_322889	MAGED1	ENSBTAG00000008733	melanoma antigen family D, 1 [Source:HGNC Symbol;Acc:6813]	GO:0003713(transcription coactivator activity);GO:0005515(protein binding);GO:0006357(regulation of transcription from RNA polymerase II promoter);GO:0043065(positive regulation of apoptotic process);GO:0043234(protein complex);GO:0043406(positive regulation of MAP kinase activity);GO:0045892(negative regulation of transcription, DNA-dependent);GO:0045893(positive regulation of transcription, DNA…	04722(Neurotrophin signaling pathway)	chrX:95708019-95715152	BTA	BTF	OK	2.62415	38.8721	-3.88882	down	5e-05	0.000326959	yes
TCONS_00298166	"="	ENSBTAT00000047589	XLOC_266908	SPP1	ENSBTAG00000005260	Bos taurus secreted phosphoprotein 1 (SPP1), mRNA. [Source:RefSeq mRNA;Acc:NM_174187]	GO:0001503(ossification);GO:0005615(extracellular space);GO:0005737(cytoplasm);GO:0007155(cell adhesion);GO:0010811(positive regulation of cell-substrate adhesion);GO:0030593(neutrophil chemotaxis);GO:0033280(response to vitamin D);GO:0045177(apical part of cell);GO:0050840(extracellular matrix binding)	04510(Focal adhesion);04512(ECM-receptor interaction);04620(Toll-like receptor signaling pathway)	chr6:38120577-38127577	BTA	BTF	OK	0.747155	11.0606	-3.88788	down	5e-05	0.000326959	yes
TCONS_00357175	"="	ENSBTAT00000006354	XLOC_320463	NRK		NA	NA	NA	chrX:53481281-53508483	BTA	BTF	OK	2.8793	42.4346	-3.88145	down	5e-05	0.000326959	yes
TCONS_00288136	"="	ENSBTAT00000022145	XLOC_257790	CCND2	ENSBTAG00000016649	Bos taurus cyclin D2 (CCND2), mRNA. [Source:RefSeq mRNA;Acc:NM_001076372]	GO:0000079(regulation of cyclin-dependent protein serine/threonine kinase activity);GO:0000307(cyclin-dependent protein kinase holoenzyme complex);GO:0000785(chromatin);GO:0001934(positive regulation of protein phosphorylation);GO:0005515(protein binding);GO:0005634(nucleus);GO:0005730(nucleolus);GO:0005737(cytoplasm);GO:0005829(cytosol);GO:0007049(cell cycle);GO:0016020(membrane);GO:0019901(prot…	04110(Cell cycle);04115(p53 signaling pathway);04310(Wnt signaling pathway);04510(Focal adhesion);04630(Jak-STAT signaling pathway)	chr5:106248130-106305288	BTA	BTF	OK	0.939366	13.8131	-3.87821	down	5e-05	0.000326959	yes
TCONS_00170065	"="	ENSBTAT00000003143	XLOC_152309	TICRR	ENSBTAG00000002418	TOPBP1-interacting checkpoint and replication regulator [Source:HGNC Symbol;Acc:28704]	GO:0003682(chromatin binding);GO:0005515(protein binding);GO:0005634(nucleus);GO:0006260(DNA replication);GO:0010212(response to ionizing radiation);GO:0030174(regulation of DNA-dependent DNA replication initiation);GO:0033314(mitotic DNA replication checkpoint)	NA	chr21:21436440-21478472	BTA	BTF	OK	0.0462183	0.670527	-3.85876	down	5e-05	0.000326959	yes
TCONS_00005835	"="	ENSBTAT00000002263	XLOC_005367	IGSF10	ENSBTAG00000001728	Bos taurus immunoglobulin superfamily, member 10 (IGSF10), mRNA. [Source:RefSeq mRNA;Acc:NM_001206785]	GO:0005515(protein binding)	NA	chr1:117532036-117544618	BTA	BTF	OK	0.0974794	1.40827	-3.85268	down	5e-05	0.000326959	yes
TCONS_00354821	"="	ENSBTAT00000027192	XLOC_318299	GPC3	ENSBTAG00000020406	Bos taurus glypican 3 (GPC3), mRNA. [Source:RefSeq mRNA;Acc:NM_001035463]	GO:0001658(branching involved in ureteric bud morphogenesis);GO:0001822(kidney development);GO:0005515(protein binding);GO:0005578(proteinaceous extracellular matrix);GO:0005764(lysosome);GO:0005886(plasma membrane);GO:0008285(negative regulation of cell proliferation);GO:0009887(organ morphogenesis);GO:0009948(anterior/posterior axis specification);GO:0010171(body morphogenesis);GO:0016020(membr…	NA	chrX:17305873-17770661	BTA	BTF	OK	2.17487	30.8608	-3.82677	down	5e-05	0.000326959	yes
TCONS_00170031	"="	ENSBTAT00000021514	XLOC_152277	ACAN	ENSBTAG00000016158	aggrecan [Source:HGNC Symbol;Acc:319]	GO:0001502(cartilage condensation);GO:0002063(chondrocyte development);GO:0005509(calcium ion binding);GO:0005515(protein binding);GO:0005540(hyaluronic acid binding);GO:0005578(proteinaceous extracellular matrix);GO:0005604(basement membrane);GO:0007155(cell adhesion);GO:0030166(proteoglycan biosynthetic process);GO:0030199(collagen fibril organization);GO:0030246(carbohydrate binding);GO:003101…	NA	chr21:20800157-20868837	BTA	BTF	OK	0.0528286	0.749413	-3.82637	down	5e-05	0.000326959	yes
TCONS_00087613	"="	ENSBTAT00000010178	XLOC_079200	BMK	ENSBTAG00000007740	Bos taurus midkine (neurite growth-promoting factor 2) (MDK), mRNA. [Source:RefSeq mRNA;Acc:NM_173935]	GO:0001662(behavioral fear response);GO:0007614(short-term memory);GO:0008083(growth factor activity);GO:0008201(heparin binding);GO:0009611(response to wounding);GO:0021542(dentate gyrus development);GO:0021681(cerebellar granular layer development);GO:0021766(hippocampus development);GO:0021987(cerebral cortex development);GO:0030421(defecation);GO:0043524(negative regulation of neuron apoptoti…	NA	chr15:77249898-77254216	BTA	BTF	OK	1.43272	19.3716	-3.75712	down	5e-05	0.000326959	yes
TCONS_00244234	"="	ENSBTAT00000020974	XLOC_218728	NES	ENSBTAG00000015794	Bos taurus nestin (NES), mRNA. [Source:RefSeq mRNA;Acc:NM_001206591]	GO:0000086(G2/M transition of mitotic cell cycle);GO:0005198(structural molecule activity);GO:0005622(intracellular);GO:0005737(cytoplasm);GO:0005882(intermediate filament);GO:0007399(nervous system development);GO:0032091(negative regulation of protein binding);GO:0043066(negative regulation of apoptotic process);GO:0043086(negative regulation of catalytic activity);GO:0043524(negative regulatio…	NA	chr3:14208424-14215600	BTA	BTF	OK	10.4229	138.771	-3.73487	down	5e-05	0.000326959	yes
TCONS_00179436	"="	ENSBTAT00000050490	XLOC_160743	CKB	ENSBTAG00000035998	Bos taurus creatine kinase, brain (CKB), mRNA. [Source:RefSeq mRNA;Acc:NM_001015613]	GO:0000166(nucleotide binding);GO:0003824(catalytic activity);GO:0004111(creatine kinase activity);GO:0005515(protein binding);GO:0005524(ATP binding);GO:0005737(cytoplasm);GO:0005739(mitochondrion);GO:0007420(brain development);GO:0016301(kinase activity);GO:0016310(phosphorylation);GO:0016740(transferase activity);GO:0016772(transferase activity, transferring phosphorus-containing groups);GO:00…	00330(Arginine and proline metabolism);01100(Metabolic pathways)	chr21:69809415-69812653	BTA	BTF	OK	1.28358	16.9759	-3.72525	down	5e-05	0.000326959	yes
TCONS_00037953	"="	ENSBTAT00000006372	XLOC_034292	OLFML2A	ENSBTAG00000004848	olfactomedin-like 2A [Source:HGNC Symbol;Acc:27270]	GO:0005515(protein binding);GO:0030198(extracellular matrix organization);GO:0031012(extracellular matrix);GO:0042803(protein homodimerization activity);GO:0050840(extracellular matrix binding)	NA	chr11:95780141-95809292	BTA	BTF	OK	1.72782	22.4676	-3.70082	down	5e-05	0.000326959	yes
TCONS_00286207	"="	ENSBTAT00000010617	XLOC_256071	C1QTNF6	ENSBTAG00000008074	C1q and tumor necrosis factor related protein 6 [Source:HGNC Symbol;Acc:14343]	GO:0005515(protein binding);GO:0005576(extracellular region);GO:0005581(collagen);GO:0005615(extracellular space);GO:0042802(identical protein binding);GO:0051259(protein oligomerization);GO:0070208(protein heterotrimerization)	NA	chr5:75990965-75999897	BTA	BTF	OK	0.739169	9.60477	-3.69978	down	5e-05	0.000326959	yes
TCONS_00245756	"="	ENSBTAT00000030590	XLOC_219962	FAM212B	ENSBTAG00000022580	Bos taurus chromosome 3 open reading frame, human C1orf183 (FAM212B), mRNA. [Source:RefSeq mRNA;Acc:NM_001101261]	NA	NA	chr3:31719423-31733085	BTA	BTF	OK	0.556878	7.11055	-3.67453	down	5e-05	0.000326959	yes
TCONS_00120663	"="	ENSBTAT00000009552	XLOC_108920	ZNF536	ENSBTAG00000007262	zinc finger protein 536 [Source:HGNC Symbol;Acc:29025]	GO:0003676(nucleic acid binding);GO:0044323(retinoic acid-responsive element binding);GO:0045665(negative regulation of neuron differentiation);GO:0046872(metal ion binding);GO:0048387(negative regulation of retinoic acid receptor signaling pathway)	NA	chr18:41116112-41214205	BTA	BTF	OK	0.207748	2.56493	-3.62601	down	5e-05	0.000326959	yes
TCONS_00135163	"="	ENSBTAT00000061463	XLOC_120828	SDK2	ENSBTAG00000044195	sidekick cell adhesion molecule 2 [Source:HGNC Symbol;Acc:19308]	GO:0005515(protein binding)	NA	chr19:58439766-58582832	BTA	BTF	OK	0.267665	3.25148	-3.60259	down	5e-05	0.000326959	yes
TCONS_00027004	"="	ENSBTAT00000052701	XLOC_024425	ENSBTAG00000035785	ENSBTAG00000035785	Uncharacterized protein [Source:UniProtKB/TrEMBL;Acc:G5E6A4]	GO:0005515(protein binding)	NA	chr10:24757321-24765544	BTA	BTF	OK	1.39027	16.5284	-3.57151	down	5e-05	0.000326959	yes
TCONS_00278899	"="	ENSBTAT00000004256	XLOC_249634	SLCO1A2	ENSBTAG00000003282	Bos taurus solute carrier organic anion transporter family, member 1A2 (SLCO1A2), mRNA. [Source:RefSeq mRNA;Acc:NM_174654]	GO:0005215(transporter activity);GO:0005515(protein binding);GO:0006810(transport);GO:0016020(membrane);GO:0016021(integral to membrane);GO:0055085(transmembrane transport)	04976(Bile secretion)	chr5:89258892-89311142	BTA	BTF	OK	0.760694	8.81791	-3.53505	down	5e-05	0.000326959	yes
TCONS_00131965	"="	ENSBTAT00000026987	XLOC_118259	NLGN2	ENSBTAG00000020252	Bos taurus neuroligin 2 (NLGN2), mRNA. [Source:RefSeq mRNA;Acc:NM_001191242]	GO:0002087(regulation of respiratory gaseous exchange by neurological system process);GO:0005515(protein binding);GO:0007155(cell adhesion);GO:0008152(metabolic process);GO:0008484(sulfuric ester hydrolase activity);GO:0016020(membrane);GO:0016787(hydrolase activity);GO:0019233(sensory perception of pain);GO:0032230(positive regulation of synaptic transmission, GABAergic);GO:0035418(protein local…	04514(Cell adhesion molecules (CAMs))	chr19:27727924-27733393	BTA	BTF	OK	0.311434	3.60137	-3.53155	down	5e-05	0.000326959	yes
TCONS_00168263	"="	ENSBTAT00000064156	XLOC_150599	MAGEL2	ENSBTAG00000045998	Uncharacterized protein [Source:UniProtKB/TrEMBL;Acc:G3MYI7]	GO:0005515(protein binding);GO:0006355(regulation of transcription, DNA-dependent)	NA	chr21:781267-784819	BTA	BTF	OK	0.148585	1.65599	-3.47833	down	5e-05	0.000326959	yes
TCONS_00255425	"="	ENSBTAT00000033510	XLOC_228444	ENSBTAG00000016712	ENSBTAG00000016712	Bos taurus chloride channel regulator 3 (CLCA3), mRNA. [Source:RefSeq mRNA;Acc:NM_181018]	GO:0005515(protein binding)	04740(Olfactory transduction);04972(Pancreatic secretion)	chr3:57553953-57588483	BTA	BTF	OK	1.48784	16.5441	-3.47503	down	5e-05	0.000326959	yes
TCONS_00323630	"="	ENSBTAT00000061589	XLOC_289649	ROR2	ENSBTAG00000005092	Bos taurus receptor tyrosine kinase-like orphan receptor 2 (ROR2), mRNA. [Source:RefSeq mRNA;Acc:NM_001105464]	GO:0000166(nucleotide binding);GO:0001501(skeletal system development);GO:0001502(cartilage condensation);GO:0001756(somitogenesis);GO:0004672(protein kinase activity);GO:0004713(protein tyrosine kinase activity);GO:0004714(transmembrane receptor protein tyrosine kinase activity);GO:0005109(frizzled binding);GO:0005515(protein binding);GO:0005524(ATP binding);GO:0006468(protein phosphorylation);G…	NA	chr8:87340387-87578642	BTA	BTF	OK	0.191939	2.12094	-3.46599	down	5e-05	0.000326959	yes
TCONS_00288554	"="	ENSBTAT00000034677	XLOC_258136	SOX10	ENSBTAG00000004822	Bos taurus SRY (sex determining region Y)-box 10 (SOX10), mRNA. [Source:RefSeq mRNA;Acc:NM_001193247]	GO:0000978(RNA polymerase II core promoter proximal region sequence-specific DNA binding);GO:0000980(RNA polymerase II distal enhancer sequence-specific DNA binding);GO:0000981(sequence-specific DNA binding RNA polymerase II transcription factor activity);GO:0001190(RNA polymerase II transcription factor binding transcription factor activity involved in positive regulation of transcription);GO:00…	NA	chr5:110261031-110280622	BTA	BTF	OK	0.0845808	0.906701	-3.42223	down	5e-05	0.000326959	yes
TCONS_00312190	"="	ENSBTAT00000026881	XLOC_279243	SHD	ENSBTAG00000039696	SH2 domain-containing adapter protein D [Source:RefSeq peptide;Acc:NP_001192447]	GO:0005515(protein binding)	NA	chr7:21002692-21010652	BTA	BTF	OK	7.3206	74.1485	-3.34038	down	5e-05	0.000326959	yes
TCONS_00353077	"="	ENSBTAT00000029882	XLOC_316664	MXRA5	ENSBTAG00000022150	matrix-remodelling associated 5 [Source:HGNC Symbol;Acc:7539]	GO:0005515(protein binding)	NA	chrX:138874357-138904171	BTA	BTF	OK	0.78243	7.90733	-3.33716	down	5e-05	0.000326959	yes
TCONS_00205682	"="	ENSBTAT00000012119	XLOC_184099	GLIS2	ENSBTAG00000009199	Bos taurus GLIS family zinc finger 2 (GLIS2), mRNA. [Source:RefSeq mRNA;Acc:NM_001205948]	GO:0000122(negative regulation of transcription from RNA polymerase II promoter);GO:0001077(RNA polymerase II core promoter proximal region sequence-specific DNA binding transcription factor activity involved in positive regulation of transcription);GO:0003676(nucleic acid binding);GO:0003677(DNA binding);GO:0005515(protein binding);GO:0005634(nucleus);GO:0016607(nuclear speck);GO:0043433(negativ…	NA	chr25:3492512-3498966	BTA	BTF	OK	0.450133	4.47231	-3.3126	down	5e-05	0.000326959	yes
TCONS_00087598	"="	ENSBTAT00000008081	XLOC_079194	CREB3L1	ENSBTAG00000006143	cAMP responsive element binding protein 3-like 1 [Source:HGNC Symbol;Acc:18856]	GO:0001077(RNA polymerase II core promoter proximal region sequence-specific DNA binding transcription factor activity involved in positive regulation of transcription);GO:0003677(DNA binding);GO:0003682(chromatin binding);GO:0003700(sequence-specific DNA binding transcription factor activity);GO:0005634(nucleus);GO:0005783(endoplasmic reticulum);GO:0006355(regulation of transcription, DNA-depend…	04916(Melanogenesis);04962(Vasopressin-regulated water reabsorption);05016(Huntington's disease);05215(Prostate cancer)	chr15:77156693-77193643	BTA	BTF	OK	0.462203	4.4828	-3.2778	down	5e-05	0.000326959	yes
TCONS_00275213	"="	ENSBTAT00000035907	XLOC_246461	ENSBTAG00000037791	ENSBTAG00000037791	Bos taurus keratin-like (LOC615589), mRNA. [Source:RefSeq mRNA;Acc:NM_001098467]	GO:0005198(structural molecule activity);GO:0005882(intermediate filament)	NA	chr5:27642324-27643598	BTA	BTF	OK	4.10656	39.2656	-3.25726	down	5e-05	0.000326959	yes
TCONS_00003687	"="	ENSBTAT00000027999	XLOC_003384	LEPREL1	ENSBTAG00000021025	Bos taurus leprecan-like 1 (LEPREL1), mRNA. [Source:RefSeq mRNA;Acc:NM_001100345]	GO:0005506(iron ion binding);GO:0005604(basement membrane);GO:0005783(endoplasmic reticulum);GO:0005794(Golgi apparatus);GO:0008285(negative regulation of cell proliferation);GO:0016491(oxidoreductase activity);GO:0016705(oxidoreductase activity, acting on paired donors, with incorporation or reduction of molecular oxygen);GO:0016706(oxidoreductase activity, acting on paired donors, with incorpor…	NA	chr1:77752545-77932253	BTA	BTF	OK	0.711337	6.70487	-3.2366	down	5e-05	0.000326959	yes
TCONS_00046792	"="	ENSBTAT00000032582	XLOC_041982	MAMDC4	ENSBTAG00000021550	Bos taurus MAM domain containing 4 (MAMDC4), mRNA. [Source:RefSeq mRNA;Acc:NM_001143873]	GO:0005515(protein binding);GO:0016020(membrane)	NA	chr11:106325455-106332942	BTA	BTF	OK	0.104922	0.937317	-3.15921	down	5e-05	0.000326959	yes
TCONS_00213065	"="	ENSBTAT00000004145	XLOC_190436	FSCN1	ENSBTAG00000003191	Bos taurus fascin homolog 1, actin-bundling protein (Strongylocentrotus purpuratus) (FSCN1), mRNA. [Source:RefSeq mRNA;Acc:NM_001035045]	GO:0001725(stress fiber);GO:0003779(actin binding);GO:0005515(protein binding);GO:0005737(cytoplasm);GO:0005856(cytoskeleton);GO:0008144(drug binding);GO:0015629(actin cytoskeleton);GO:0016477(cell migration);GO:0030036(actin cytoskeleton organization);GO:0030175(filopodium);GO:0030674(protein binding, bridging);GO:0048870(cell motility);GO:0051015(actin filament binding);GO:0051017(actin filamen…	NA	chr25:39292720-39302192	BTA	BTF	OK	3.16967	27.2285	-3.10272	down	5e-05	0.000326959	yes
TCONS_00140620	"="	ENSBTAT00000061326	XLOC_125271	CBX2	ENSBTAG00000038306	chromobox homolog 2 [Source:HGNC Symbol;Acc:1552]	GO:0000122(negative regulation of transcription from RNA polymerase II promoter);GO:0000792(heterochromatin);GO:0003677(DNA binding);GO:0003682(chromatin binding);GO:0005515(protein binding);GO:0005634(nucleus);GO:0031519(PcG protein complex);GO:0035064(methylated histone residue binding);GO:0035102(PRC1 complex);GO:0045137(development of primary sexual characteristics)	NA	chr19:53367636-53377482	BTA	BTF	OK	0.298218	2.56146	-3.10252	down	5e-05	0.000326959	yes
TCONS_00128510	"="	ENSBTAT00000031920	XLOC_115417	LIG1	ENSBTAG00000014595	Bos taurus ligase I, DNA, ATP-dependent (LIG1), mRNA. [Source:RefSeq mRNA;Acc:NM_001102548]	GO:0000166(nucleotide binding);GO:0003677(DNA binding);GO:0003909(DNA ligase activity);GO:0003910(DNA ligase (ATP) activity);GO:0005524(ATP binding);GO:0005634(nucleus);GO:0005694(chromosome);GO:0005739(mitochondrion);GO:0006260(DNA replication);GO:0006266(DNA ligation);GO:0006273(lagging strand elongation);GO:0006281(DNA repair);GO:0006303(double-strand break repair via nonhomologous end joining…	03030(DNA replication);03410(Base excision repair);03420(Nucleotide excision repair);03430(Mismatch repair)	chr18:55307382-55359680	BTA	BTF	OK	0.391471	3.33409	-3.09031	down	5e-05	0.000326959	yes
TCONS_00195020	"="	ENSBTAT00000014123	XLOC_174362	HIST1H2AG	ENSBTAG00000040378	Histone H2A type 1 [Source:UniProtKB/Swiss-Prot;Acc:P0C0S9]	GO:0000786(nucleosome);GO:0003677(DNA binding);GO:0005515(protein binding);GO:0005622(intracellular);GO:0005634(nucleus);GO:0005694(chromosome);GO:0006334(nucleosome assembly);GO:0019899(enzyme binding);GO:0043565(sequence-specific DNA binding);GO:0046982(protein heterodimerization activity)	05322(Systemic lupus erythematosus)	chr23:31120659-31121052	BTA	BTF	OK	3.79988	32.0151	-3.07473	down	5e-05	0.000326959	yes
TCONS_00265092	"="	ENSBTAT00000044831	XLOC_237247	MEST	ENSBTAG00000017223	mesoderm specific transcript [Source:HGNC Symbol;Acc:7028]	GO:0003824(catalytic activity);GO:0005783(endoplasmic reticulum);GO:0008152(metabolic process);GO:0010883(regulation of lipid storage);GO:0032526(response to retinoic acid)	NA	chr4:95066505-95209257	BTA	BTF	OK	5.51583	45.9743	-3.05918	down	5e-05	0.000326959	yes
TCONS_00148709	"="	ENSBTAT00000038035	XLOC_132609	SDC3	ENSBTAG00000026676	Bos taurus syndecan 3 (SDC3), mRNA. [Source:RefSeq mRNA;Acc:NM_001206531]	GO:0008092(cytoskeletal protein binding);GO:0016020(membrane);GO:0016021(integral to membrane)	04512(ECM-receptor interaction);04514(Cell adhesion molecules (CAMs));05144(Malaria)	chr2:123236590-123252504	BTA	BTF	OK	0.75545	6.22033	-3.04158	down	5e-05	0.000326959	yes
TCONS_00134309	"="	ENSBTAT00000000046	XLOC_120157	PYCR1	ENSBTAG00000000042	Bos taurus pyrroline-5-carboxylate reductase 1 (PYCR1), mRNA. [Source:RefSeq mRNA;Acc:NM_001014957]	GO:0004735(pyrroline-5-carboxylate reductase activity);GO:0005737(cytoplasm);GO:0005739(mitochondrion);GO:0006561(proline biosynthetic process);GO:0006950(response to stress);GO:0008652(cellular amino acid biosynthetic process);GO:0016491(oxidoreductase activity);GO:0016616(oxidoreductase activity, acting on the CH-OH group of donors, NAD or NADP as acceptor);GO:0034599(cellular response to oxida…	00330(Arginine and proline metabolism);01100(Metabolic pathways)	chr19:51567327-51572084	BTA	BTF	OK	1.44362	11.8451	-3.03653	down	5e-05	0.000326959	yes
TCONS_00237142	"="	ENSBTAT00000022420	XLOC_212540	ADAMTS15	ENSBTAG00000016857	Bos taurus ADAM metallopeptidase with thrombospondin type 1 motif, 15 (ADAMTS15), mRNA. [Source:RefSeq mRNA;Acc:NM_001192390]	GO:0004222(metalloendopeptidase activity);GO:0005576(extracellular region);GO:0005578(proteinaceous extracellular matrix);GO:0006508(proteolysis);GO:0008233(peptidase activity);GO:0008237(metallopeptidase activity);GO:0008270(zinc ion binding);GO:0016787(hydrolase activity);GO:0031012(extracellular matrix);GO:0046872(metal ion binding)	NA	chr29:37142708-37169483	BTA	BTF	OK	0.489178	3.93534	-3.00805	down	5e-05	0.000326959	yes
TCONS_00261031	"="	ENSBTAT00000033863	XLOC_233524	COL1A2	ENSBTAG00000013472	Bos taurus collagen, type I, alpha 2 (COL1A2), mRNA. [Source:RefSeq mRNA;Acc:NM_174520]	GO:0001501(skeletal system development);GO:0001568(blood vessel development);GO:0005201(extracellular matrix structural constituent);GO:0005515(protein binding);GO:0005576(extracellular region);GO:0005578(proteinaceous extracellular matrix);GO:0005581(collagen);GO:0005584(collagen type I);GO:0005615(extracellular space);GO:0007179(transforming growth factor beta receptor signaling pathway);GO:000…	04510(Focal adhesion);04512(ECM-receptor interaction);04974(Protein digestion and absorption);05146(Amoebiasis)	chr4:11622753-11661575	BTA	BTF	OK	78.6895	630.2	-3.00157	down	5e-05	0.000326959	yes
TCONS_00128358	"="	ENSBTAT00000017753	XLOC_115299	SIX5	ENSBTAG00000013346	Bos taurus SIX homeobox 5 (SIX5), mRNA. [Source:RefSeq mRNA;Acc:NM_001205766]	GO:0002088(lens development in camera-type eye);GO:0003677(DNA binding);GO:0003700(sequence-specific DNA binding transcription factor activity);GO:0005515(protein binding);GO:0005634(nucleus);GO:0005737(cytoplasm);GO:0006355(regulation of transcription, DNA-dependent);GO:0007286(spermatid development);GO:0008285(negative regulation of cell proliferation);GO:0043565(sequence-specific DNA binding)	NA	chr18:53755488-53759029	BTA	BTF	OK	0.968285	7.71112	-2.99344	down	5e-05	0.000326959	yes
TCONS_00302799	"="	ENSBTAT00000023241	XLOC_271110	ISYNA1	ENSBTAG00000017482	Bos taurus inositol-3-phosphate synthase 1 (ISYNA1), mRNA. [Source:RefSeq mRNA;Acc:NM_001046032]	GO:0004512(inositol-3-phosphate synthase activity);GO:0005737(cytoplasm);GO:0006021(inositol biosynthetic process);GO:0006629(lipid metabolic process);GO:0008654(phospholipid biosynthetic process);GO:0016853(isomerase activity)	00562(Inositol phosphate metabolism);01100(Metabolic pathways)	chr7:4669452-4672648	BTA	BTF	OK	4.4154	34.7784	-2.97757	down	5e-05	0.000326959	yes
TCONS_00080863	"="	ENSBTAT00000013555	XLOC_073104	CTHRC1	ENSBTAG00000032591	Bos taurus collagen triple helix repeat containing 1 (CTHRC1), mRNA. [Source:RefSeq mRNA;Acc:NM_001081536]	GO:0005109(frizzled binding);GO:0005515(protein binding);GO:0005581(collagen);GO:0005615(extracellular space);GO:0005737(cytoplasm);GO:0017147(Wnt-protein binding);GO:0032092(positive regulation of protein binding);GO:0033690(positive regulation of osteoblast proliferation);GO:0043932(ossification involved in bone remodeling);GO:0045669(positive regulation of osteoblast differentiation);GO:006007…	NA	chr14:63311965-63328221	BTA	BTF	OK	0.889061	6.97673	-2.9722	down	5e-05	0.000326959	yes
TCONS_00151693	"="	ENSBTAT00000004495	XLOC_135233	CDCA7	ENSBTAG00000003458	Bos taurus cell division cycle associated 7 (CDCA7), mRNA. [Source:RefSeq mRNA;Acc:NM_001037488]	GO:0005634(nucleus);GO:0006351(transcription, DNA-templated);GO:0006355(regulation of transcription, DNA-dependent);GO:0042127(regulation of cell proliferation)	NA	chr2:23377201-23391373	BTA	BTF	OK	0.297984	2.31903	-2.96021	down	5e-05	0.000326959	yes
TCONS_00139190	"="	ENSBTAT00000043207	XLOC_124202	CCDC49	ENSBTAG00000030591	Bos taurus CWC25 spliceosome-associated protein homolog (S. cerevisiae) (CWC25), mRNA. [Source:RefSeq mRNA;Acc:NM_001105359]	NA	NA	chr19:40018112-40039645	BTA	BTF	OK	5.24313	39.7682	-2.92311	down	5e-05	0.000326959	yes
TCONS_00302904	"="	ENSBTAT00000052388	XLOC_271197	PLVAP	ENSBTAG00000005434	Bos taurus plasmalemma vesicle associated protein (PLVAP), mRNA. [Source:RefSeq mRNA;Acc:NM_001035353]	GO:0005737(cytoplasm)	NA	chr7:5685230-5704120	BTA	BTF	OK	1.19895	8.94853	-2.89988	down	5e-05	0.000326959	yes
TCONS_00079603	"="	ENSBTAT00000046864	XLOC_071910	MSC	ENSBTAG00000005404	Bos taurus musculin (MSC), mRNA. [Source:RefSeq mRNA;Acc:NM_001192146]	GO:0005634(nucleus);GO:0014707(branchiomeric skeletal muscle development);GO:0046983(protein dimerization activity);GO:0060021(palate development);GO:0060539(diaphragm development)	NA	chr14:37548619-37551351	BTA	BTF	OK	0.544803	3.90321	-2.84086	down	5e-05	0.000326959	yes
TCONS_00114626	"="	ENSBTAT00000065856	XLOC_103577	TMEM132C	ENSBTAG00000046256	transmembrane protein 132C [Source:HGNC Symbol;Acc:25436]	NA	NA	chr17:49445323-49739129	BTA	BTF	OK	0.242626	1.73466	-2.83785	down	5e-05	0.000326959	yes
TCONS_00046475	"="	ENSBTAT00000017746	XLOC_041740	NOTCH1	ENSBTAG00000022799	Uncharacterized protein [Source:UniProtKB/TrEMBL;Acc:F1MSM3]	GO:0000122(negative regulation of transcription from RNA polymerase II promoter);GO:0001047(core promoter binding);GO:0001190(RNA polymerase II transcription factor binding transcription factor activity involved in positive regulation of transcription);GO:0001701(in utero embryonic development);GO:0001708(cell fate specification);GO:0001837(epithelial to mesenchymal transition);GO:0001889(liver d…	04320(Dorso-ventral axis formation);04330(Notch signaling pathway)	chr11:103984706-104030947	BTA	BTF	OK	0.921073	6.44256	-2.80625	down	5e-05	0.000326959	yes
TCONS_00026881	"="	ENSBTAT00000019744	XLOC_024317	MMP14	ENSBTAG00000014824	Bos taurus matrix metallopeptidase 14 (membrane-inserted) (MMP14), mRNA. [Source:RefSeq mRNA;Acc:NM_174390]	GO:0003700(sequence-specific DNA binding transcription factor activity);GO:0004222(metalloendopeptidase activity);GO:0005509(calcium ion binding);GO:0005515(protein binding);GO:0005737(cytoplasm);GO:0006355(regulation of transcription, DNA-dependent);GO:0006508(proteolysis);GO:0008233(peptidase activity);GO:0008237(metallopeptidase activity);GO:0008270(zinc ion binding);GO:0016477(cell migration)…	04912(GnRH signaling pathway)	chr10:21804593-21815081	BTA	BTF	OK	3.83994	26.8393	-2.80519	down	5e-05	0.000326959	yes
TCONS_00275155	"="	ENSBTAT00000016832	XLOC_246418	KRT4	ENSBTAG00000012034	Bos taurus keratin 4 (KRT4), mRNA. [Source:RefSeq mRNA;Acc:NM_001098385]	GO:0005198(structural molecule activity);GO:0005882(intermediate filament);GO:0030855(epithelial cell differentiation);GO:0045095(keratin filament);GO:0050680(negative regulation of epithelial cell proliferation)	NA	chr5:27291349-27298263	BTA	BTF	OK	0.364138	2.52701	-2.79488	down	5e-05	0.000326959	yes
TCONS_00205288	"="	ENSBTAT00000026311	XLOC_183853	CHTF18	ENSBTAG00000019743	Bos taurus CTF18, chromosome transmission fidelity factor 18 homolog (S. cerevisiae) (CHTF18), mRNA. [Source:RefSeq mRNA;Acc:NM_001192460]	GO:0000166(nucleotide binding);GO:0005524(ATP binding);GO:0005634(nucleus);GO:0005737(cytoplasm);GO:0006281(DNA repair);GO:0006310(DNA recombination);GO:0009378(four-way junction helicase activity);GO:0016887(ATPase activity);GO:0017111(nucleoside-triphosphatase activity)	NA	chr25:668528-676616	BTA	BTF	OK	0.195282	1.34348	-2.78235	down	5e-05	0.000326959	yes
TCONS_00190923	"="	ENSBTAT00000052381	XLOC_170760	HIST1H2BJ	ENSBTAG00000038277	histone cluster 1, H2bj [Source:HGNC Symbol;Acc:4761]	GO:0000786(nucleosome);GO:0003677(DNA binding);GO:0005515(protein binding);GO:0005622(intracellular);GO:0005634(nucleus);GO:0005694(chromosome);GO:0006334(nucleosome assembly);GO:0043565(sequence-specific DNA binding);GO:0046982(protein heterodimerization activity)	05322(Systemic lupus erythematosus)	chr23:31121335-31127004	BTA	BTF	OK	3.78425	25.6573	-2.76129	down	5e-05	0.000326959	yes
TCONS_00291829	"="	ENSBTAT00000061059	XLOC_261100	SLIT2	ENSBTAG00000005108	slit homolog 2 (Drosophila) [Source:HGNC Symbol;Acc:11086]	GO:0001656(metanephros development);GO:0001657(ureteric bud development);GO:0001701(in utero embryonic development);GO:0001933(negative regulation of protein phosphorylation);GO:0002042(cell migration involved in sprouting angiogenesis);GO:0002689(negative regulation of leukocyte chemotaxis);GO:0005095(GTPase inhibitor activity);GO:0005509(calcium ion binding);GO:0005515(protein binding);GO:00055…	04360(Axon guidance)	chr6:41234701-41641451	BTA	BTF	OK	0.20677	1.4013	-2.76067	down	5e-05	0.000326959	yes
TCONS_00026727	"="	ENSBTAT00000009407	XLOC_024200	NYNRIN	ENSBTAG00000007149	Bos taurus NYN domain and retroviral integrase containing (NYNRIN), mRNA. [Source:RefSeq mRNA;Acc:NM_001192459]	GO:0003676(nucleic acid binding);GO:0015074(DNA integration)	NA	chr10:20588407-20601843	BTA	BTF	OK	0.241458	1.63572	-2.76008	down	5e-05	0.000326959	yes
TCONS_00245855	"="	ENSBTAT00000064709	XLOC_220044	KCNA3	ENSBTAG00000047879	potassium voltage-gated channel, shaker-related subfamily, member 3 [Source:HGNC Symbol;Acc:6221]	GO:0005216(ion channel activity);GO:0005244(voltage-gated ion channel activity);GO:0005249(voltage-gated potassium channel activity);GO:0005251(delayed rectifier potassium channel activity);GO:0005267(potassium channel activity);GO:0005515(protein binding);GO:0006810(transport);GO:0006811(ion transport);GO:0006813(potassium ion transport);GO:0008076(voltage-gated potassium channel complex);GO:001…	NA	chr3:32851232-32852963	BTA	BTF	OK	0.374373	2.47146	-2.72281	down	5e-05	0.000326959	yes
TCONS_00345059	"="	ENSBTAT00000011543	XLOC_309298	CXHXorf64		NA	NA	NA	chrX:10981500-10983415	BTA	BTF	OK	8.49671	56.0017	-2.7205	down	5e-05	0.000326959	yes
TCONS_00320051	"="	ENSBTAT00000013433	XLOC_286419	PTPRD	ENSBTAG00000010178	protein tyrosine phosphatase, receptor type, D [Source:HGNC Symbol;Acc:9668]	GO:0004721(phosphoprotein phosphatase activity);GO:0004725(protein tyrosine phosphatase activity);GO:0005515(protein binding);GO:0006470(protein dephosphorylation);GO:0016311(dephosphorylation);GO:0016787(hydrolase activity);GO:0016791(phosphatase activity);GO:0035335(peptidyl-tyrosine dephosphorylation)	NA	chr8:36575499-36801721	BTA	BTF	OK	0.66064	4.27274	-2.69323	down	5e-05	0.000326959	yes
TCONS_00188587	"="	ENSBTAT00000043631	XLOC_168801	CHCHD6	ENSBTAG00000030855	Bos taurus coiled-coil-helix-coiled-coil-helix domain containing 6 (CHCHD6), mRNA. [Source:RefSeq mRNA;Acc:NM_001076402]	GO:0005515(protein binding);GO:0005739(mitochondrion);GO:0005743(mitochondrial inner membrane);GO:0006974(cellular response to DNA damage stimulus);GO:0016020(membrane);GO:0042407(cristae formation)	NA	chr22:60960189-61060022	BTA	BTF	OK	0.623682	3.99909	-2.68079	down	5e-05	0.000326959	yes
TCONS_00310600	"="	ENSBTAT00000003033	XLOC_277926	PIK3R2	ENSBTAG00000002350	Bos taurus phosphoinositide-3-kinase, regulatory subunit 2 (beta) (PIK3R2), mRNA. [Source:RefSeq mRNA;Acc:NM_174576]	GO:0005515(protein binding);GO:0005622(intracellular);GO:0005942(phosphatidylinositol 3-kinase complex);GO:0007165(signal transduction);GO:0016303(1-phosphatidylinositol-3-kinase activity);GO:0035014(phosphatidylinositol 3-kinase regulator activity);GO:0036092(phosphatidylinositol-3-phosphate biosynthetic process);GO:0043551(regulation of phosphatidylinositol 3-kinase activity)	04012(ErbB signaling pathway);04062(Chemokine signaling pathway);04070(Phosphatidylinositol signaling system);04150(mTOR signaling pathway);04210(Apoptosis);04370(VEGF signaling pathway);04380(Osteoclast differentiation);04510(Focal adhesion);04620(Toll-like receptor signaling pathway);04630(Jak-STAT signaling pathway);04650(Natural killer cell mediated cytotoxicity);04660(T cell receptor signali…	chr7:4987070-4999750	BTA	BTF	OK	1.2094	7.74612	-2.67918	down	5e-05	0.000326959	yes
TCONS_00298559	"="	ENSBTAT00000023124	XLOC_267268	LGI2	ENSBTAG00000017390	Bos taurus leucine-rich repeat LGI family, member 2 (LGI2), mRNA. [Source:RefSeq mRNA;Acc:NM_001192816]	GO:0005515(protein binding)	NA	chr6:46125416-46155869	BTA	BTF	OK	0.312861	1.99212	-2.67071	down	5e-05	0.000326959	yes
TCONS_00253370	"="	ENSBTAT00000003141	XLOC_226619	BCL9	ENSBTAG00000002422	B-cell CLL/lymphoma 9 [Source:HGNC Symbol;Acc:1008]	GO:0005515(protein binding);GO:0005634(nucleus);GO:0005737(cytoplasm);GO:0005794(Golgi apparatus);GO:0008013(beta-catenin binding);GO:0014908(myotube differentiation involved in skeletal muscle regeneration);GO:0035019(somatic stem cell maintenance);GO:0035914(skeletal muscle cell differentiation);GO:0045944(positive regulation of transcription from RNA polymerase II promoter);GO:0060070(canonica…	NA	chr3:22104603-22131033	BTA	BTF	OK	0.338129	2.10691	-2.63948	down	5e-05	0.000326959	yes
TCONS_00303501	"="	ENSBTAT00000005338	XLOC_271717	ASF1B	ENSBTAG00000004085	Bos taurus ASF1 anti-silencing function 1 homolog B (S. cerevisiae) (ASF1B), mRNA. [Source:RefSeq mRNA;Acc:NM_001075453]	GO:0000785(chromatin);GO:0005515(protein binding);GO:0005634(nucleus);GO:0006333(chromatin assembly or disassembly);GO:0006334(nucleosome assembly);GO:0006351(transcription, DNA-templated);GO:0006355(regulation of transcription, DNA-dependent);GO:0016568(chromatin modification);GO:0042393(histone binding)	NA	chr7:12678438-12690864	BTA	BTF	OK	0.342078	2.07715	-2.60221	down	5e-05	0.000326959	yes
TCONS_00272050	"="	ENSBTAT00000002983	XLOC_243568	PTN	ENSBTAG00000002317	Bos taurus pleiotrophin (PTN), mRNA. [Source:RefSeq mRNA;Acc:NM_173955]	GO:0001503(ossification);GO:0005576(extracellular region);GO:0005783(endoplasmic reticulum);GO:0007612(learning);GO:0008083(growth factor activity);GO:0008201(heparin binding);GO:0030282(bone mineralization);GO:0051781(positive regulation of cell division)	NA	chr4:101685305-101795856	BTA	BTF	OK	2.81068	16.2343	-2.53005	down	5e-05	0.000326959	yes
TCONS_00009088	"="	ENSBTAT00000027668	XLOC_008301	HUNK	ENSBTAG00000020762	hormonally up-regulated Neu-associated kinase [Source:HGNC Symbol;Acc:13326]	GO:0000166(nucleotide binding);GO:0003824(catalytic activity);GO:0004672(protein kinase activity);GO:0004674(protein serine/threonine kinase activity);GO:0004713(protein tyrosine kinase activity);GO:0005524(ATP binding);GO:0006468(protein phosphorylation);GO:0009103(lipopolysaccharide biosynthetic process);GO:0016020(membrane);GO:0016772(transferase activity, transferring phosphorus-containing gr…	NA	chr1:2778023-2919429	BTA	BTF	OK	0.22935	1.28871	-2.49031	down	5e-05	0.000326959	yes
TCONS_00293152	"="	ENSBTAT00000027515	XLOC_262293	RASL11B	ENSBTAG00000020647	Bos taurus RAS-like, family 11, member B (RASL11B), mRNA. [Source:RefSeq mRNA;Acc:NM_001015635]	GO:0000166(nucleotide binding);GO:0003924(GTPase activity);GO:0005525(GTP binding);GO:0005622(intracellular);GO:0006184(GTP catabolic process);GO:0007165(signal transduction);GO:0007264(small GTPase mediated signal transduction);GO:0015031(protein transport);GO:0015093(ferrous iron transmembrane transporter activity);GO:0015684(ferrous iron transport);GO:0016020(membrane);GO:0016021(integral to m…	NA	chr6:70179361-70183823	BTA	BTF	OK	0.873976	4.87216	-2.4789	down	5e-05	0.000326959	yes
TCONS_00106679	"="	ENSBTAT00000021955	XLOC_096379	CPE	ENSBTAG00000016514	Bos taurus carboxypeptidase E (CPE), mRNA. [Source:RefSeq mRNA;Acc:NM_173903]	GO:0003214(cardiac left ventricle morphogenesis);GO:0004180(carboxypeptidase activity);GO:0004181(metallocarboxypeptidase activity);GO:0005576(extracellular region);GO:0005794(Golgi apparatus);GO:0006508(proteolysis);GO:0008233(peptidase activity);GO:0008237(metallopeptidase activity);GO:0008270(zinc ion binding);GO:0016020(membrane);GO:0016787(hydrolase activity);GO:0030070(insulin processing);G…	04940(Type I diabetes mellitus)	chr17:546397-697915	BTA	BTF	OK	2.53778	13.7615	-2.439	down	5e-05	0.000326959	yes
TCONS_00238587	"="	ENSBTAT00000044159	XLOC_213707	CDKN1C	ENSBTAG00000031184	Bos taurus cyclin-dependent kinase inhibitor 1C (p57, Kip2) (CDKN1C), mRNA. [Source:RefSeq mRNA;Acc:NM_001077903]	GO:0000122(negative regulation of transcription from RNA polymerase II promoter);GO:0001890(placenta development);GO:0004861(cyclin-dependent protein serine/threonine kinase inhibitor activity);GO:0005515(protein binding);GO:0005634(nucleus);GO:0005737(cytoplasm);GO:0007050(cell cycle arrest);GO:0016301(kinase activity);GO:0016310(phosphorylation);GO:0030511(positive regulation of transforming gr…	04110(Cell cycle)	chr29:49368786-49370785	BTA	BTF	OK	35.0907	186.898	-2.41309	down	5e-05	0.000326959	yes
TCONS_00065751	"="	ENSBTAT00000020060	XLOC_059363	FZD8	ENSBTAG00000015072	frizzled family receptor 8 [Source:HGNC Symbol;Acc:4046]	GO:0000122(negative regulation of transcription from RNA polymerase II promoter);GO:0001934(positive regulation of protein phosphorylation);GO:0004871(signal transducer activity);GO:0004888(transmembrane signaling receptor activity);GO:0004930(G-protein coupled receptor activity);GO:0005102(receptor binding);GO:0005515(protein binding);GO:0005886(plasma membrane);GO:0007165(signal transduction);G…	04310(Wnt signaling pathway);04916(Melanogenesis);05200(Pathways in cancer);05217(Basal cell carcinoma)	chr13:27056506-27058711	BTA	BTF	OK	1.70319	9.06326	-2.41179	down	5e-05	0.000326959	yes
TCONS_00177001	"="	ENSBTAT00000007913	XLOC_158520	ISLR	ENSBTAG00000006024	Bos taurus immunoglobulin superfamily containing leucine-rich repeat (ISLR), mRNA. [Source:RefSeq mRNA;Acc:NM_001080729]	GO:0005515(protein binding);GO:0005576(extracellular region)	NA	chr21:34903757-34906887	BTA	BTF	OK	2.47726	13.1441	-2.40759	down	5e-05	0.000326959	yes
TCONS_00239034	"="	ENSBTAT00000005332	XLOC_214079	FAT3	ENSBTAG00000004081	FAT atypical cadherin 3 [Source:HGNC Symbol;Acc:23112]	GO:0005509(calcium ion binding);GO:0005515(protein binding);GO:0005886(plasma membrane);GO:0007155(cell adhesion);GO:0007156(homophilic cell adhesion);GO:0016020(membrane);GO:0016021(integral to membrane)	NA	chr29:1965868-2605125	BTA	BTF	OK	0.162366	0.859234	-2.4038	down	5e-05	0.000326959	yes
TCONS_00205297	"="	ENSBTAT00000027633	XLOC_183862	SOX8	ENSBTAG00000020737	Uncharacterized protein [Source:UniProtKB/TrEMBL;Acc:F1MBL5]	GO:0000979(RNA polymerase II core promoter sequence-specific DNA binding);GO:0001649(osteoblast differentiation);GO:0001701(in utero embryonic development);GO:0001755(neural crest cell migration);GO:0003677(DNA binding);GO:0003700(sequence-specific DNA binding transcription factor activity);GO:0005515(protein binding);GO:0005634(nucleus);GO:0005737(cytoplasm);GO:0007165(signal transduction);GO:00…	NA	chr25:787419-792373	BTA	BTF	OK	0.933473	4.81016	-2.36541	down	5e-05	0.000326959	yes
TCONS_00046599	"="	ENSBTAT00000013992	XLOC_041834	BRD3	ENSBTAG00000010582	Bos taurus bromodomain containing 3 (BRD3), mRNA. [Source:RefSeq mRNA;Acc:NM_001076873]	GO:0003682(chromatin binding);GO:0005515(protein binding);GO:0006357(regulation of transcription from RNA polymerase II promoter);GO:0070577(histone acetyl-lysine binding)	NA	chr11:104859911-104894417	BTA	BTF	OK	3.46286	17.8261	-2.36396	down	5e-05	0.000326959	yes
TCONS_00190981	"="	ENSBTAT00000044999	XLOC_170802	ENSBTAG00000031738	ENSBTAG00000031738	Histone H2A [Source:UniProtKB/TrEMBL;Acc:G8JL00]	GO:0000786(nucleosome);GO:0003677(DNA binding);GO:0005622(intracellular);GO:0005634(nucleus);GO:0005694(chromosome);GO:0006334(nucleosome assembly);GO:0043565(sequence-specific DNA binding);GO:0046982(protein heterodimerization activity)	NA	chr23:31652710-31653146	BTA	BTF	OK	29.4915	149.447	-2.34127	down	5e-05	0.000326959	yes
TCONS_00223183	"="	ENSBTAT00000011608	XLOC_199686	GPR124		NA	NA	NA	chr27:32773989-32803560	BTA	BTF	OK	1.03173	5.21354	-2.3372	down	5e-05	0.000326959	yes
TCONS_00031882	"="	ENSBTAT00000028226	XLOC_028797	BUB1	ENSBTAG00000021181	Bos taurus budding uninhibited by benzimidazoles 1 homolog (yeast) (BUB1), mRNA. [Source:RefSeq mRNA;Acc:NM_001102011]	GO:0000775(chromosome, centromeric region);GO:0000776(kinetochore);GO:0000777(condensed chromosome kinetochore);GO:0000780(condensed nuclear chromosome, centromeric region);GO:0004672(protein kinase activity);GO:0004674(protein serine/threonine kinase activity);GO:0005515(protein binding);GO:0005524(ATP binding);GO:0006468(protein phosphorylation);GO:0007059(chromosome segregation);GO:0007063(reg…	04110(Cell cycle);04114(Oocyte meiosis);04914(Progesterone-mediated oocyte maturation)	chr11:1559189-1592162	BTA	BTF	OK	0.24461	1.20298	-2.29806	down	5e-05	0.000326959	yes
TCONS_00190892	"="	ENSBTAT00000045227	XLOC_170733	H2B	ENSBTAG00000038604	Bos taurus histone H2B-like (H2B), mRNA. [Source:RefSeq mRNA;Acc:NM_001037469]	GO:0000786(nucleosome);GO:0003677(DNA binding);GO:0005622(intracellular);GO:0005634(nucleus);GO:0005694(chromosome);GO:0006334(nucleosome assembly);GO:0043565(sequence-specific DNA binding);GO:0046982(protein heterodimerization activity)	NA	chr23:30767649-30768030	BTA	BTF	OK	30.1781	147.989	-2.29392	down	5e-05	0.000326959	yes
TCONS_00249650	"="	ENSBTAT00000033308	XLOC_223433	PTCH2	ENSBTAG00000024137	patched 2 [Source:HGNC Symbol;Acc:9586]	GO:0005119(smoothened binding);GO:0008158(hedgehog receptor activity);GO:0008544(epidermis development);GO:0016020(membrane);GO:0016021(integral to membrane);GO:0042633(hair cycle);GO:0043588(skin development)	04340(Hedgehog signaling pathway);05200(Pathways in cancer);05217(Basal cell carcinoma)	chr3:101762661-101778582	BTA	BTF	OK	0.233364	1.14157	-2.29037	down	5e-05	0.000326959	yes
TCONS_00122528	"="	ENSBTAT00000031877	XLOC_110352	RCN3	ENSBTAG00000021799	Bos taurus reticulocalbin 3, EF-hand calcium binding domain (RCN3), mRNA. [Source:RefSeq mRNA;Acc:NM_001046260]	GO:0005509(calcium ion binding);GO:0005515(protein binding);GO:0005783(endoplasmic reticulum);GO:0005788(endoplasmic reticulum lumen);GO:0046872(metal ion binding)	NA	chr18:56422332-56430760	BTA	BTF	OK	3.67188	17.7667	-2.27459	down	5e-05	0.000326959	yes
TCONS_00018464	"="	ENSBTAT00000063730	XLOC_016928	ENSBTAG00000048058	ENSBTAG00000048058	Uncharacterized protein [Source:UniProtKB/TrEMBL;Acc:G3MYP2]	GO:0005506(iron ion binding);GO:0017172(cysteine dioxygenase activity);GO:0046439(L-cysteine metabolic process);GO:0055114(oxidation-reduction process)	NA	chr10:4608188-4608558	BTA	BTF	OK	3.90549	18.6836	-2.2582	down	5e-05	0.000326959	yes
TCONS_00190529	"="	ENSBTAT00000005821	XLOC_170478	AGPAT1	ENSBTAG00000004442	Bos taurus 1-acylglycerol-3-phosphate O-acyltransferase 1 (lysophosphatidic acid acyltransferase, alpha) (AGPAT1), mRNA. [Source:RefSeq mRNA;Acc:NM_177518]	GO:0001819(positive regulation of cytokine production);GO:0003841(1-acylglycerol-3-phosphate O-acyltransferase activity);GO:0006629(lipid metabolic process);GO:0006654(phosphatidic acid biosynthetic process);GO:0008152(metabolic process);GO:0008654(phospholipid biosynthetic process);GO:0016020(membrane);GO:0016021(integral to membrane);GO:0016024(CDP-diacylglycerol biosynthetic process);GO:001674…	00561(Glycerolipid metabolism);00564(Glycerophospholipid metabolism);01100(Metabolic pathways);04975(Fat digestion and absorption)	chr23:27017064-27027205	BTA	BTF	OK	1.83264	8.71464	-2.24951	down	5e-05	0.000326959	yes
TCONS_00149247	"="	ENSBTAT00000018284	XLOC_133084	STMN1	ENSBTAG00000013761	Bos taurus stathmin 1 (STMN1), mRNA. [Source:RefSeq mRNA;Acc:NM_001034790]	GO:0005515(protein binding);GO:0005737(cytoplasm);GO:0005829(cytosol);GO:0005856(cytoskeleton);GO:0005874(microtubule);GO:0007275(multicellular organismal development);GO:0007399(nervous system development);GO:0007409(axonogenesis);GO:0016020(membrane);GO:0030154(cell differentiation);GO:0031110(regulation of microtubule polymerization or depolymerization);GO:0031115(negative regulation of microt…	04010(MAPK signaling pathway)	chr2:127749052-127779439	BTA	BTF	OK	11.1409	52.3241	-2.23161	down	5e-05	0.000326959	yes
TCONS_00133314	"="	ENSBTAT00000011361	XLOC_119339	IGFBP4	ENSBTAG00000008611	Bos taurus insulin-like growth factor binding protein 4 (IGFBP4), mRNA. [Source:RefSeq mRNA;Acc:NM_174557]	GO:0001558(regulation of cell growth);GO:0005520(insulin-like growth factor binding);GO:0005576(extracellular region);GO:0005615(extracellular space);GO:0010906(regulation of glucose metabolic process);GO:0019838(growth factor binding);GO:0040008(regulation of growth);GO:0043410(positive regulation of MAPK cascade);GO:0043568(positive regulation of insulin-like growth factor receptor signaling pa…	NA	chr19:41326677-41338255	BTA	BTF	OK	5.42256	25.4598	-2.23118	down	5e-05	0.000326959	yes
TCONS_00143353	"="	ENSBTAT00000003146	XLOC_127712	SCN9A	ENSBTAG00000002425	sodium channel, voltage-gated, type IX, alpha subunit [Source:HGNC Symbol;Acc:10597]	GO:0001518(voltage-gated sodium channel complex);GO:0005216(ion channel activity);GO:0005244(voltage-gated ion channel activity);GO:0005248(voltage-gated sodium channel activity);GO:0005272(sodium channel activity);GO:0005515(protein binding);GO:0006810(transport);GO:0006811(ion transport);GO:0006814(sodium ion transport);GO:0006954(inflammatory response);GO:0009636(response to toxic substance);G…	NA	chr2:30093696-30184706	BTA	BTF	OK	0.177405	0.827839	-2.2223	down	5e-05	0.000326959	yes
TCONS_00253498	"="	ENSBTAT00000008907	XLOC_226739	PHGDH	ENSBTAG00000039719	Bos taurus phosphoglycerate dehydrogenase (PHGDH), mRNA. [Source:RefSeq mRNA;Acc:NM_001035017]	GO:0004617(phosphoglycerate dehydrogenase activity);GO:0006541(glutamine metabolic process);GO:0006544(glycine metabolic process);GO:0006563(L-serine metabolic process);GO:0006564(L-serine biosynthetic process);GO:0006566(threonine metabolic process);GO:0008152(metabolic process);GO:0008652(cellular amino acid biosynthetic process);GO:0009448(gamma-aminobutyric acid metabolic process);GO:0010468(…	00260(Glycine, serine and threonine metabolism);01100(Metabolic pathways)	chr3:23672338-23703529	BTA	BTF	OK	1.42371	6.47695	-2.18565	down	5e-05	0.000326959	yes
TCONS_00090631	"="	ENSBTAT00000061522	XLOC_081919	HVEC	ENSBTAG00000015939	Bos taurus poliovirus receptor-related 1 (herpesvirus entry mediator C) (PVRL1), mRNA. [Source:RefSeq mRNA;Acc:NM_001206022]	GO:0002089(lens morphogenesis in camera-type eye);GO:0002934(desmosome organization);GO:0004872(receptor activity);GO:0005515(protein binding);GO:0005913(cell-cell adherens junction);GO:0006826(iron ion transport);GO:0007156(homophilic cell adhesion);GO:0007157(heterophilic cell-cell adhesion);GO:0016020(membrane);GO:0016021(integral to membrane);GO:0016337(cell-cell adhesion);GO:0042803(protein …	04514(Cell adhesion molecules (CAMs));04520(Adherens junction)	chr15:30740213-30760533	BTA	BTF	OK	0.42114	1.89837	-2.17239	down	5e-05	0.000326959	yes
TCONS_00187788	"="	ENSBTAT00000003600	XLOC_168129	PTPN23	ENSBTAG00000002774	protein tyrosine phosphatase, non-receptor type 23 [Source:HGNC Symbol;Acc:14406]	GO:0004725(protein tyrosine phosphatase activity);GO:0005515(protein binding);GO:0005634(nucleus);GO:0005737(cytoplasm);GO:0005768(endosome);GO:0005769(early endosome);GO:0005932(microtubule basal body);GO:0006470(protein dephosphorylation);GO:0016311(dephosphorylation);GO:0016791(phosphatase activity);GO:0035335(peptidyl-tyrosine dephosphorylation);GO:0043162(ubiquitin-dependent protein cataboli…	NA	chr22:52818987-52844833	BTA	BTF	OK	0.894018	3.98444	-2.156	down	5e-05	0.000326959	yes
TCONS_00259909	"="	ENSBTAT00000013017	XLOC_232478	HES6	ENSBTAG00000009870	hes family bHLH transcription factor 6 [Source:HGNC Symbol;Acc:18254]	GO:0003677(DNA binding);GO:0003700(sequence-specific DNA binding transcription factor activity);GO:0003712(transcription cofactor activity);GO:0005634(nucleus);GO:0005667(transcription factor complex);GO:0006351(transcription, DNA-templated);GO:0006355(regulation of transcription, DNA-dependent);GO:0006357(regulation of transcription from RNA polymerase II promoter);GO:0007399(nervous system deve…	NA	chr3:118182615-118184696	BTA	BTF	OK	1.1085	4.92058	-2.15022	down	5e-05	0.000326959	yes
TCONS_00357404	"="	ENSBTAT00000025866	XLOC_320673	ARMCX2	ENSBTAG00000019417	Bos taurus armadillo repeat containing, X-linked 2 (ARMCX2), mRNA. [Source:RefSeq mRNA;Acc:NM_001076960]	GO:0005488(binding)	NA	chrX:55447560-55451996	BTA	BTF	OK	1.71618	7.5771	-2.14244	down	5e-05	0.000326959	yes
TCONS_00094907	"="	ENSBTAT00000003052	XLOC_085744	TMCC2	ENSBTAG00000002361	Bos taurus transmembrane and coiled-coil domain family 2 (TMCC2), mRNA. [Source:RefSeq mRNA;Acc:NM_001077135]	GO:0005515(protein binding);GO:0016021(integral to membrane)	NA	chr16:2837110-2876016	BTA	BTF	OK	0.540294	2.38188	-2.14029	down	5e-05	0.000326959	yes
TCONS_00229160	"="	ENSBTAT00000001547	XLOC_205235	H2AFY2	ENSBTAG00000001163	Bos taurus H2A histone family, member Y2 (H2AFY2), mRNA. [Source:RefSeq mRNA;Acc:NM_001076086]	GO:0000786(nucleosome);GO:0001740(Barr body);GO:0003677(DNA binding);GO:0005634(nucleus);GO:0005694(chromosome);GO:0006334(nucleosome assembly);GO:0007549(dosage compensation);GO:0046982(protein heterodimerization activity)	05322(Systemic lupus erythematosus)	chr28:26451330-26504095	BTA	BTF	OK	0.750419	3.27172	-2.12428	down	5e-05	0.000326959	yes
TCONS_00244384	"="	ENSBTAT00000000063	XLOC_218819	THBS3	ENSBTAG00000000057	Bos taurus thrombospondin 3 (THBS3), mRNA. [Source:RefSeq mRNA;Acc:NM_001101839]	GO:0003417(growth plate cartilage development);GO:0005509(calcium ion binding);GO:0005515(protein binding);GO:0005576(extracellular region);GO:0007155(cell adhesion);GO:0008201(heparin binding);GO:0043931(ossification involved in bone maturation);GO:0048471(perinuclear region of cytoplasm);GO:0060346(bone trabecula formation)	04145(Phagosome);04350(TGF-beta signaling pathway);04510(Focal adhesion);04512(ECM-receptor interaction);05144(Malaria)	chr3:15470301-15480443	BTA	BTF	OK	1.58591	6.89621	-2.12049	down	5e-05	0.000326959	yes
TCONS_00071443	"="	ENSBTAT00000065585	XLOC_064421	ENSBTAG00000045727	ENSBTAG00000045727	NA	NA	NA	chr14:2133424-2146844	BTA	BTF	OK	0.193317	0.828892	-2.10022	down	5e-05	0.000326959	yes
TCONS_00332527	"="	ENSBTAT00000022557	XLOC_297808	PHF19	ENSBTAG00000016958	PHD finger protein 19 [Source:HGNC Symbol;Acc:24566]	GO:0000122(negative regulation of transcription from RNA polymerase II promoter);GO:0005515(protein binding);GO:0008270(zinc ion binding);GO:0019827(stem cell maintenance);GO:0035064(methylated histone residue binding);GO:0035098(ESC/E(Z) complex);GO:0046872(metal ion binding);GO:0048863(stem cell differentiation);GO:0061087(positive regulation of histone H3-K27 methylation)	NA	chr8:112143051-112159971	BTA	BTF	OK	1.16639	4.96031	-2.08837	down	5e-05	0.000326959	yes
TCONS_00026733	"="	ENSBTAT00000039158	XLOC_024204	NFATC4	ENSBTAG00000006366	nuclear factor of activated T-cells, cytoplasmic, calcineurin-dependent 4 [Source:HGNC Symbol;Acc:7778]	GO:0000981(sequence-specific DNA binding RNA polymerase II transcription factor activity);GO:0001569(patterning of blood vessels);GO:0003677(DNA binding);GO:0003700(sequence-specific DNA binding transcription factor activity);GO:0005515(protein binding);GO:0005634(nucleus);GO:0005667(transcription factor complex);GO:0005737(cytoplasm);GO:0005829(cytosol);GO:0006355(regulation of transcription, DN…	NA	chr10:20631907-20639714	BTA	BTF	OK	0.481146	2.00946	-2.06226	down	5e-05	0.000326959	yes
TCONS_00163780	"="	ENSBTAT00000011874	XLOC_146405	SH3PXD2B	ENSBTAG00000009019	SH3 and PX domains 2B [Source:HGNC Symbol;Acc:29242]	GO:0001501(skeletal system development);GO:0001654(eye development);GO:0002102(podosome);GO:0005515(protein binding);GO:0005737(cytoplasm);GO:0006801(superoxide metabolic process);GO:0007154(cell communication);GO:0007507(heart development);GO:0010314(phosphatidylinositol-5-phosphate binding);GO:0022617(extracellular matrix disassembly);GO:0032266(phosphatidylinositol-3-phosphate binding);GO:0035…	NA	chr20:4010452-4094221	BTA	BTF	OK	1.43372	5.752	-2.0043	down	5e-05	0.000326959	yes
TCONS_00125050	"="	ENSBTAT00000005080	XLOC_112437	CYBA	ENSBTAG00000003895	Bos taurus cytochrome b-245, alpha polypeptide (CYBA), mRNA. [Source:RefSeq mRNA;Acc:NM_174034]	GO:0005515(protein binding);GO:0005737(cytoplasm);GO:0005739(mitochondrion);GO:0005886(plasma membrane);GO:0006801(superoxide metabolic process);GO:0006954(inflammatory response);GO:0009055(electron carrier activity);GO:0016020(membrane);GO:0016175(superoxide-generating NADPH oxidase activity);GO:0016491(oxidoreductase activity);GO:0017004(cytochrome complex assembly);GO:0017124(SH3 domain bindin…	04145(Phagosome);04380(Osteoclast differentiation);04670(Leukocyte transendothelial migration);05140(Leishmaniasis)	chr18:13931106-13938075	BTA	BTF	OK	8.33633	33.3607	-2.00067	down	5e-05	0.000326959	yes
TCONS_00194985	"="	ENSBTAT00000033378	XLOC_174332	H2B	ENSBTAG00000038604	Bos taurus histone H2B-like (H2B), mRNA. [Source:RefSeq mRNA;Acc:NM_001037469]	GO:0000786(nucleosome);GO:0003677(DNA binding);GO:0005622(intracellular);GO:0005634(nucleus);GO:0005694(chromosome);GO:0006334(nucleosome assembly);GO:0043565(sequence-specific DNA binding);GO:0046982(protein heterodimerization activity)	NA	chr23:30713381-30713762	BTA	BTF	OK	13.7034	54.4972	-1.99165	down	5e-05	0.000326959	yes
TCONS_00250056	"="	ENSBTAT00000020109	XLOC_223799	CITED4	ENSBTAG00000015113	Bos taurus Cbp/p300-interacting transactivator, with Glu/Asp-rich carboxy-terminal domain, 4 (CITED4), mRNA. [Source:RefSeq mRNA;Acc:NM_001080726]	GO:0003713(transcription coactivator activity);GO:0005634(nucleus);GO:0005737(cytoplasm);GO:0006351(transcription, DNA-templated);GO:0006355(regulation of transcription, DNA-dependent);GO:0043627(response to estrogen);GO:0045893(positive regulation of transcription, DNA-dependent)	NA	chr3:105949583-105950924	BTA	BTF	OK	0.614654	2.44177	-1.99008	down	5e-05	0.000326959	yes
TCONS_00043769	"="	ENSBTAT00000015049	XLOC_039358	EMILIN1	ENSBTAG00000011324	elastin microfibril interfacer 1 [Source:HGNC Symbol;Acc:19880]	GO:0005515(protein binding);GO:0005576(extracellular region);GO:0005578(proteinaceous extracellular matrix);GO:0005581(collagen);GO:0010811(positive regulation of cell-substrate adhesion);GO:0030023(extracellular matrix constituent conferring elasticity);GO:0030198(extracellular matrix organization);GO:0031012(extracellular matrix);GO:0042802(identical protein binding);GO:0070062(extracellular ve…	NA	chr11:72539295-72547314	BTA	BTF	OK	2.88704	11.3913	-1.98027	down	5e-05	0.000326959	yes
TCONS_00288216	"="	ENSBTAT00000018281	XLOC_257865	TSPAN9	ENSBTAG00000013759	tetraspanin 9 [Source:HGNC Symbol;Acc:21640]	GO:0016020(membrane);GO:0016021(integral to membrane)	NA	chr5:107044015-107052441	BTA	BTF	OK	4.6389	18.2375	-1.97505	down	5e-05	0.000326959	yes
TCONS_00243741	"="	ENSBTAT00000017583	XLOC_218299	ADAMTS4	ENSBTAG00000013210	Bos taurus ADAM metallopeptidase with thrombospondin type 1 motif, 4 (ADAMTS4), mRNA. [Source:RefSeq mRNA;Acc:NM_181667]	GO:0002020(protease binding);GO:0004222(metalloendopeptidase activity);GO:0005515(protein binding);GO:0005576(extracellular region);GO:0005578(proteinaceous extracellular matrix);GO:0005615(extracellular space);GO:0006508(proteolysis);GO:0008233(peptidase activity);GO:0008237(metallopeptidase activity);GO:0016787(hydrolase activity);GO:0031012(extracellular matrix);GO:0046872(metal ion binding)	NA	chr3:8322937-8331146	BTA	BTF	OK	0.864031	3.35829	-1.95857	down	5e-05	0.000326959	yes
TCONS_00303920	"="	ENSBTAT00000016342	XLOC_272027	LDLR	ENSBTAG00000012314	Bos taurus low density lipoprotein receptor (LDLR), mRNA. [Source:RefSeq mRNA;Acc:NM_001166530]	GO:0001948(glycoprotein binding);GO:0005041(low-density lipoprotein receptor activity);GO:0005509(calcium ion binding);GO:0005515(protein binding);GO:0005764(lysosome);GO:0005768(endosome);GO:0005769(early endosome);GO:0005770(late endosome);GO:0005794(Golgi apparatus);GO:0005905(coated pit);GO:0006629(lipid metabolic process);GO:0008203(cholesterol metabolic process);GO:0009897(external side of …	04144(Endocytosis);04976(Bile secretion);05145(Toxoplasmosis);05160(Hepatitis C)	chr7:16768643-16802349	BTA	BTF	OK	1.17395	4.54719	-1.95361	down	5e-05	0.000326959	yes
TCONS_00003986	"="	ENSBTAT00000025309	XLOC_003660	MAGEF1	ENSBTAG00000019014	Bos taurus melanoma antigen family F, 1 (MAGEF1), mRNA. [Source:RefSeq mRNA;Acc:NM_001102049]	NA	NA	chr1:83090389-83091984	BTA	BTF	OK	0.792017	3.02142	-1.93162	down	5e-05	0.000326959	yes
TCONS_00257608	"="	ENSBTAT00000024329	XLOC_230436	GPX7	ENSBTAG00000018281	Bos taurus glutathione peroxidase 7 (GPX7), mRNA. [Source:RefSeq mRNA;Acc:NM_001101113]	GO:0004601(peroxidase activity);GO:0004602(glutathione peroxidase activity);GO:0005576(extracellular region);GO:0006979(response to oxidative stress);GO:0016209(antioxidant activity);GO:0016491(oxidoreductase activity);GO:0055114(oxidation-reduction process)	00480(Glutathione metabolism);00590(Arachidonic acid metabolism)	chr3:94323975-94331673	BTA	BTF	OK	3.15103	11.8535	-1.91142	down	5e-05	0.000326959	yes
TCONS_00094185	"="	ENSBTAT00000039541	XLOC_085100	APLNR	ENSBTAG00000027516	Bos taurus apelin receptor (APLNR), mRNA. [Source:RefSeq mRNA;Acc:NM_001102524]	GO:0004871(signal transducer activity);GO:0004930(G-protein coupled receptor activity);GO:0007165(signal transduction);GO:0007186(G-protein coupled receptor signaling pathway);GO:0016021(integral to membrane)	04080(Neuroactive ligand-receptor interaction)	chr15:81734844-81738412	BTA	BTF	OK	2.51075	9.37462	-1.90064	down	5e-05	0.000326959	yes
TCONS_00122236	"="	ENSBTAT00000012291	XLOC_110132	PNMAL1	ENSBTAG00000009337	Bos taurus PNMA-like 1 (PNMAL1), mRNA. [Source:RefSeq mRNA;Acc:NM_001102512]	NA	NA	chr18:54079701-54083589	BTA	BTF	OK	0.285487	1.05744	-1.88908	down	5e-05	0.000326959	yes
TCONS_00243684	"="	ENSBTAT00000015933	XLOC_218248	OLFML2B	ENSBTAG00000034147	Bos taurus olfactomedin-like 2B (OLFML2B), mRNA. [Source:RefSeq mRNA;Acc:NM_001100354]	GO:0005515(protein binding);GO:0005576(extracellular region);GO:0030198(extracellular matrix organization);GO:0031012(extracellular matrix);GO:0050840(extracellular matrix binding)	NA	chr3:7526782-7577290	BTA	BTF	OK	1.27938	4.69989	-1.87718	down	5e-05	0.000326959	yes
TCONS_00195083	"="	ENSBTAT00000044974	XLOC_174417	ENSBTAG00000031719	ENSBTAG00000031719	NA	GO:0000786(nucleosome);GO:0003677(DNA binding);GO:0005634(nucleus);GO:0005654(nucleoplasm);GO:0005694(chromosome);GO:0005730(nucleolus);GO:0006334(nucleosome assembly);GO:0006352(DNA-dependent transcription, initiation);GO:0015629(actin cytoskeleton);GO:0045653(negative regulation of megakaryocyte differentiation);GO:0046982(protein heterodimerization activity)	NA	chr23:31669662-31669974	BTA	BTF	OK	38.6077	141.765	-1.87654	down	5e-05	0.000326959	yes
TCONS_00330085	"="	ENSBTAT00000011255	XLOC_295609	ENHO	ENSBTAG00000008539	Bos taurus energy homeostasis associated (ENHO), mRNA. [Source:RefSeq mRNA;Acc:NM_001163653]	GO:0005576(extracellular region)	NA	chr8:77234223-77236116	BTA	BTF	OK	3.01754	11.0381	-1.87105	down	5e-05	0.000326959	yes
TCONS_00190966	"="	ENSBTAT00000045049	XLOC_170793	HIST1H2AG	ENSBTAG00000040378	Histone H2A type 1 [Source:UniProtKB/Swiss-Prot;Acc:P0C0S9]	GO:0000786(nucleosome);GO:0003677(DNA binding);GO:0005515(protein binding);GO:0005622(intracellular);GO:0005634(nucleus);GO:0005694(chromosome);GO:0006334(nucleosome assembly);GO:0019899(enzyme binding);GO:0043565(sequence-specific DNA binding);GO:0046982(protein heterodimerization activity)	05322(Systemic lupus erythematosus)	chr23:31526581-31526974	BTA	BTF	OK	12.3193	43.7533	-1.82847	down	5e-05	0.000326959	yes
TCONS_00190960	"="	ENSBTAT00000045043	XLOC_170789	ENSBTAG00000031762	ENSBTAG00000031762	Histone H4 [Source:UniProtKB/Swiss-Prot;Acc:P62803]	GO:0000786(nucleosome);GO:0003677(DNA binding);GO:0005634(nucleus);GO:0005654(nucleoplasm);GO:0005694(chromosome);GO:0005730(nucleolus);GO:0006334(nucleosome assembly);GO:0006352(DNA-dependent transcription, initiation);GO:0015629(actin cytoskeleton);GO:0045653(negative regulation of megakaryocyte differentiation);GO:0046982(protein heterodimerization activity)	NA	chr23:31479374-31479686	BTA	BTF	OK	29.6255	104.109	-1.81318	down	5e-05	0.000326959	yes
TCONS_00304371	"="	ENSBTAT00000007890	XLOC_272370	SH3GL1	ENSBTAG00000006007	Bos taurus SH3-domain GRB2-like 1 (SH3GL1), mRNA. [Source:RefSeq mRNA;Acc:NM_001046130]	GO:0002102(podosome);GO:0005515(protein binding);GO:0005737(cytoplasm);GO:0005768(endosome);GO:0006897(endocytosis);GO:0008289(lipid binding);GO:0016020(membrane);GO:0030054(cell junction);GO:0031901(early endosome membrane);GO:0042802(identical protein binding);GO:0042995(cell projection)	04144(Endocytosis)	chr7:20923745-20951051	BTA	BTF	OK	1.9105	6.68723	-1.80746	down	5e-05	0.000326959	yes
TCONS_00134340	"="	ENSBTAT00000056966	XLOC_120168	FAM195B	ENSBTAG00000019812	family with sequence similarity 195, member B [Source:HGNC Symbol;Acc:28007]	NA	NA	chr19:51659894-51679344	BTA	BTF	OK	6.30041	22.0358	-1.80633	down	5e-05	0.000326959	yes
TCONS_00090283	"="	ENSBTAT00000002914	XLOC_081628	APOA1	ENSBTAG00000002258	Bos taurus apolipoprotein A-I (APOA1), mRNA. [Source:RefSeq mRNA;Acc:NM_174242]	GO:0001540(beta-amyloid binding);GO:0001932(regulation of protein phosphorylation);GO:0001935(endothelial cell proliferation);GO:0002740(negative regulation of cytokine secretion involved in immune response);GO:0005319(lipid transporter activity);GO:0005515(protein binding);GO:0005543(phospholipid binding);GO:0005576(extracellular region);GO:0005615(extracellular space);GO:0006629(lipid metabolic…	03320(PPAR signaling pathway);04975(Fat digestion and absorption);04977(Vitamin digestion and absorption);05143(African trypanosomiasis)	chr15:27919693-27934676	BTA	BTF	OK	4.51022	15.7431	-1.80345	down	5e-05	0.000326959	yes
TCONS_00017655	"="	ENSBTAT00000017057	XLOC_016160	COL6A6	ENSBTAG00000012837	collagen, type VI, alpha 6 [Source:HGNC Symbol;Acc:27023]	GO:0031012(extracellular matrix)	04510(Focal adhesion);04512(ECM-receptor interaction);04974(Protein digestion and absorption)	chr1:153321935-153438434	BTA	BTF	OK	1.80779	6.30506	-1.80228	down	5e-05	0.000326959	yes
TCONS_00023974	"="	ENSBTAT00000012436	XLOC_021711	JDP2	ENSBTAG00000009451	Jun dimerization protein 2 [Source:HGNC Symbol;Acc:17546]	GO:0000122(negative regulation of transcription from RNA polymerase II promoter);GO:0003677(DNA binding);GO:0003682(chromatin binding);GO:0003700(sequence-specific DNA binding transcription factor activity);GO:0005515(protein binding);GO:0005634(nucleus);GO:0006355(regulation of transcription, DNA-dependent);GO:0031065(positive regulation of histone deacetylation);GO:0043565(sequence-specific DNA…	NA	chr10:87006442-87054178	BTA	BTF	OK	1.93849	6.63083	-1.77426	down	5e-05	0.000326959	yes
TCONS_00306337	"="	ENSBTAT00000012519	XLOC_274080	TGFBI	ENSBTAG00000009513	Bos taurus transforming growth factor, beta-induced, 68kDa (TGFBI), mRNA. [Source:RefSeq mRNA;Acc:NM_001205402]	GO:0001525(angiogenesis);GO:0005515(protein binding);GO:0005578(proteinaceous extracellular matrix);GO:0005615(extracellular space);GO:0007155(cell adhesion);GO:0030198(extracellular matrix organization);GO:0031012(extracellular matrix);GO:0050840(extracellular matrix binding);GO:0070062(extracellular vesicular exosome)	NA	chr7:49059241-49095515	BTA	BTF	OK	7.98945	26.7809	-1.74503	down	5e-05	0.000326959	yes
TCONS_00121552	"="	ENSBTAT00000014894	XLOC_109628	ACTN4	ENSBTAG00000011215	Bos taurus actinin, alpha 4 (ACTN4), mRNA. [Source:RefSeq mRNA;Acc:NM_001098052]	GO:0001725(stress fiber);GO:0001882(nucleoside binding);GO:0003779(actin binding);GO:0005509(calcium ion binding);GO:0005515(protein binding);GO:0005634(nucleus);GO:0005737(cytoplasm);GO:0005911(cell-cell junction);GO:0006810(transport);GO:0008104(protein localization);GO:0015031(protein transport);GO:0030018(Z disc);GO:0030529(ribonucleoprotein complex);GO:0030863(cortical cytoskeleton);GO:00311…	04510(Focal adhesion);04520(Adherens junction);04530(Tight junction);04670(Leukocyte transendothelial migration);04810(Regulation of actin cytoskeleton);05146(Amoebiasis);05322(Systemic lupus erythematosus);05412(Arrhythmogenic right ventricular cardiomyopathy (ARVC))	chr18:48668408-48741345	BTA	BTF	OK	6.35255	20.842	-1.71409	down	5e-05	0.000326959	yes
TCONS_00171033	"="	ENSBTAT00000016206	XLOC_153167	CSPG4	ENSBTAG00000012219	Bos taurus chondroitin sulfate proteoglycan 4 (CSPG4), mRNA. [Source:RefSeq mRNA;Acc:NM_001192782]	GO:0000187(activation of MAPK activity);GO:0005515(protein binding);GO:0005886(plasma membrane);GO:0007169(transmembrane receptor protein tyrosine kinase signaling pathway);GO:0008283(cell proliferation);GO:0008347(glial cell migration);GO:0019901(protein kinase binding);GO:0035556(intracellular signal transduction);GO:0050731(positive regulation of peptidyl-tyrosine phosphorylation)	NA	chr21:33573625-33610560	BTA	BTF	OK	2.68882	8.59308	-1.6762	down	5e-05	0.000326959	yes
TCONS_00159551	"="	ENSBTAT00000037458	XLOC_142390	ENC1	ENSBTAG00000026369	Bos taurus ectodermal-neural cortex 1 (with BTB-like domain) (ENC1), mRNA. [Source:RefSeq mRNA;Acc:NM_001078067]	GO:0005515(protein binding);GO:0005737(cytoplasm);GO:0010499(proteasomal ubiquitin-independent protein catabolic process);GO:0016567(protein ubiquitination);GO:0017148(negative regulation of translation);GO:0031463(Cul3-RING ubiquitin ligase complex)	NA	chr20:6835653-6848939	BTA	BTF	OK	1.70297	5.43125	-1.67323	down	5e-05	0.000326959	yes
TCONS_00314438	"="	ENSBTAT00000022514	XLOC_281191	HNRPA0	ENSBTAG00000016929	Uncharacterized protein [Source:UniProtKB/TrEMBL;Acc:F6RSR1]	GO:0000166(nucleotide binding);GO:0003676(nucleic acid binding);GO:0005634(nucleus);GO:0006954(inflammatory response);GO:0017091(AU-rich element binding);GO:0019013(viral nucleocapsid);GO:0019901(protein kinase binding);GO:0030529(ribonucleoprotein complex);GO:0032496(response to lipopolysaccharide);GO:0070935(3'-UTR-mediated mRNA stabilization)	NA	chr7:50814665-50816113	BTA	BTF	OK	5.06187	16.0268	-1.66275	down	5e-05	0.000326959	yes
TCONS_00212760	"="	ENSBTAT00000027347	XLOC_190222	PCOLCE	ENSBTAG00000020528	Bos taurus procollagen C-endopeptidase enhancer (PCOLCE), mRNA. [Source:RefSeq mRNA;Acc:NM_001045888]	GO:0005515(protein binding);GO:0005518(collagen binding);GO:0005576(extracellular region);GO:0005581(collagen);GO:0005615(extracellular space);GO:0006508(proteolysis);GO:0008201(heparin binding);GO:0010952(positive regulation of peptidase activity);GO:0016504(peptidase activator activity);GO:0031012(extracellular matrix);GO:0070062(extracellular vesicular exosome)	NA	chr25:36490460-36495789	BTA	BTF	OK	21.735	68.6122	-1.65845	down	5e-05	0.000326959	yes
TCONS_00317160	"="	ENSBTAT00000034970	XLOC_283689	LIX1	ENSBTAG00000009772	Bos taurus Lix1 homolog (chicken) (LIX1), mRNA. [Source:RefSeq mRNA;Acc:NM_001078003]	NA	NA	chr7:98947944-99003794	BTA	BTF	OK	1.30539	4.12073	-1.65842	down	5e-05	0.000326959	yes
TCONS_00279944	"="	ENSBTAT00000016675	XLOC_250552	FGF6	ENSBTAG00000006800	Bos taurus fibroblast growth factor 6 (FGF6), mRNA. [Source:RefSeq mRNA;Acc:NM_001192400]	GO:0001502(cartilage condensation);GO:0005102(receptor binding);GO:0005104(fibroblast growth factor receptor binding);GO:0005576(extracellular region);GO:0008083(growth factor activity);GO:0008284(positive regulation of cell proliferation);GO:0008543(fibroblast growth factor receptor signaling pathway);GO:0045445(myoblast differentiation)	04010(MAPK signaling pathway);04810(Regulation of actin cytoskeleton);05200(Pathways in cancer);05218(Melanoma)	chr5:106157404-106174116	BTA	BTF	OK	0.685143	2.15077	-1.65037	down	5e-05	0.000326959	yes
TCONS_00242412	"="	ENSBTAT00000061487	XLOC_217151	CD248	ENSBTAG00000044073	CD248 molecule, endosialin [Source:HGNC Symbol;Acc:18219]	GO:0005509(calcium ion binding);GO:0005515(protein binding);GO:0005737(cytoplasm);GO:0008284(positive regulation of cell proliferation);GO:0016477(cell migration);GO:0030246(carbohydrate binding);GO:0048535(lymph node development);GO:0050840(extracellular matrix binding);GO:0060033(anatomical structure regression);GO:2000353(positive regulation of endothelial cell apoptotic process)	NA	chr29:45016283-45018614	BTA	BTF	OK	1.70514	5.27044	-1.62803	down	5e-05	0.000326959	yes
TCONS_00190589	"="	ENSBTAT00000017991	XLOC_170508	DDAH2	ENSBTAG00000013530	Bos taurus dimethylarginine dimethylaminohydrolase 2 (DDAH2), mRNA. [Source:RefSeq mRNA;Acc:NM_001034704]	GO:0000052(citrulline metabolic process);GO:0005515(protein binding);GO:0005737(cytoplasm);GO:0005739(mitochondrion);GO:0016403(dimethylargininase activity);GO:0016787(hydrolase activity);GO:0016813(hydrolase activity, acting on carbon-nitrogen (but not peptide) bonds, in linear amidines);GO:0045429(positive regulation of nitric oxide biosynthetic process)	NA	chr23:27399087-27402825	BTA	BTF	OK	10.8752	33.2894	-1.61402	down	5e-05	0.000326959	yes
TCONS_00098252	"="	ENSBTAT00000016252	XLOC_088796	MXRA8	ENSBTAG00000012247	Bos taurus matrix-remodelling associated 8 (MXRA8), mRNA. [Source:RefSeq mRNA;Acc:NM_001075830]	GO:0005515(protein binding);GO:0016020(membrane);GO:0016021(integral to membrane)	NA	chr16:52424101-52428456	BTA	BTF	OK	3.98296	12.1496	-1.609	down	5e-05	0.000326959	yes
TCONS_00076141	"="	ENSBTAT00000061368	XLOC_068793	MMP-16	ENSBTAG00000006877	Bos taurus matrix metallopeptidase 16 (membrane-inserted) (MMP16), mRNA. [Source:RefSeq mRNA;Acc:NM_001192622]	GO:0004222(metalloendopeptidase activity);GO:0005509(calcium ion binding);GO:0006508(proteolysis);GO:0008233(peptidase activity);GO:0008237(metallopeptidase activity);GO:0008270(zinc ion binding);GO:0016787(hydrolase activity);GO:0031012(extracellular matrix);GO:0046872(metal ion binding)	NA	chr14:76757351-77120088	BTA	BTF	OK	0.623112	1.87228	-1.58723	down	5e-05	0.000326959	yes
TCONS_00245607	"="	ENSBTAT00000015056	XLOC_219832	OLFML3	ENSBTAG00000011327	Bos taurus olfactomedin-like 3 (OLFML3), mRNA. [Source:RefSeq mRNA;Acc:NM_001075197]	GO:0005515(protein binding);GO:0005576(extracellular region);GO:0007275(multicellular organismal development)	NA	chr3:29506171-29509176	BTA	BTF	OK	4.41321	13.1953	-1.58013	down	5e-05	0.000326959	yes
TCONS_00194506	"="	ENSBTAT00000014194	XLOC_173985	MCM3	ENSBTAG00000010721	Bos taurus minichromosome maintenance complex component 3 (MCM3), mRNA. [Source:RefSeq mRNA;Acc:NM_001013586]	GO:0000166(nucleotide binding);GO:0003677(DNA binding);GO:0003678(DNA helicase activity);GO:0005515(protein binding);GO:0005524(ATP binding);GO:0005634(nucleus);GO:0005737(cytoplasm);GO:0005813(centrosome);GO:0006260(DNA replication);GO:0006270(DNA replication initiation);GO:0015979(photosynthesis);GO:0015995(chlorophyll biosynthetic process);GO:0016851(magnesium chelatase activity);GO:0017111(nu…	03030(DNA replication);04110(Cell cycle)	chr23:24438945-24456316	BTA	BTF	OK	1.5793	4.625	-1.55016	down	5e-05	0.000326959	yes
TCONS_00133937	"="	ENSBTAT00000020897	XLOC_119865	MRC2	ENSBTAG00000015739	Bos taurus mannose receptor, C type 2 (MRC2), mRNA. [Source:RefSeq mRNA;Acc:NM_001192670]	GO:0030246(carbohydrate binding)	04145(Phagosome)	chr19:47689047-47752427	BTA	BTF	OK	5.28001	14.9726	-1.50372	down	5e-05	0.000326959	yes
TCONS_00090565	"="	ENSBTAT00000055530	XLOC_081867	H2AFX	ENSBTAG00000038047	Bos taurus H2A histone family, member X (H2AFX), mRNA. [Source:RefSeq mRNA;Acc:NM_001079780]	GO:0000077(DNA damage checkpoint);GO:0000724(double-strand break repair via homologous recombination);GO:0000781(chromosome, telomeric region);GO:0000785(chromatin);GO:0000786(nucleosome);GO:0000790(nuclear chromatin);GO:0000794(condensed nuclear chromosome);GO:0001673(male germ cell nucleus);GO:0001741(XY body);GO:0003677(DNA binding);GO:0003684(damaged DNA binding);GO:0005515(protein binding);G…	05322(Systemic lupus erythematosus)	chr15:30202577-30203886	BTA	BTF	OK	5.60464	15.7248	-1.48834	down	5e-05	0.000326959	yes
TCONS_00270172	"="	ENSBTAT00000033703	XLOC_241880	FKBP9	ENSBTAG00000016707	Bos taurus FK506 binding protein 9, 63 kDa (FKBP9), mRNA. [Source:RefSeq mRNA;Acc:NM_001046372]	GO:0000413(protein peptidyl-prolyl isomerization);GO:0003755(peptidyl-prolyl cis-trans isomerase activity);GO:0005509(calcium ion binding);GO:0005528(FK506 binding);GO:0005783(endoplasmic reticulum);GO:0006457(protein folding);GO:0016020(membrane);GO:0016853(isomerase activity);GO:0018208(peptidyl-proline modification);GO:0046872(metal ion binding)	NA	chr4:64209641-64252137	BTA	BTF	OK	12.2394	34.0527	-1.47623	down	5e-05	0.000326959	yes
TCONS_00265896	"="	ENSBTAT00000023912	XLOC_237982	ZYX	ENSBTAG00000017970	Bos taurus zyxin (ZYX), mRNA. [Source:RefSeq mRNA;Acc:NM_001078101]	GO:0001725(stress fiber);GO:0005515(protein binding);GO:0005737(cytoplasm);GO:0005913(cell-cell adherens junction);GO:0005925(focal adhesion);GO:0008270(zinc ion binding);GO:0046872(metal ion binding)	04510(Focal adhesion)	chr4:107598855-107607834	BTA	BTF	OK	7.86897	20.7987	-1.40225	down	5e-05	0.000326959	yes
TCONS_00306787	"="	ENSBTAT00000023071	XLOC_274453	PCDHGC3		NA	NA	NA	chr7:54152474-54281944	BTA	BTF	OK	4.86299	12.6058	-1.37417	down	5e-05	0.000326959	yes
TCONS_00310660	"="	ENSBTAT00000016841	XLOC_277970	COLGALT1	ENSBTAG00000012678	Bos taurus glycosyltransferase 25 domain containing 1 (COLGALT1), mRNA. [Source:RefSeq mRNA;Acc:NM_001098955]	GO:0005783(endoplasmic reticulum);GO:0005788(endoplasmic reticulum lumen);GO:0009103(lipopolysaccharide biosynthetic process);GO:0016740(transferase activity);GO:0016757(transferase activity, transferring glycosyl groups);GO:0050211(procollagen galactosyltransferase activity)	00310(Lysine degradation);00514(Other types of O-glycan biosynthesis)	chr7:5471241-5493984	BTA	BTF	OK	3.96234	10.2195	-1.3669	down	5e-05	0.000326959	yes
TCONS_00019989	"="	ENSBTAT00000016915	XLOC_018269	AJUBA	ENSBTAG00000012724	Bos taurus jub, ajuba homolog (Xenopus laevis) (AJUBA), mRNA. [Source:RefSeq mRNA;Acc:NM_001192517]	GO:0000122(negative regulation of transcription from RNA polymerase II promoter);GO:0000932(cytoplasmic mRNA processing body);GO:0001666(response to hypoxia);GO:0003682(chromatin binding);GO:0003714(transcription corepressor activity);GO:0005515(protein binding);GO:0005634(nucleus);GO:0005667(transcription factor complex);GO:0005737(cytoplasm);GO:0005815(microtubule organizing center);GO:0005829(…	NA	chr10:21699228-21708079	BTA	BTF	OK	3.0351	7.80203	-1.3621	down	5e-05	0.000326959	yes
TCONS_00122245	"="	ENSBTAT00000024194	XLOC_110140	CCDC8	ENSBTAG00000018181	coiled-coil domain-containing protein 8 [Source:RefSeq peptide;Acc:NP_001030562]	GO:0005886(plasma membrane);GO:0010923(negative regulation of phosphatase activity)	NA	chr18:54124478-54127099	BTA	BTF	OK	8.91393	21.5561	-1.27396	down	5e-05	0.000326959	yes
TCONS_00162474	"="	ENSBTAT00000008327	XLOC_145158	DAP	ENSBTAG00000006346	Bos taurus death-associated protein (DAP), mRNA. [Source:RefSeq mRNA;Acc:NM_001078058]	GO:0006914(autophagy);GO:0006915(apoptotic process);GO:0006919(activation of cysteine-type endopeptidase activity involved in apoptotic process);GO:0010507(negative regulation of autophagy);GO:0032088(negative regulation of NF-kappaB transcription factor activity);GO:0034198(cellular response to amino acid starvation);GO:0045892(negative regulation of transcription, DNA-dependent);GO:0070513(deat…	NA	chr20:62630505-62697437	BTA	BTF	OK	11.1501	26.1339	-1.22887	down	5e-05	0.000326959	yes
TCONS_00312436	"="	ENSBTAT00000020501	XLOC_279432	PDLIM4	ENSBTAG00000015426	Bos taurus PDZ and LIM domain 4 (PDLIM4), mRNA. [Source:RefSeq mRNA;Acc:NM_001034491]	GO:0005515(protein binding);GO:0008270(zinc ion binding);GO:0046872(metal ion binding)	NA	chr7:23443527-23457942	BTA	BTF	OK	7.2333	16.7819	-1.21418	down	5e-05	0.000326959	yes
TCONS_00104266	"="	ENSBTAT00000002262	XLOC_094214	FAM213B	ENSBTAG00000001727	Bos taurus chromosome 16 open reading frame, human C1orf93 (FAM213B), mRNA. [Source:RefSeq mRNA;Acc:NM_001040598]	GO:0001516(prostaglandin biosynthetic process);GO:0005737(cytoplasm);GO:0005829(cytosol);GO:0006629(lipid metabolic process);GO:0006631(fatty acid metabolic process);GO:0006633(fatty acid biosynthetic process);GO:0006693(prostaglandin metabolic process);GO:0016491(oxidoreductase activity);GO:0016616(oxidoreductase activity, acting on the CH-OH group of donors, NAD or NADP as acceptor);GO:0055114(…	NA	chr16:51553540-51556655	BTA	BTF	OK	74.4258	162.501	-1.12657	down	5e-05	0.000326959	yes
TCONS_00288846	"="	ENSBTAT00000020105	XLOC_258381	TOB2	ENSBTAG00000015109	Bos taurus transducer of ERBB2, 2 (TOB2), mRNA. [Source:RefSeq mRNA;Acc:NM_001083387]	GO:0005515(protein binding);GO:0010468(regulation of gene expression);GO:0042809(vitamin D receptor binding);GO:0045671(negative regulation of osteoclast differentiation);GO:0045778(positive regulation of ossification)	03018(RNA degradation)	chr5:113060939-113070989	BTA	BTF	OK	17.2299	7.82803	1.13819	up	5e-05	0.000326959	yes
TCONS_00021436	"="	ENSBTAT00000012655	XLOC_019505	ANXA2	ENSBTAG00000009615	Bos taurus annexin A2 (ANXA2), mRNA. [Source:RefSeq mRNA;Acc:NM_174716]	GO:0001525(angiogenesis);GO:0004859(phospholipase inhibitor activity);GO:0005509(calcium ion binding);GO:0005515(protein binding);GO:0005544(calcium-dependent phospholipid binding);GO:0005576(extracellular region);GO:0005578(proteinaceous extracellular matrix);GO:0005604(basement membrane);GO:0005737(cytoplasm);GO:0005769(early endosome);GO:0005811(lipid particle);GO:0008092(cytoskeletal protein …	NA	chr10:49860061-49904536	BTA	BTF	OK	88.6141	39.3111	1.1726	up	5e-05	0.000326959	yes
TCONS_00251517	"="	ENSBTAT00000018329	XLOC_225099	GPC1	ENSBTAG00000015996	Bos taurus glypican 1 (GPC1), mRNA. [Source:RefSeq mRNA;Acc:NM_001046236]	GO:0005507(copper ion binding);GO:0005576(extracellular region);GO:0005578(proteinaceous extracellular matrix);GO:0005615(extracellular space);GO:0005768(endosome);GO:0005886(plasma membrane);GO:0016020(membrane);GO:0017134(fibroblast growth factor binding);GO:0030200(heparan sulfate proteoglycan catabolic process);GO:0031225(anchored to membrane);GO:0040037(negative regulation of fibroblast grow…	NA	chr3:120383560-120488810	BTA	BTF	OK	49.5878	21.9587	1.17519	up	5e-05	0.000326959	yes
TCONS_00277712	"="	ENSBTAT00000004364	XLOC_248590	HSP90B1	ENSBTAG00000003362	Bos taurus heat shock protein 90kDa beta (Grp94), member 1 (HSP90B1), mRNA. [Source:RefSeq mRNA;Acc:NM_174700]	GO:0000166(nucleotide binding);GO:0001666(response to hypoxia);GO:0003723(RNA binding);GO:0005515(protein binding);GO:0005524(ATP binding);GO:0005783(endoplasmic reticulum);GO:0005788(endoplasmic reticulum lumen);GO:0005789(endoplasmic reticulum membrane);GO:0005829(cytosol);GO:0005886(plasma membrane);GO:0006457(protein folding);GO:0006950(response to stress);GO:0019903(protein phosphatase bindi…	04141(Protein processing in endoplasmic reticulum);04621(NOD-like receptor signaling pathway);05200(Pathways in cancer);05215(Prostate cancer)	chr5:67940791-67959532	BTA	BTF	OK	59.739	26.22	1.188	up	5e-05	0.000326959	yes
TCONS_00360093	"="	ENSBTAT00000017503	XLOC_323098	MSN	ENSBTAG00000003418	Bos taurus moesin (MSN), mRNA. [Source:RefSeq mRNA;Acc:NM_001046477]	GO:0001931(uropod);GO:0003725(double-stranded RNA binding);GO:0003779(actin binding);GO:0005102(receptor binding);GO:0005515(protein binding);GO:0005634(nucleus);GO:0005730(nucleolus);GO:0005737(cytoplasm);GO:0005856(cytoskeleton);GO:0005886(plasma membrane);GO:0005902(microvillus);GO:0005925(focal adhesion);GO:0007159(leukocyte cell-cell adhesion);GO:0008092(cytoskeletal protein binding);GO:0016…	04670(Leukocyte transendothelial migration);04810(Regulation of actin cytoskeleton)	chrX:100070405-100162454	BTA	BTF	OK	20.7273	9.07835	1.19103	up	5e-05	0.000326959	yes
TCONS_00300626	"="	ENSBTAT00000000791	XLOC_269182	CCNI	ENSBTAG00000000599	Bos taurus cyclin I (CCNI), mRNA. [Source:RefSeq mRNA;Acc:NM_001083373]	NA	NA	chr6:93633305-93672529	BTA	BTF	OK	61.9111	27.1151	1.1911	up	5e-05	0.000326959	yes
TCONS_00148540	"="	ENSBTAT00000038058	XLOC_132476	SYNC	ENSBTAG00000026684	Bos taurus syncoilin, intermediate filament protein (SYNC), mRNA. [Source:RefSeq mRNA;Acc:NM_001109803]	GO:0005198(structural molecule activity);GO:0005515(protein binding);GO:0005737(cytoplasm);GO:0005829(cytosol);GO:0005882(intermediate filament);GO:0030018(Z disc);GO:0031594(neuromuscular junction);GO:0042383(sarcolemma);GO:0045103(intermediate filament-based process)	NA	chr2:121782949-121800918	BTA	BTF	OK	15.0498	6.52503	1.20569	up	5e-05	0.000326959	yes
TCONS_00038902	"="	ENSBTAT00000015358	XLOC_035071	RPL7A	ENSBTAG00000011559	Bos taurus ribosomal protein L7a (RPL7A), mRNA. [Source:RefSeq mRNA;Acc:NM_001040520]	GO:0005515(protein binding);GO:0005840(ribosome);GO:0016020(membrane);GO:0022625(cytosolic large ribosomal subunit);GO:0030529(ribonucleoprotein complex);GO:0042254(ribosome biogenesis);GO:0042788(polysomal ribosome)	03010(Ribosome)	chr11:104311807-104315125	BTA	BTF	OK	715.17	309.91	1.20644	up	5e-05	0.000326959	yes
TCONS_00157773	"="	ENSBTAT00000005789	XLOC_140793	NUDC	ENSBTAG00000004416	Bos taurus nuclear distribution gene C homolog (A. nidulans) (NUDC), mRNA. [Source:RefSeq mRNA;Acc:NM_001075607]	GO:0005515(protein binding);GO:0005634(nucleus);GO:0005737(cytoplasm);GO:0005856(cytoskeleton);GO:0005874(microtubule);GO:0007049(cell cycle);GO:0007067(mitosis);GO:0051301(cell division)	NA	chr2:126860367-126873806	BTA	BTF	OK	34.521	14.9053	1.21165	up	5e-05	0.000326959	yes
TCONS_00190954	"="	ENSBTAT00000045033	XLOC_170786	ENSBTAG00000031756	ENSBTAG00000031756	Histone H4 [Source:UniProtKB/Swiss-Prot;Acc:P62803]	GO:0000786(nucleosome);GO:0003677(DNA binding);GO:0005634(nucleus);GO:0005654(nucleoplasm);GO:0005694(chromosome);GO:0005730(nucleolus);GO:0006334(nucleosome assembly);GO:0006352(DNA-dependent transcription, initiation);GO:0015629(actin cytoskeleton);GO:0045653(negative regulation of megakaryocyte differentiation);GO:0046982(protein heterodimerization activity)	NA	chr23:31456885-31457197	BTA	BTF	OK	335.731	143.87	1.22254	up	5e-05	0.000326959	yes
TCONS_00290024	"="	ENSBTAT00000028988	XLOC_259444	ANXA5	ENSBTAG00000021746	Bos taurus annexin A5 (ANXA5), mRNA. [Source:RefSeq mRNA;Acc:NM_001040477]	GO:0005509(calcium ion binding);GO:0005515(protein binding);GO:0005544(calcium-dependent phospholipid binding);GO:0005622(intracellular);GO:0009897(external side of plasma membrane);GO:0010033(response to organic substance);GO:0050819(negative regulation of coagulation);GO:0070062(extracellular vesicular exosome);GO:0072563(endothelial microparticle)	NA	chr6:3542634-3575330	BTA	BTF	OK	42.3461	17.8657	1.24503	up	5e-05	0.000326959	yes
TCONS_00051774	"="	ENSBTAT00000045121	XLOC_046579	LAMP1	ENSBTAG00000010242	Bos taurus lysosomal-associated membrane protein 1 (LAMP1), mRNA. [Source:RefSeq mRNA;Acc:NM_001075124]	GO:0005515(protein binding);GO:0005737(cytoplasm);GO:0005764(lysosome);GO:0005765(lysosomal membrane);GO:0005768(endosome);GO:0005770(late endosome);GO:0005771(multivesicular body);GO:0005886(plasma membrane);GO:0009897(external side of plasma membrane);GO:0009986(cell surface);GO:0010008(endosome membrane);GO:0016020(membrane);GO:0016021(integral to membrane);GO:0031982(vesicle);GO:0042383(sarco…	04142(Lysosome);04145(Phagosome)	chr12:90609709-90621680	BTA	BTF	OK	74.1207	30.9502	1.25993	up	5e-05	0.000326959	yes
TCONS_00234629	"="	ENSBTAT00000061370	XLOC_210186	FZD4	ENSBTAG00000040128	Bos taurus frizzled family receptor 4 (FZD4), mRNA. [Source:RefSeq mRNA;Acc:NM_001206269]	GO:0001553(luteinization);GO:0001568(blood vessel development);GO:0001570(vasculogenesis);GO:0004871(signal transducer activity);GO:0004888(transmembrane signaling receptor activity);GO:0004930(G-protein coupled receptor activity);GO:0005515(protein binding);GO:0005886(plasma membrane);GO:0005911(cell-cell junction);GO:0007165(signal transduction);GO:0007166(cell surface receptor signaling pathwa…	04310(Wnt signaling pathway);04916(Melanogenesis);05200(Pathways in cancer);05217(Basal cell carcinoma)	chr29:8669429-8678944	BTA	BTF	OK	8.42736	3.49715	1.2689	up	5e-05	0.000326959	yes
TCONS_00128472	"="	ENSBTAT00000017397	XLOC_115383	NAPA	ENSBTAG00000013084	Bos taurus N-ethylmaleimide-sensitive factor attachment protein, alpha (NAPA), mRNA. [Source:RefSeq mRNA;Acc:NM_001192487]	GO:0005515(protein binding);GO:0006886(intracellular protein transport);GO:0007420(brain development);GO:0010807(regulation of synaptic vesicle priming);GO:0019905(syntaxin binding);GO:0030182(neuron differentiation);GO:0035249(synaptic transmission, glutamatergic);GO:0035494(SNARE complex disassembly);GO:0045176(apical protein localization);GO:0070044(synaptobrevin 2-SNAP-25-syntaxin-1a complex)	NA	chr18:54902550-54928520	BTA	BTF	OK	22.9278	9.49404	1.27201	up	5e-05	0.000326959	yes
TCONS_00249644	"="	ENSBTAT00000025307	XLOC_223430	HECTD3	ENSBTAG00000019013	Bos taurus HECT domain containing 3 (HECTD3), mRNA. [Source:RefSeq mRNA;Acc:NM_001098961]	GO:0004842(ubiquitin-protein ligase activity);GO:0005515(protein binding);GO:0016567(protein ubiquitination);GO:0016874(ligase activity);GO:0019905(syntaxin binding);GO:0043161(proteasome-mediated ubiquitin-dependent protein catabolic process);GO:0048471(perinuclear region of cytoplasm)	NA	chr3:101623082-101631050	BTA	BTF	OK	14.7101	6.08348	1.27384	up	5e-05	0.000326959	yes
TCONS_00315465	"="	ENSBTAT00000042846	XLOC_282099	CCDC69	ENSBTAG00000002834	Bos taurus coiled-coil domain containing 69 (CCDC69), mRNA. [Source:RefSeq mRNA;Acc:NM_001206624]	NA	NA	chr7:64435980-64471409	BTA	BTF	OK	30.2136	12.4787	1.27572	up	5e-05	0.000326959	yes
TCONS_00293204	"="	ENSBTAT00000009441	XLOC_262340	PDGFRA	ENSBTAG00000007173	Bos taurus platelet-derived growth factor receptor, alpha polypeptide (PDGFRA), mRNA. [Source:RefSeq mRNA;Acc:NM_001192345]	GO:0000166(nucleotide binding);GO:0001553(luteinization);GO:0001701(in utero embryonic development);GO:0004672(protein kinase activity);GO:0004713(protein tyrosine kinase activity);GO:0004714(transmembrane receptor protein tyrosine kinase activity);GO:0005018(platelet-derived growth factor alpha-receptor activity);GO:0005021(vascular endothelial growth factor-activated receptor activity);GO:00051…	04010(MAPK signaling pathway);04020(Calcium signaling pathway);04060(Cytokine-cytokine receptor interaction);04144(Endocytosis);04510(Focal adhesion);04540(Gap junction);04810(Regulation of actin cytoskeleton);05200(Pathways in cancer);05214(Glioma);05215(Prostate cancer);05218(Melanoma)	chr6:71373512-71421300	BTA	BTF	OK	15.689	6.47794	1.27615	up	5e-05	0.000326959	yes
TCONS_00300658	"="	ENSBTAT00000005694	XLOC_269213	CNOT6L	ENSBTAG00000004353	Bos taurus CCR4-NOT transcription complex, subunit 6-like (CNOT6L), mRNA. [Source:RefSeq mRNA;Acc:NM_001191523]	GO:0000288(nuclear-transcribed mRNA catabolic process, deadenylation-dependent decay);GO:0004535(poly(A)-specific ribonuclease activity);GO:0005515(protein binding);GO:0005634(nucleus);GO:0005737(cytoplasm);GO:0008284(positive regulation of cell proliferation);GO:0010606(positive regulation of cytoplasmic mRNA processing body assembly);GO:0030014(CCR4-NOT complex);GO:0061157(mRNA destabilization)	03018(RNA degradation)	chr6:94169595-94217956	BTA	BTF	OK	5.21591	2.10463	1.30935	up	5e-05	0.000326959	yes
TCONS_00026195	"="	ENSBTAT00000016410	XLOC_023716	ANP32A	ENSBTAG00000012365	Bos taurus acidic (leucine-rich) nuclear phosphoprotein 32 family, member A (ANP32A), mRNA. [Source:RefSeq mRNA;Acc:NM_001195019]	GO:0005515(protein binding);GO:0005634(nucleus);GO:0005737(cytoplasm);GO:0005783(endoplasmic reticulum);GO:0006351(transcription, DNA-templated);GO:0006355(regulation of transcription, DNA-dependent);GO:0006913(nucleocytoplasmic transport);GO:0016363(nuclear matrix);GO:0048471(perinuclear region of cytoplasm)	NA	chr10:15589746-15629076	BTA	BTF	OK	15.1516	6.01347	1.3332	up	5e-05	0.000326959	yes
TCONS_00209221	"="	ENSBTAT00000000055	XLOC_187164	PSMG3	ENSBTAG00000000050	Bos taurus proteasome (prosome, macropain) assembly chaperone 3 (PSMG3), mRNA. [Source:RefSeq mRNA;Acc:NM_001046059]	NA	NA	chr25:41940911-41942637	BTA	BTF	OK	22.4563	8.85469	1.3426	up	5e-05	0.000326959	yes
TCONS_00063393	"="	ENSBTAT00000039156	XLOC_057128	RNF114	ENSBTAG00000027317	Bos taurus ring finger protein 114 (RNF114), mRNA. [Source:RefSeq mRNA;Acc:NM_001024531]	GO:0005515(protein binding);GO:0005622(intracellular);GO:0007275(multicellular organismal development);GO:0007283(spermatogenesis);GO:0008270(zinc ion binding);GO:0030154(cell differentiation);GO:0046872(metal ion binding)	NA	chr13:78733321-78747541	BTA	BTF	OK	13.3163	5.22264	1.35034	up	5e-05	0.000326959	yes
TCONS_00100637	"="	ENSBTAT00000007923	XLOC_090929	MYOG	ENSBTAG00000006030	Bos taurus myogenin (myogenic factor 4) (MYOG), mRNA. [Source:RefSeq mRNA;Acc:NM_001111325]	GO:0000977(RNA polymerase II regulatory region sequence-specific DNA binding);GO:0000987(core promoter proximal region sequence-specific DNA binding);GO:0001047(core promoter binding);GO:0001503(ossification);GO:0003677(DNA binding);GO:0003700(sequence-specific DNA binding transcription factor activity);GO:0005515(protein binding);GO:0005634(nucleus);GO:0006355(regulation of transcription, DNA-de…	NA	chr16:596919-599806	BTA	BTF	OK	48.5611	19.0067	1.3533	up	5e-05	0.000326959	yes
TCONS_00302583	"="	ENSBTAT00000027612	XLOC_270934	MMTAG2	ENSBTAG00000020720	Bos taurus chromosome 7 open reading frame, human C1orf35 (C7H1orf35), mRNA. [Source:RefSeq mRNA;Acc:NM_001034272]	GO:0005515(protein binding)	NA	chr7:2910374-2912630	BTA	BTF	OK	14.4648	5.65666	1.35452	up	5e-05	0.000326959	yes
TCONS_00170138	"="	ENSBTAT00000000029	XLOC_152366	VPS33B	ENSBTAG00000000026	Bos taurus vacuolar protein sorting 33 homolog B (yeast) (VPS33B), mRNA. [Source:RefSeq mRNA;Acc:NM_001046284]	GO:0005515(protein binding);GO:0005737(cytoplasm);GO:0005764(lysosome);GO:0005765(lysosomal membrane);GO:0005768(endosome);GO:0005770(late endosome);GO:0006810(transport);GO:0006904(vesicle docking involved in exocytosis);GO:0015031(protein transport);GO:0016020(membrane);GO:0016192(vesicle-mediated transport);GO:0030897(HOPS complex);GO:0031091(platelet alpha granule);GO:0031902(late endosome me…	NA	chr21:22071935-22097413	BTA	BTF	OK	4.17608	1.63138	1.35605	up	5e-05	0.000326959	yes
TCONS_00131860	"="	ENSBTAT00000006465	XLOC_118192	PFN1	ENSBTAG00000004915	Bos taurus profilin 1 (PFN1), mRNA. [Source:RefSeq mRNA;Acc:NM_001015592]	GO:0001843(neural tube closure);GO:0003779(actin binding);GO:0005634(nucleus);GO:0005737(cytoplasm);GO:0005856(cytoskeleton);GO:0006357(regulation of transcription from RNA polymerase II promoter);GO:0030036(actin cytoskeleton organization)	04810(Regulation of actin cytoskeleton)	chr19:27081318-27084643	BTA	BTF	OK	110.322	42.9243	1.36186	up	5e-05	0.000326959	yes
TCONS_00111759	"="	ENSBTAT00000029424	XLOC_100988	C17H22orf13	ENSBTAG00000022022	Bos taurus chromosome 17 open reading frame, human C22orf13 (C17H22orf13), mRNA. [Source:RefSeq mRNA;Acc:NM_001098044]	NA	NA	chr17:73486796-73498181	BTA	BTF	OK	32.4024	12.5532	1.36805	up	5e-05	0.000326959	yes
TCONS_00187962	"="	ENSBTAT00000024391	XLOC_168273	CLEC3B	ENSBTAG00000018331	Bos taurus C-type lectin domain family 3, member B (CLEC3B), mRNA. [Source:RefSeq mRNA;Acc:NM_001046212]	GO:0001501(skeletal system development);GO:0001652(granular component);GO:0005509(calcium ion binding);GO:0005576(extracellular region);GO:0005615(extracellular space);GO:0005737(cytoplasm);GO:0008201(heparin binding);GO:0010756(positive regulation of plasminogen activation);GO:0030246(carbohydrate binding);GO:0030282(bone mineralization);GO:0036143(kringle domain binding);GO:0071310(cellular res…	NA	chr22:54791194-54797301	BTA	BTF	OK	79.8341	30.7391	1.37693	up	5e-05	0.000326959	yes
TCONS_00100883	"="	ENSBTAT00000022108	XLOC_091143	DSTYK	ENSBTAG00000016618	Bos taurus dual serine/threonine and tyrosine protein kinase (DSTYK), mRNA. [Source:RefSeq mRNA;Acc:NM_001024824]	GO:0000166(nucleotide binding);GO:0004672(protein kinase activity);GO:0004674(protein serine/threonine kinase activity);GO:0004712(protein serine/threonine/tyrosine kinase activity);GO:0004713(protein tyrosine kinase activity);GO:0005524(ATP binding);GO:0005634(nucleus);GO:0005737(cytoplasm);GO:0006468(protein phosphorylation);GO:0016301(kinase activity);GO:0016310(phosphorylation);GO:0016740(tra…	NA	chr16:2763752-2815495	BTA	BTF	OK	6.28245	2.40808	1.38344	up	5e-05	0.000326959	yes
TCONS_00183357	"="	ENSBTAT00000025183	XLOC_164222	QRICH1	ENSBTAG00000018924	Bos taurus glutamine-rich 1 (QRICH1), mRNA. [Source:RefSeq mRNA;Acc:NM_001098015]	GO:0003674(molecular_function);GO:0005575(cellular_component);GO:0008150(biological_process)	NA	chr22:51492854-51535040	BTA	BTF	OK	13.6228	5.20615	1.38773	up	5e-05	0.000326959	yes
TCONS_00105491	"="	ENSBTAT00000064442	XLOC_095292	ARPC5	ENSBTAG00000045582	actin related protein 2/3 complex, subunit 5, 16kDa [Source:HGNC Symbol;Acc:708]	GO:0005515(protein binding);GO:0005856(cytoskeleton);GO:0030027(lamellipodium);GO:0030833(regulation of actin filament polymerization)	04666(Fc gamma R-mediated phagocytosis);04810(Regulation of actin cytoskeleton);05100(Bacterial invasion of epithelial cells)	chr16:66150414-66159807	BTA	BTF	OK	16.7515	6.39669	1.38889	up	5e-05	0.000326959	yes
TCONS_00138065	"="	ENSBTAT00000002241	XLOC_123276	C19H17orf59	ENSBTAG00000001711	Bos taurus chromosome 19 open reading frame, human C17orf59 (C19H17orf59), mRNA. [Source:RefSeq mRNA;Acc:NM_001040565]	GO:0005515(protein binding)	NA	chr19:28443497-28445326	BTA	BTF	OK	9.36335	3.56687	1.39237	up	5e-05	0.000326959	yes
TCONS_00138733	"="	ENSBTAT00000011818	XLOC_123827	USP22	ENSBTAG00000008978	Bos taurus ubiquitin specific peptidase 22 (USP22), mRNA. [Source:RefSeq mRNA;Acc:NM_001166567]	GO:0000124(SAGA complex);GO:0003713(transcription coactivator activity);GO:0004221(ubiquitin thiolesterase activity);GO:0004843(ubiquitin-specific protease activity);GO:0005515(protein binding);GO:0005634(nucleus);GO:0006351(transcription, DNA-templated);GO:0006355(regulation of transcription, DNA-dependent);GO:0006508(proteolysis);GO:0006511(ubiquitin-dependent protein catabolic process);GO:0007…	NA	chr19:35728069-35746498	BTA	BTF	OK	47.9627	18.2393	1.39486	up	5e-05	0.000326959	yes
TCONS_00074656	"="	ENSBTAT00000009607	XLOC_067421	RAD21	ENSBTAG00000007303	Bos taurus RAD21 homolog (S. pombe) (RAD21), mRNA. [Source:RefSeq mRNA;Acc:NM_001034717]	GO:0000228(nuclear chromosome);GO:0000775(chromosome, centromeric region);GO:0005515(protein binding);GO:0005634(nucleus);GO:0005694(chromosome);GO:0006281(DNA repair);GO:0006357(regulation of transcription from RNA polymerase II promoter);GO:0006915(apoptotic process);GO:0006974(cellular response to DNA damage stimulus);GO:0007049(cell cycle);GO:0007059(chromosome segregation);GO:0007067(mitosis…	04110(Cell cycle)	chr14:49558482-49588745	BTA	BTF	OK	30.5371	11.5889	1.39782	up	5e-05	0.000326959	yes
TCONS_00110842	"="	ENSBTAT00000026715	XLOC_100226	MLEC	ENSBTAG00000020050	Bos taurus malectin (MLEC), mRNA. [Source:RefSeq mRNA;Acc:NM_001098983]	NA	NA	chr17:65183690-65218546	BTA	BTF	OK	21.3474	8.08926	1.39998	up	5e-05	0.000326959	yes
TCONS_00210338	"="	ENSBTAT00000009444	XLOC_188100	EMP2	ENSBTAG00000007177	Bos taurus epithelial membrane protein 2 (EMP2), mRNA. [Source:RefSeq mRNA;Acc:NM_001075324]	GO:0001954(positive regulation of cell-matrix adhesion);GO:0005178(integrin binding);GO:0016021(integral to membrane);GO:0016324(apical plasma membrane);GO:2001046(positive regulation of integrin-mediated signaling pathway)	NA	chr25:9327405-9359613	BTA	BTF	OK	12.8803	4.8491	1.40938	up	5e-05	0.000326959	yes
TCONS_00346915	"="	ENSBTAT00000001404	XLOC_311020	SRPK3	ENSBTAG00000001058	Bos taurus SRSF protein kinase 3 (SRPK3), mRNA. [Source:RefSeq mRNA;Acc:NM_001083390]	GO:0000166(nucleotide binding);GO:0004672(protein kinase activity);GO:0004674(protein serine/threonine kinase activity);GO:0004713(protein tyrosine kinase activity);GO:0005515(protein binding);GO:0005524(ATP binding);GO:0006468(protein phosphorylation);GO:0007519(skeletal muscle tissue development);GO:0016772(transferase activity, transferring phosphorus-containing groups);GO:0060537(muscle tissu…	NA	chrX:39912159-39916763	BTA	BTF	OK	72.951	27.3562	1.41506	up	5e-05	0.000326959	yes
TCONS_00242449	"="	ENSBTAT00000014587	XLOC_217176	CTSF	ENSBTAG00000010994	Bos taurus cathepsin F (CTSF), mRNA. [Source:RefSeq mRNA;Acc:NM_001075416]	GO:0006508(proteolysis);GO:0008234(cysteine-type peptidase activity)	04142(Lysosome)	chr29:45242546-45248380	BTA	BTF	OK	23.405	8.71113	1.42589	up	5e-05	0.000326959	yes
TCONS_00131431	"="	ENSBTAT00000016421	XLOC_117833	CPD	ENSBTAG00000012371	carboxypeptidase D [Source:HGNC Symbol;Acc:2301]	GO:0004181(metallocarboxypeptidase activity);GO:0004185(serine-type carboxypeptidase activity);GO:0006508(proteolysis);GO:0008270(zinc ion binding)	NA	chr19:22025795-22086708	BTA	BTF	OK	22.4747	8.36058	1.42663	up	5e-05	0.000326959	yes
TCONS_00342601	"="	ENSBTAT00000011949	XLOC_307070	MAP3K5	ENSBTAG00000009065	Bos taurus mitogen-activated protein kinase kinase kinase 5 (MAP3K5), mRNA. [Source:RefSeq mRNA;Acc:NM_001144081]	GO:0000165(MAPK cascade);GO:0000166(nucleotide binding);GO:0000186(activation of MAPKK activity);GO:0000187(activation of MAPK activity);GO:0000287(magnesium ion binding);GO:0004672(protein kinase activity);GO:0004674(protein serine/threonine kinase activity);GO:0004709(MAP kinase kinase kinase activity);GO:0004713(protein tyrosine kinase activity);GO:0005515(protein binding);GO:0005524(ATP bindi…	04010(MAPK signaling pathway);04141(Protein processing in endoplasmic reticulum);04722(Neurotrophin signaling pathway);05014(Amyotrophic lateral sclerosis (ALS))	chr9:75549282-75778418	BTA	BTF	OK	3.1877	1.18427	1.42851	up	5e-05	0.000326959	yes
TCONS_00223207	"="	ENSBTAT00000039828	XLOC_199706	EIF4EBP1	ENSBTAG00000027654	Bos taurus eukaryotic translation initiation factor 4E binding protein 1 (EIF4EBP1), mRNA. [Source:RefSeq mRNA;Acc:NM_001077893]	GO:0000082(G1/S transition of mitotic cell cycle);GO:0005515(protein binding);GO:0005634(nucleus);GO:0005737(cytoplasm);GO:0006417(regulation of translation);GO:0008190(eukaryotic initiation factor 4E binding);GO:0008286(insulin receptor signaling pathway);GO:0017148(negative regulation of translation);GO:0030371(translation repressor activity);GO:0031929(TOR signaling);GO:0045931(positive regula…	03013(RNA transport);04012(ErbB signaling pathway);04150(mTOR signaling pathway);04910(Insulin signaling pathway);05221(Acute myeloid leukemia)	chr27:32951593-32973435	BTA	BTF	OK	118.725	43.8883	1.43571	up	5e-05	0.000326959	yes
TCONS_00016534	"="	ENSBTAT00000008696	XLOC_015121	HMGN1	ENSBTAG00000018768	Bos taurus high mobility group nucleosome binding domain 1 (HMGN1), mRNA. [Source:RefSeq mRNA;Acc:NM_001034772]	GO:0000785(chromatin);GO:0003677(DNA binding);GO:0005634(nucleus);GO:0031492(nucleosomal DNA binding)	NA	chr1:140906653-140933093	BTA	BTF	OK	47.3266	17.3883	1.44453	up	5e-05	0.000326959	yes
TCONS_00211630	"="	ENSBTAT00000000519	XLOC_189223	VKORC1	ENSBTAG00000000405	Bos taurus vitamin K epoxide reductase complex, subunit 1 (VKORC1), mRNA. [Source:RefSeq mRNA;Acc:NM_001003903]	GO:0005783(endoplasmic reticulum);GO:0005789(endoplasmic reticulum membrane);GO:0016020(membrane);GO:0016021(integral to membrane);GO:0016491(oxidoreductase activity);GO:0047057(vitamin-K-epoxide reductase (warfarin-sensitive) activity);GO:0055114(oxidation-reduction process)	NA	chr25:27457369-27459608	BTA	BTF	OK	34.2493	12.5789	1.44507	up	5e-05	0.000326959	yes
TCONS_00165365	"="	ENSBTAT00000040276	XLOC_147865	SNX18	ENSBTAG00000027924	Bos taurus sorting nexin 18 (SNX18), mRNA. [Source:RefSeq mRNA;Acc:NM_001083731]	GO:0000281(mitotic cytokinesis);GO:0005515(protein binding);GO:0006897(endocytosis);GO:0007154(cell communication);GO:0016023(cytoplasmic membrane-bounded vesicle);GO:0016197(endosomal transport);GO:0030136(clathrin-coated vesicle);GO:0030426(growth cone);GO:0031234(extrinsic to cytoplasmic side of plasma membrane);GO:0035091(phosphatidylinositol binding);GO:0036089(cleavage furrow formation);GO:…	NA	chr20:24570226-24596518	BTA	BTF	OK	14.1799	5.20729	1.44524	up	5e-05	0.000326959	yes
TCONS_00039075	"="	ENSBTAT00000065721	XLOC_035217	TMEM203	ENSBTAG00000046215	transmembrane protein 203 [Source:HGNC Symbol;Acc:28217]	NA	NA	chr11:105892685-105893315	BTA	BTF	OK	17.365	6.3709	1.44662	up	5e-05	0.000326959	yes
TCONS_00303461	"="	ENSBTAT00000036270	XLOC_271687	DNAJB1	ENSBTAG00000016874	Bos taurus DnaJ (Hsp40) homolog, subfamily B, member 1 (DNAJB1), mRNA. [Source:RefSeq mRNA;Acc:NM_001033763]	GO:0005634(nucleus);GO:0005730(nucleolus);GO:0005737(cytoplasm);GO:0006457(protein folding);GO:0006950(response to stress);GO:0051082(unfolded protein binding)	04141(Protein processing in endoplasmic reticulum)	chr7:12366754-12370535	BTA	BTF	OK	23.2674	8.53316	1.44716	up	5e-05	0.000326959	yes
TCONS_00205401	"="	ENSBTAT00000027147	XLOC_183944	TBL3	ENSBTAG00000020366	Bos taurus transducin (beta)-like 3 (TBL3), mRNA. [Source:RefSeq mRNA;Acc:NM_001046619]	GO:0005515(protein binding);GO:0005634(nucleus);GO:0005730(nucleolus);GO:0006364(rRNA processing);GO:0032040(small-subunit processome)	03008(Ribosome biogenesis in eukaryotes)	chr25:1529746-1535805	BTA	BTF	OK	11.6131	4.25576	1.44827	up	5e-05	0.000326959	yes
TCONS_00247865	"="	ENSBTAT00000009857	XLOC_221851	GNG12	ENSBTAG00000035697	Bos taurus guanine nucleotide binding protein (G protein), gamma 12 (GNG12), mRNA. [Source:RefSeq mRNA;Acc:NM_174785]	GO:0004871(signal transducer activity);GO:0005834(heterotrimeric G-protein complex);GO:0005886(plasma membrane);GO:0007165(signal transduction);GO:0007186(G-protein coupled receptor signaling pathway);GO:0016020(membrane)	04010(MAPK signaling pathway);04062(Chemokine signaling pathway);04810(Regulation of actin cytoskeleton)	chr3:77870348-77954245	BTA	BTF	OK	6.34374	2.31978	1.45135	up	5e-05	0.000326959	yes
TCONS_00134332	"="	ENSBTAT00000007943	XLOC_120166	P4HB	ENSBTAG00000006045	Bos taurus prolyl 4-hydroxylase, beta polypeptide (P4HB), mRNA. [Source:RefSeq mRNA;Acc:NM_174135]	GO:0004656(procollagen-proline 4-dioxygenase activity);GO:0005515(protein binding);GO:0005783(endoplasmic reticulum);GO:0005793(endoplasmic reticulum-Golgi intermediate compartment);GO:0006662(glycerol ether metabolic process);GO:0009055(electron carrier activity);GO:0009986(cell surface);GO:0015035(protein disulfide oxidoreductase activity);GO:0016222(procollagen-proline 4-dioxygenase complex);G…	04141(Protein processing in endoplasmic reticulum)	chr19:51643764-51653754	BTA	BTF	OK	141.023	51.3999	1.45609	up	5e-05	0.000326959	yes
TCONS_00243155	"="	ENSBTAT00000053993	XLOC_217789	AP2A2	ENSBTAG00000009915	Bos taurus adaptor-related protein complex 2, alpha 2 subunit (AP2A2), mRNA. [Source:RefSeq mRNA;Acc:NM_001075702]	GO:0005488(binding);GO:0005515(protein binding);GO:0005886(plasma membrane);GO:0005905(coated pit);GO:0006810(transport);GO:0006886(intracellular protein transport);GO:0006897(endocytosis);GO:0008289(lipid binding);GO:0008565(protein transporter activity);GO:0015031(protein transport);GO:0016020(membrane);GO:0016192(vesicle-mediated transport);GO:0030117(membrane coat);GO:0030122(AP-2 adaptor com…	04144(Endocytosis);05016(Huntington's disease)	chr29:50406781-50444828	BTA	BTF	OK	23.2635	8.47034	1.45758	up	5e-05	0.000326959	yes
TCONS_00045662	"="	ENSBTAT00000057533	XLOC_041108	GRP78	ENSBTAG00000007662	Uncharacterized protein [Source:UniProtKB/TrEMBL;Acc:F1N614]	GO:0000166(nucleotide binding);GO:0005524(ATP binding);GO:0006950(response to stress)	NA	chr11:96114141-96119314	BTA	BTF	OK	71.4834	25.9959	1.45932	up	5e-05	0.000326959	yes
TCONS_00212885	"="	ENSBTAT00000064158	XLOC_190295	ARPC1B	ENSBTAG00000046248	Bos taurus actin related protein 2/3 complex, subunit 1B, 41kDa (ARPC1B), mRNA. [Source:RefSeq mRNA;Acc:NM_001014844]	GO:0003779(actin binding);GO:0005515(protein binding);GO:0005737(cytoplasm);GO:0005829(cytosol);GO:0005856(cytoskeleton);GO:0030833(regulation of actin filament polymerization)	04666(Fc gamma R-mediated phagocytosis);04810(Regulation of actin cytoskeleton);05100(Bacterial invasion of epithelial cells)	chr25:37546484-37559078	BTA	BTF	OK	20.2881	7.25865	1.48286	up	5e-05	0.000326959	yes
TCONS_00091982	"="	ENSBTAT00000005971	XLOC_083139	TRIM5		NA	NA	NA	chr15:48428345-48445590	BTA	BTF	OK	6.03757	2.15943	1.48332	up	5e-05	0.000326959	yes
TCONS_00127675	"="	ENSBTAT00000032005	XLOC_114761	PPP1R14A	ENSBTAG00000023472	Bos taurus protein phosphatase 1, regulatory (inhibitor) subunit 14A (PPP1R14A), mRNA. [Source:RefSeq mRNA;Acc:NM_001193070]	GO:0005737(cytoplasm);GO:0042325(regulation of phosphorylation)	04270(Vascular smooth muscle contraction)	chr18:48282678-48286857	BTA	BTF	OK	14.2008	5.07481	1.48455	up	5e-05	0.000326959	yes
TCONS_00012764	"="	ENSBTAT00000061134	XLOC_011643	LPP	ENSBTAG00000044001	LIM domain containing preferred translocation partner in lipoma [Source:HGNC Symbol;Acc:6679]	GO:0005515(protein binding);GO:0005737(cytoplasm);GO:0005925(focal adhesion);GO:0008270(zinc ion binding);GO:0046872(metal ion binding)	NA	chr1:79025408-79725669	BTA	BTF	OK	7.26061	2.59176	1.48616	up	5e-05	0.000326959	yes
TCONS_00342771	"="	ENSBTAT00000014907	XLOC_307228	CITED2	ENSBTAG00000011224	Bos taurus Cbp/p300-interacting transactivator, with Glu/Asp-rich carboxy-terminal domain, 2 (CITED2), mRNA. [Source:RefSeq mRNA;Acc:NM_001075819]	GO:0000122(negative regulation of transcription from RNA polymerase II promoter);GO:0000790(nuclear chromatin);GO:0001102(RNA polymerase II activating transcription factor binding);GO:0001105(RNA polymerase II transcription coactivator activity);GO:0001106(RNA polymerase II transcription corepressor activity);GO:0001568(blood vessel development);GO:0001570(vasculogenesis);GO:0001666(response to h…	NA	chr9:78071005-78073397	BTA	BTF	OK	31.0814	11.0683	1.48962	up	5e-05	0.000326959	yes
TCONS_00183354	"="	ENSBTAT00000025191	XLOC_164221	QARS	ENSBTAG00000018928	glutamine--tRNA ligase [Source:RefSeq peptide;Acc:NP_001029640]	GO:0000166(nucleotide binding);GO:0004812(aminoacyl-tRNA ligase activity);GO:0004819(glutamine-tRNA ligase activity);GO:0005524(ATP binding);GO:0005737(cytoplasm);GO:0006412(translation);GO:0006418(tRNA aminoacylation for protein translation);GO:0006425(glutaminyl-tRNA aminoacylation);GO:0016874(ligase activity);GO:0016876(ligase activity, forming aminoacyl-tRNA and related compounds);GO:0043039(…	00970(Aminoacyl-tRNA biosynthesis);01100(Metabolic pathways)	chr22:51484251-51491653	BTA	BTF	OK	21.8129	7.75184	1.49257	up	5e-05	0.000326959	yes
TCONS_00133520	"="	ENSBTAT00000034789	XLOC_119516	RAMP2	ENSBTAG00000019903	Bos taurus receptor (G protein-coupled) activity modifying protein 2 (RAMP2), mRNA. [Source:RefSeq mRNA;Acc:NM_001098860]	GO:0001525(angiogenesis);GO:0001570(vasculogenesis);GO:0002040(sprouting angiogenesis);GO:0005515(protein binding);GO:0005737(cytoplasm);GO:0005886(plasma membrane);GO:0006171(cAMP biosynthetic process);GO:0006816(calcium ion transport);GO:0006886(intracellular protein transport);GO:0007186(G-protein coupled receptor signaling pathway);GO:0007507(heart development);GO:0008217(regulation of blood …	04270(Vascular smooth muscle contraction)	chr19:43441582-43443429	BTA	BTF	OK	34.892	12.3914	1.49356	up	5e-05	0.000326959	yes
TCONS_00305943	"="	ENSBTAT00000026278	XLOC_273724	RPS15	ENSBTAG00000019718	Bos taurus ribosomal protein S15 (RPS15), mRNA. [Source:RefSeq mRNA;Acc:NM_001024541]	GO:0000056(ribosomal small subunit export from nucleus);GO:0003723(RNA binding);GO:0003735(structural constituent of ribosome);GO:0005515(protein binding);GO:0005840(ribosome);GO:0006364(rRNA processing);GO:0006412(translation);GO:0015935(small ribosomal subunit);GO:0022627(cytosolic small ribosomal subunit);GO:0030529(ribonucleoprotein complex);GO:0042274(ribosomal small subunit biogenesis)	03010(Ribosome)	chr7:45465833-45467519	BTA	BTF	OK	1632.1	579.394	1.49411	up	5e-05	0.000326959	yes
TCONS_00062170	"="	ENSBTAT00000057162	XLOC_056023	RPN2	ENSBTAG00000014648	Bos taurus ribophorin II (RPN2), mRNA. [Source:RefSeq mRNA;Acc:NM_001034604]	GO:0004579(dolichyl-diphosphooligosaccharide-protein glycotransferase activity);GO:0005634(nucleus);GO:0005783(endoplasmic reticulum);GO:0005789(endoplasmic reticulum membrane);GO:0006486(protein glycosylation);GO:0006487(protein N-linked glycosylation);GO:0008250(oligosaccharyltransferase complex);GO:0016020(membrane);GO:0016021(integral to membrane);GO:0016740(transferase activity);GO:0016757(t…	00510(N-Glycan biosynthesis);01100(Metabolic pathways);04141(Protein processing in endoplasmic reticulum)	chr13:66799132-66853784	BTA	BTF	OK	24.6222	8.71324	1.49868	up	5e-05	0.000326959	yes
TCONS_00099843	"="	ENSBTAT00000001007	XLOC_090194	NENF	ENSBTAG00000000759	Bos taurus neudesin neurotrophic factor (NENF), mRNA. [Source:RefSeq mRNA;Acc:NM_001076419]	GO:0005576(extracellular region);GO:0005615(extracellular space);GO:0008083(growth factor activity);GO:0020037(heme binding);GO:0043410(positive regulation of MAPK cascade);GO:0046872(metal ion binding)	NA	chr16:73013307-73019895	BTA	BTF	OK	78.8388	27.8837	1.49948	up	5e-05	0.000326959	yes
TCONS_00248482	"="	ENSBTAT00000005279	XLOC_222422	JUN	ENSBTAG00000004037	Bos taurus jun proto-oncogene (JUN), mRNA. [Source:RefSeq mRNA;Acc:NM_001077827]	GO:0000980(RNA polymerase II distal enhancer sequence-specific DNA binding);GO:0001102(RNA polymerase II activating transcription factor binding);GO:0001525(angiogenesis);GO:0001774(microglial cell activation);GO:0001889(liver development);GO:0001938(positive regulation of endothelial cell proliferation);GO:0003151(outflow tract morphogenesis);GO:0003677(DNA binding);GO:0003700(sequence-specific …	04010(MAPK signaling pathway);04012(ErbB signaling pathway);04310(Wnt signaling pathway);04380(Osteoclast differentiation);04510(Focal adhesion);04620(Toll-like receptor signaling pathway);04660(T cell receptor signaling pathway);04662(B cell receptor signaling pathway);04722(Neurotrophin signaling pathway);04912(GnRH signaling pathway);05140(Leishmaniasis);05142(Chagas disease (American trypanos…	chr3:87840416-87843087	BTA	BTF	OK	50.5772	17.8799	1.50015	up	5e-05	0.000326959	yes
TCONS_00120101	"="	ENSBTAT00000008416	XLOC_108463	EDC4	ENSBTAG00000006417	enhancer of mRNA decapping 4 [Source:HGNC Symbol;Acc:17157]	GO:0000932(cytoplasmic mRNA processing body);GO:0005515(protein binding);GO:0005634(nucleus);GO:0043231(intracellular membrane-bounded organelle)	03018(RNA degradation)	chr18:35493230-35508188	BTA	BTF	OK	7.76817	2.73775	1.50458	up	5e-05	0.000326959	yes
TCONS_00042403	"="	ENSBTAT00000027753	XLOC_038122	TGOLN2	ENSBTAG00000038116	TGOLN2 protein; Uncharacterized protein [Source:UniProtKB/TrEMBL;Acc:A6QQ20]	GO:0005634(nucleus);GO:0005794(Golgi apparatus);GO:0005802(trans-Golgi network)	NA	chr11:49489848-49497916	BTA	BTF	OK	6.35508	2.23934	1.50484	up	5e-05	0.000326959	yes
TCONS_00129277	"="	ENSBTAT00000031754	XLOC_115986	RPL28	ENSBTAG00000023343	Bos taurus ribosomal protein L28 (RPL28), mRNA. [Source:RefSeq mRNA;Acc:NM_001035503]	GO:0003735(structural constituent of ribosome);GO:0005515(protein binding);GO:0005622(intracellular);GO:0005737(cytoplasm);GO:0005840(ribosome);GO:0006412(translation);GO:0022625(cytosolic large ribosomal subunit);GO:0030529(ribonucleoprotein complex)	03010(Ribosome)	chr18:62547219-62549950	BTA	BTF	OK	248.842	87.5712	1.5067	up	5e-05	0.000326959	yes
TCONS_00304070	"="	ENSBTAT00000003201	XLOC_272132	RPS28	ENSBTAG00000002468	Bos taurus ribosomal protein S28 (RPS28), mRNA. [Source:RefSeq mRNA;Acc:NM_001025316]	GO:0003735(structural constituent of ribosome);GO:0005622(intracellular);GO:0005840(ribosome);GO:0006364(rRNA processing);GO:0006407(rRNA export from nucleus);GO:0006412(translation);GO:0015935(small ribosomal subunit);GO:0022627(cytosolic small ribosomal subunit);GO:0030529(ribonucleoprotein complex);GO:0042274(ribosomal small subunit biogenesis)	03010(Ribosome)	chr7:18198991-18200124	BTA	BTF	OK	965.434	339.249	1.50883	up	5e-05	0.000326959	yes
TCONS_00134927	"="	ENSBTAT00000006216	XLOC_120625	GRB2	ENSBTAG00000004736	Bos taurus growth factor receptor-bound protein 2 (GRB2), mRNA. [Source:RefSeq mRNA;Acc:NM_001034630]	GO:0005070(SH3/SH2 adaptor activity);GO:0005154(epidermal growth factor receptor binding);GO:0005168(neurotrophin TRKA receptor binding);GO:0005515(protein binding);GO:0005634(nucleus);GO:0005737(cytoplasm);GO:0005768(endosome);GO:0005886(plasma membrane);GO:0008180(COP9 signalosome);GO:0008286(insulin receptor signaling pathway);GO:0012506(vesicle membrane);GO:0016020(membrane);GO:0017124(SH3 do…	04010(MAPK signaling pathway);04012(ErbB signaling pathway);04062(Chemokine signaling pathway);04320(Dorso-ventral axis formation);04380(Osteoclast differentiation);04510(Focal adhesion);04540(Gap junction);04630(Jak-STAT signaling pathway);04650(Natural killer cell mediated cytotoxicity);04660(T cell receptor signaling pathway);04662(B cell receptor signaling pathway);04664(Fc epsilon RI signali…	chr19:56754111-56820199	BTA	BTF	OK	10.2257	3.59112	1.50969	up	5e-05	0.000326959	yes
TCONS_00102320	"="	ENSBTAT00000016887	XLOC_092494	DEGS1	ENSBTAG00000012705	Bos taurus degenerative spermatocyte homolog 1, lipid desaturase (Drosophila) (DEGS1), mRNA. [Source:RefSeq mRNA;Acc:NM_001034289]	GO:0005739(mitochondrion);GO:0005783(endoplasmic reticulum);GO:0005789(endoplasmic reticulum membrane);GO:0006629(lipid metabolic process);GO:0006631(fatty acid metabolic process);GO:0006633(fatty acid biosynthetic process);GO:0016020(membrane);GO:0016021(integral to membrane);GO:0016491(oxidoreductase activity);GO:0016705(oxidoreductase activity, acting on paired donors, with incorporation or re…	00600(Sphingolipid metabolism);01100(Metabolic pathways)	chr16:28088796-28092872	BTA	BTF	OK	13.1081	4.593	1.51295	up	5e-05	0.000326959	yes
TCONS_00071411	"="	ENSBTAT00000049670	XLOC_064397	SHARPIN	ENSBTAG00000012235	Bos taurus SHANK-associated RH domain interactor (SHARPIN), mRNA. [Source:RefSeq mRNA;Acc:NM_001109766]	GO:0005515(protein binding);GO:0005737(cytoplasm);GO:0005829(cytosol);GO:0007005(mitochondrion organization);GO:0008270(zinc ion binding);GO:0008544(epidermis development);GO:0010803(regulation of tumor necrosis factor-mediated signaling pathway);GO:0030262(apoptotic nuclear changes);GO:0031424(keratinization);GO:0031593(polyubiquitin binding);GO:0043123(positive regulation of I-kappaB kinase/NF-…	NA	chr14:1925025-1929354	BTA	BTF	OK	7.60474	2.66256	1.51409	up	5e-05	0.000326959	yes
TCONS_00046521	"="	ENSBTAT00000015357	XLOC_041776	MED22	ENSBTAG00000011556	Bos taurus mediator complex subunit 22 (MED22), mRNA. [Source:RefSeq mRNA;Acc:NM_001034742]	GO:0001104(RNA polymerase II transcription cofactor activity);GO:0005515(protein binding);GO:0005634(nucleus);GO:0006351(transcription, DNA-templated);GO:0006355(regulation of transcription, DNA-dependent);GO:0006357(regulation of transcription from RNA polymerase II promoter);GO:0016592(mediator complex)	NA	chr11:104305075-104311650	BTA	BTF	OK	5.99424	2.0966	1.51553	up	5e-05	0.000326959	yes
TCONS_00190686	"="	ENSBTAT00000015092	XLOC_170575	IER3	ENSBTAG00000011358	Bos taurus immediate early response 3 (IER3), mRNA. [Source:RefSeq mRNA;Acc:NM_001075202]	GO:0001562(response to protozoan);GO:0003085(negative regulation of systemic arterial blood pressure);GO:0005515(protein binding);GO:0005634(nucleus);GO:0006282(regulation of DNA repair);GO:0007095(mitotic G2 DNA damage checkpoint);GO:0008630(intrinsic apoptotic signaling pathway in response to DNA damage);GO:0043066(negative regulation of apoptotic process);GO:0045732(positive regulation of prot…	NA	chr23:28088455-28089722	BTA	BTF	OK	13.6241	4.75429	1.51885	up	5e-05	0.000326959	yes
TCONS_00186525	"="	ENSBTAT00000028661	XLOC_167041	ARL6IP5	ENSBTAG00000021506	Bos taurus ADP-ribosylation-like factor 6 interacting protein 5 (ARL6IP5), mRNA. [Source:RefSeq mRNA;Acc:NM_001014891]	GO:0005515(protein binding);GO:0005737(cytoplasm);GO:0005783(endoplasmic reticulum);GO:0005789(endoplasmic reticulum membrane);GO:0015813(L-glutamate transport);GO:0016020(membrane);GO:0016021(integral to membrane)	NA	chr22:32552970-32574553	BTA	BTF	OK	47.5819	16.5686	1.52196	up	5e-05	0.000326959	yes
TCONS_00288953	"="	ENSBTAT00000021952	XLOC_258469	POLDIP3	ENSBTAG00000016511	Bos taurus polymerase (DNA-directed), delta interacting protein 3 (POLDIP3), mRNA. [Source:RefSeq mRNA;Acc:NM_001103183]	GO:0000166(nucleotide binding);GO:0000346(transcription export complex);GO:0003676(nucleic acid binding);GO:0005515(protein binding);GO:0005634(nucleus);GO:0016607(nuclear speck);GO:0016973(poly(A)+ mRNA export from nucleus);GO:0035145(exon-exon junction complex);GO:0043231(intracellular membrane-bounded organelle);GO:0045727(positive regulation of translation)	NA	chr5:113982762-114006140	BTA	BTF	OK	21.9118	7.6297	1.52201	up	5e-05	0.000326959	yes
TCONS_00291700	"="	ENSBTAT00000025895	XLOC_260974	MED28	ENSBTAG00000019441	Bos taurus mediator complex subunit 28 (MED28), mRNA. [Source:RefSeq mRNA;Acc:NM_001038538]	GO:0005515(protein binding);GO:0005634(nucleus);GO:0005856(cytoskeleton);GO:0016592(mediator complex);GO:0019827(stem cell maintenance);GO:0030864(cortical actin cytoskeleton);GO:0051151(negative regulation of smooth muscle cell differentiation)	NA	chr6:38602745-38613645	BTA	BTF	OK	11.2658	3.9143	1.52513	up	5e-05	0.000326959	yes
TCONS_00303635	"="	ENSBTAT00000015695	XLOC_271811	C7H19orf43	ENSBTAG00000011825	Bos taurus chromosome 7 open reading frame, human C19orf43 (C7H19orf43), mRNA. [Source:RefSeq mRNA;Acc:NM_001083371]	NA	NA	chr7:13896252-13899366	BTA	BTF	OK	46.7162	16.1967	1.52822	up	5e-05	0.000326959	yes
TCONS_00129370	"="	ENSBTAT00000008502	XLOC_116061	RPS9	ENSBTAG00000006487	Bos taurus ribosomal protein S9 (RPS9), mRNA. [Source:RefSeq mRNA;Acc:NM_001101152]	GO:0003723(RNA binding);GO:0003735(structural constituent of ribosome);GO:0005515(protein binding);GO:0005622(intracellular);GO:0005730(nucleolus);GO:0005737(cytoplasm);GO:0005840(ribosome);GO:0006412(translation);GO:0006417(regulation of translation);GO:0008284(positive regulation of cell proliferation);GO:0015935(small ribosomal subunit);GO:0019843(rRNA binding);GO:0022627(cytosolic small ribos…	03010(Ribosome)	chr18:63381406-63388728	BTA	BTF	OK	921.181	319.333	1.52842	up	5e-05	0.000326959	yes
TCONS_00115991	"="	ENSBTAT00000055086	XLOC_104804	RPLP0	ENSBTAG00000017389	Bos taurus ribosomal protein, large, P0 (RPLP0), mRNA. [Source:RefSeq mRNA;Acc:NM_001012682]	GO:0005515(protein binding);GO:0005622(intracellular);GO:0005634(nucleus);GO:0005737(cytoplasm);GO:0005840(ribosome);GO:0022625(cytosolic large ribosomal subunit);GO:0030529(ribonucleoprotein complex);GO:0042254(ribosome biogenesis)	03010(Ribosome)	chr17:64809253-64813289	BTA	BTF	OK	1334.28	462.076	1.52986	up	5e-05	0.000326959	yes
TCONS_00318556	"="	ENSBTAT00000026158	XLOC_285002	SCARA5	ENSBTAG00000019636	Bos taurus scavenger receptor class A, member 5 (putative) (SCARA5), mRNA. [Source:RefSeq mRNA;Acc:NM_001102499]	GO:0005044(scavenger receptor activity);GO:0005515(protein binding);GO:0005886(plasma membrane);GO:0005887(integral to plasma membrane);GO:0006810(transport);GO:0006811(ion transport);GO:0006879(cellular iron ion homeostasis);GO:0006897(endocytosis);GO:0009986(cell surface);GO:0016020(membrane);GO:0016021(integral to membrane);GO:0034605(cellular response to heat);GO:0034755(iron ion transmembran…	NA	chr8:10662267-10796378	BTA	BTF	OK	12.1629	4.20534	1.53219	up	5e-05	0.000326959	yes
TCONS_00361368	"="	ENSBTAT00000008107	XLOC_324312	PRDX4	ENSBTAG00000006165	Bos taurus peroxiredoxin 4 (PRDX4), mRNA. [Source:RefSeq mRNA;Acc:NM_174433]	GO:0004601(peroxidase activity);GO:0005515(protein binding);GO:0005576(extracellular region);GO:0005737(cytoplasm);GO:0005739(mitochondrion);GO:0007283(spermatogenesis);GO:0008584(male gonad development);GO:0016209(antioxidant activity);GO:0016491(oxidoreductase activity);GO:0051920(peroxiredoxin activity);GO:0055114(oxidation-reduction process);GO:0072593(reactive oxygen species metabolic proces…	NA	chrX:126551744-126564689	BTA	BTF	OK	33.3663	11.5352	1.53235	up	5e-05	0.000326959	yes
TCONS_00128113	"="	ENSBTAT00000015875	XLOC_115106	RPS19	ENSBTAG00000023792	NA	GO:0003735(structural constituent of ribosome);GO:0005622(intracellular);GO:0005840(ribosome);GO:0006412(translation)	NA	chr18:51689618-51697161	BTA	BTF	OK	1260.32	435.248	1.53388	up	5e-05	0.000326959	yes
TCONS_00061737	"="	ENSBTAT00000001344	XLOC_055675	TM9SF4	ENSBTAG00000001015	Bos taurus transmembrane 9 superfamily protein member 4 (TM9SF4), mRNA. [Source:RefSeq mRNA;Acc:NM_001098077]	GO:0016020(membrane);GO:0016021(integral to membrane)	NA	chr13:62165597-62218184	BTA	BTF	OK	8.07995	2.7766	1.54103	up	5e-05	0.000326959	yes
TCONS_00280899	"="	ENSBTAT00000024060	XLOC_251341	TSPO	ENSBTAG00000018073	Bos taurus translocator protein (18kDa) (TSPO), mRNA. [Source:RefSeq mRNA;Acc:NM_175776]	GO:0005739(mitochondrion);GO:0016020(membrane);GO:0016021(integral to membrane);GO:0031966(mitochondrial membrane)	04080(Neuroactive ligand-receptor interaction)	chr5:114596005-114608640	BTA	BTF	OK	16.7144	5.73725	1.54266	up	5e-05	0.000326959	yes
TCONS_00117011	"="	ENSBTAT00000060957	XLOC_105672	THAP7	ENSBTAG00000044198	THAP domain-containing protein 7 [Source:RefSeq peptide;Acc:NP_001091935]	GO:0003676(nucleic acid binding);GO:0016607(nuclear speck);GO:0045892(negative regulation of transcription, DNA-dependent);GO:0047485(protein N-terminus binding);GO:0070742(C2H2 zinc finger domain binding)	NA	chr17:74332120-74335758	BTA	BTF	OK	11.2056	3.83536	1.54678	up	5e-05	0.000326959	yes
TCONS_00149170	"="	ENSBTAT00000019773	XLOC_133020	GPATCH3	ENSBTAG00000014849	G patch domain containing 3 [Source:HGNC Symbol;Acc:25720]	GO:0003676(nucleic acid binding)	NA	chr2:126904070-126910834	BTA	BTF	OK	3.58076	1.22434	1.54826	up	5e-05	0.000326959	yes
TCONS_00002068	"="	ENSBTAT00000014591	XLOC_001908	MAIL		NA	NA	NA	chr1:46543384-46554479	BTA	BTF	OK	1.86393	0.636371	1.55041	up	5e-05	0.000326959	yes
TCONS_00093928	"="	ENSBTAT00000028986	XLOC_084863	RAPSN	ENSBTAG00000021745	receptor-associated protein of the synapse [Source:HGNC Symbol;Acc:9863]	GO:0005515(protein binding);GO:0005737(cytoplasm);GO:0005794(Golgi apparatus);GO:0005856(cytoskeleton);GO:0005886(plasma membrane);GO:0007268(synaptic transmission);GO:0007271(synaptic transmission, cholinergic);GO:0008270(zinc ion binding);GO:0030054(cell junction);GO:0031594(neuromuscular junction);GO:0033130(acetylcholine receptor binding);GO:0043525(positive regulation of neuron apoptotic pro…	NA	chr15:78463125-78475580	BTA	BTF	OK	73.9825	24.9789	1.56647	up	5e-05	0.000326959	yes
TCONS_00209404	"="	ENSBTAT00000022041	XLOC_187295	LUC7L	ENSBTAG00000016568	Bos taurus LUC7-like (S. cerevisiae) (LUC7L), mRNA. [Source:RefSeq mRNA;Acc:NM_001080301]	GO:0003729(mRNA binding);GO:0005515(protein binding);GO:0005634(nucleus);GO:0005685(U1 snRNP);GO:0006376(mRNA splice site selection);GO:0042802(identical protein binding);GO:0045843(negative regulation of striated muscle tissue development);GO:0050733(RS domain binding)	NA	chr25:225528-257902	BTA	BTF	OK	22.3369	7.53525	1.5677	up	5e-05	0.000326959	yes
TCONS_00158103	"="	ENSBTAT00000027850	XLOC_141056	RPL11	ENSBTAG00000020905	Bos taurus ribosomal protein L11 (RPL11), mRNA. [Source:RefSeq mRNA;Acc:NM_001075581]	GO:0003723(RNA binding);GO:0003735(structural constituent of ribosome);GO:0005515(protein binding);GO:0005622(intracellular);GO:0005634(nucleus);GO:0005730(nucleolus);GO:0005840(ribosome);GO:0006364(rRNA processing);GO:0006412(translation);GO:0006605(protein targeting);GO:0019843(rRNA binding);GO:0022625(cytosolic large ribosomal subunit);GO:0030529(ribonucleoprotein complex);GO:0034504(protein l…	03010(Ribosome)	chr2:129791371-129795563	BTA	BTF	OK	761.286	256.759	1.56802	up	5e-05	0.000326959	yes
TCONS_00037208	"="	ENSBTAT00000003521	XLOC_033601	NOL10	ENSBTAG00000002716	Bos taurus nucleolar protein 10 (NOL10), mRNA. [Source:RefSeq mRNA;Acc:NM_001075740]	GO:0005515(protein binding);GO:0005634(nucleus)	NA	chr11:86946734-87038433	BTA	BTF	OK	6.11982	2.06221	1.56929	up	5e-05	0.000326959	yes
TCONS_00205404	"="	ENSBTAT00000023446	XLOC_183947	GFER	ENSBTAG00000017631	Bos taurus growth factor, augmenter of liver regeneration (GFER), mRNA. [Source:RefSeq mRNA;Acc:NM_001193188]	GO:0005515(protein binding);GO:0005737(cytoplasm);GO:0005739(mitochondrion);GO:0015035(protein disulfide oxidoreductase activity);GO:0016972(thiol oxidase activity);GO:0050660(flavin adenine dinucleotide binding);GO:0055114(oxidation-reduction process)	NA	chr25:1540862-1543188	BTA	BTF	OK	21.7057	7.28962	1.57416	up	5e-05	0.000326959	yes
TCONS_00131331	"="	ENSBTAT00000065532	XLOC_117751	RPL23A	ENSBTAG00000046394	Bos taurus ribosomal protein L23a (RPL23A), mRNA. [Source:RefSeq mRNA;Acc:NM_001045958]	GO:0000166(nucleotide binding);GO:0003674(molecular_function);GO:0003723(RNA binding);GO:0003735(structural constituent of ribosome);GO:0005622(intracellular);GO:0005634(nucleus);GO:0005840(ribosome);GO:0006412(translation);GO:0008150(biological_process);GO:0008283(cell proliferation);GO:0019843(rRNA binding);GO:0022625(cytosolic large ribosomal subunit);GO:0030529(ribonucleoprotein complex);GO:0…	03010(Ribosome)	chr19:20703987-20706890	BTA	BTF	OK	1023.33	343.561	1.57463	up	5e-05	0.000326959	yes
TCONS_00244874	"="	ENSBTAT00000046131	XLOC_219195	APH1A	ENSBTAG00000021482	Bos taurus anterior pharynx defective 1 homolog A (C. elegans) (APH1A), mRNA. [Source:RefSeq mRNA;Acc:NM_001034670]	GO:0001656(metanephros development);GO:0004175(endopeptidase activity);GO:0005515(protein binding);GO:0005783(endoplasmic reticulum);GO:0005794(Golgi apparatus);GO:0005887(integral to plasma membrane);GO:0006509(membrane protein ectodomain proteolysis);GO:0007220(Notch receptor processing);GO:0016021(integral to membrane);GO:0016485(protein processing);GO:0031293(membrane protein intracellular do…	04330(Notch signaling pathway);05010(Alzheimer's disease)	chr3:20415569-20419937	BTA	BTF	OK	9.6118	3.22325	1.57629	up	5e-05	0.000326959	yes
TCONS_00359549	"="	ENSBTAT00000010247	XLOC_322614	GRIPAP1	ENSBTAG00000007788	GRIP1 associated protein 1 [Source:HGNC Symbol;Acc:18706]	GO:0005515(protein binding)	NA	chrX:92156653-92178592	BTA	BTF	OK	4.67682	1.56609	1.57836	up	5e-05	0.000326959	yes
TCONS_00049075	"="	ENSBTAT00000011704	XLOC_044045	MIPEP	ENSBTAG00000008888	mitochondrial intermediate peptidase [Source:HGNC Symbol;Acc:7104]	GO:0004222(metalloendopeptidase activity);GO:0005739(mitochondrion);GO:0006508(proteolysis);GO:0008233(peptidase activity);GO:0008237(metallopeptidase activity);GO:0016787(hydrolase activity);GO:0046872(metal ion binding)	NA	chr12:34552523-34638185	BTA	BTF	OK	10.6204	3.53391	1.5875	up	5e-05	0.000326959	yes
TCONS_00243229	"="	ENSBTAT00000055244	XLOC_217845	TALDO1	ENSBTAG00000010336	Bos taurus transaldolase 1 (TALDO1), mRNA. [Source:RefSeq mRNA;Acc:NM_001035283]	GO:0003824(catalytic activity);GO:0004801(sedoheptulose-7-phosphate:D-glyceraldehyde-3-phosphate glyceronetransferase activity);GO:0005737(cytoplasm);GO:0005975(carbohydrate metabolic process);GO:0006098(pentose-phosphate shunt);GO:0016740(transferase activity)	00030(Pentose phosphate pathway);01100(Metabolic pathways)	chr29:50856121-50863486	BTA	BTF	OK	46.7827	15.5178	1.59205	up	5e-05	0.000326959	yes
TCONS_00189205	"="	ENSBTAT00000038911	XLOC_169324	FANCE	ENSBTAG00000019492	Fanconi anemia, complementation group E [Source:HGNC Symbol;Acc:3586]	GO:0005515(protein binding);GO:0043240(Fanconi anaemia nuclear complex)	NA	chr23:9381445-9390572	BTA	BTF	OK	4.88953	1.62109	1.59273	up	5e-05	0.000326959	yes
TCONS_00128637	"="	ENSBTAT00000019215	XLOC_115498	NOSIP	ENSBTAG00000014450	Bos taurus nitric oxide synthase interacting protein (NOSIP), mRNA. [Source:RefSeq mRNA;Acc:NM_001075502]	GO:0005515(protein binding);GO:0005634(nucleus);GO:0005737(cytoplasm);GO:0043086(negative regulation of catalytic activity);GO:0051001(negative regulation of nitric-oxide synthase activity)	NA	chr18:56443746-56455743	BTA	BTF	OK	31.0091	10.2324	1.59955	up	5e-05	0.000326959	yes
TCONS_00211496	"="	ENSBTAT00000017178	XLOC_189128	PPP4C	ENSBTAG00000012928	Bos taurus protein phosphatase 4, catalytic subunit (PPP4C), mRNA. [Source:RefSeq mRNA;Acc:NM_001099108]	GO:0004721(phosphoprotein phosphatase activity);GO:0004722(protein serine/threonine phosphatase activity);GO:0005515(protein binding);GO:0005634(nucleus);GO:0005737(cytoplasm);GO:0005815(microtubule organizing center);GO:0005856(cytoskeleton);GO:0005886(plasma membrane);GO:0006468(protein phosphorylation);GO:0010569(regulation of double-strand break repair via homologous recombination);GO:0016787…	NA	chr25:26460141-26468245	BTA	BTF	OK	29.3698	9.65926	1.60435	up	5e-05	0.000326959	yes
TCONS_00069033	"="	ENSBTAT00000004969	XLOC_062255	EDEM2	ENSBTAG00000003815	Bos taurus ER degradation enhancer, mannosidase alpha-like 2 (EDEM2), mRNA. [Source:RefSeq mRNA;Acc:NM_001101085]	GO:0004571(mannosyl-oligosaccharide 1,2-alpha-mannosidase activity);GO:0005509(calcium ion binding);GO:0016020(membrane)	04141(Protein processing in endoplasmic reticulum)	chr13:64999240-65028240	BTA	BTF	OK	3.98792	1.31019	1.60587	up	5e-05	0.000326959	yes
TCONS_00002948	"="	ENSBTAT00000053553	XLOC_002719	ADPRH	ENSBTAG00000009391	Bos taurus ADP-ribosylarginine hydrolase (ADPRH), mRNA. [Source:RefSeq mRNA;Acc:NM_001038554]	GO:0000287(magnesium ion binding);GO:0003875(ADP-ribosylarginine hydrolase activity);GO:0006464(cellular protein modification process);GO:0016787(hydrolase activity);GO:0051725(protein de-ADP-ribosylation)	NA	chr1:64933317-64942624	BTA	BTF	OK	3.74203	1.2277	1.60786	up	5e-05	0.000326959	yes
TCONS_00062245	"="	ENSBTAT00000010077	XLOC_056086	CTNNBL1	ENSBTAG00000007658	Bos taurus catenin, beta like 1 (CTNNBL1), mRNA. [Source:RefSeq mRNA;Acc:NM_174637]	GO:0000974(Prp19 complex);GO:0005488(binding);GO:0005515(protein binding);GO:0005634(nucleus);GO:0005681(spliceosomal complex);GO:0016445(somatic diversification of immunoglobulins);GO:0019899(enzyme binding);GO:0043065(positive regulation of apoptotic process)	03040(Spliceosome)	chr13:67257415-67431163	BTA	BTF	OK	12.5957	4.12677	1.60984	up	5e-05	0.000326959	yes
TCONS_00346964	"="	ENSBTAT00000016073	XLOC_311058	ATP6AP1	ENSBTAG00000012117	Bos taurus ATPase, H+ transporting, lysosomal accessory protein 1 (ATP6AP1), mRNA. [Source:RefSeq mRNA;Acc:NM_175806]	GO:0000166(nucleotide binding);GO:0005524(ATP binding);GO:0005773(vacuole);GO:0005774(vacuolar membrane);GO:0006810(transport);GO:0006811(ion transport);GO:0015991(ATP hydrolysis coupled proton transport);GO:0015992(proton transport);GO:0016020(membrane);GO:0016021(integral to membrane);GO:0033180(proton-transporting V-type ATPase, V1 domain);GO:0046933(proton-transporting ATP synthase activity, …	00190(Oxidative phosphorylation);01100(Metabolic pathways);04142(Lysosome);04145(Phagosome);05323(Rheumatoid arthritis)	chrX:40402664-40410873	BTA	BTF	OK	17.4068	5.68988	1.61318	up	5e-05	0.000326959	yes
TCONS_00302797	"="	ENSBTAT00000004667	XLOC_271109	ELL	ENSBTAG00000003587	elongation factor RNA polymerase II [Source:HGNC Symbol;Acc:23114]	GO:0001701(in utero embryonic development);GO:0005515(protein binding);GO:0006368(transcription elongation from RNA polymerase II promoter);GO:0008023(transcription elongation factor complex);GO:0010923(negative regulation of phosphatase activity);GO:0016607(nuclear speck);GO:0019902(phosphatase binding)	NA	chr7:4586593-4666174	BTA	BTF	OK	3.34938	1.08947	1.62027	up	5e-05	0.000326959	yes
TCONS_00121347	"="	ENSBTAT00000019803	XLOC_109498	CAPNS1	ENSBTAG00000014872	Bos taurus calpain, small subunit 1 (CAPNS1), mRNA. [Source:RefSeq mRNA;Acc:NM_174261]	GO:0004198(calcium-dependent cysteine-type endopeptidase activity);GO:0005509(calcium ion binding);GO:0005515(protein binding);GO:0005737(cytoplasm);GO:0005886(plasma membrane);GO:0016020(membrane);GO:0046872(metal ion binding)	NA	chr18:46987526-46994449	BTA	BTF	OK	57.2928	18.6225	1.62131	up	5e-05	0.000326959	yes
TCONS_00322384	"="	ENSBTAT00000017987	XLOC_288515	CHMP7	ENSBTAG00000013528	Bos taurus charged multivesicular body protein 7 (CHMP7), mRNA. [Source:RefSeq mRNA;Acc:NM_001099119]	GO:0000815(ESCRT III complex);GO:0005634(nucleus);GO:0005737(cytoplasm);GO:0008565(protein transporter activity);GO:0015031(protein transport);GO:0045324(late endosome to vacuole transport)	NA	chr8:71228576-71251803	BTA	BTF	OK	23.8861	7.73889	1.62597	up	5e-05	0.000326959	yes
TCONS_00138779	"="	ENSBTAT00000043502	XLOC_123871	NME2	ENSBTAG00000047186	Bos taurus non-metastatic cells 2, protein (NM23B) expressed in (NME2), mRNA. [Source:RefSeq mRNA;Acc:NM_001076376]	GO:0000166(nucleotide binding);GO:0001726(ruffle);GO:0004550(nucleoside diphosphate kinase activity);GO:0004673(protein histidine kinase activity);GO:0005515(protein binding);GO:0005524(ATP binding);GO:0005737(cytoplasm);GO:0005886(plasma membrane);GO:0006165(nucleoside diphosphate phosphorylation);GO:0006183(GTP biosynthetic process);GO:0006228(UTP biosynthetic process);GO:0006241(CTP biosynthet…	00230(Purine metabolism);00240(Pyrimidine metabolism);01100(Metabolic pathways)	chr19:36214292-36217603	BTA	BTF	OK	79.1662	25.5846	1.62961	up	5e-05	0.000326959	yes
TCONS_00037523	"="	ENSBTAT00000026613	XLOC_033892	CMPK2	ENSBTAG00000019979	cytidine monophosphate (UMP-CMP) kinase 2, mitochondrial [Source:HGNC Symbol;Acc:27015]	GO:0004127(cytidylate kinase activity);GO:0004550(nucleoside diphosphate kinase activity);GO:0004798(thymidylate kinase activity);GO:0005524(ATP binding);GO:0005634(nucleus);GO:0005739(mitochondrion);GO:0006165(nucleoside diphosphate phosphorylation);GO:0006233(dTDP biosynthetic process);GO:0009142(nucleoside triphosphate biosynthetic process);GO:0033862(UMP kinase activity);GO:0071222(cellular r…	00240(Pyrimidine metabolism);01100(Metabolic pathways)	chr11:90042102-90059093	BTA	BTF	OK	5.00622	1.61728	1.63015	up	5e-05	0.000326959	yes
TCONS_00116640	"="	ENSBTAT00000007835	XLOC_105395	XBP1	ENSBTAG00000005970	Bos taurus X-box binding protein 1 (XBP1), transcript variant 1, mRNA. [Source:RefSeq mRNA;Acc:NM_001034727]	GO:0002070(epithelial cell maturation);GO:0003677(DNA binding);GO:0003700(sequence-specific DNA binding transcription factor activity);GO:0005634(nucleus);GO:0006351(transcription, DNA-templated);GO:0006355(regulation of transcription, DNA-dependent);GO:0031017(exocrine pancreas development);GO:0043565(sequence-specific DNA binding);GO:0060691(epithelial cell maturation involved in salivary gland…	04141(Protein processing in endoplasmic reticulum)	chr17:70344598-70349566	BTA	BTF	OK	52.3682	16.9113	1.6307	up	5e-05	0.000326959	yes
TCONS_00120108	"="	ENSBTAT00000019500	XLOC_108468	DUS2L	ENSBTAG00000014644	Bos taurus dihydrouridine synthase 2-like, SMM1 homolog (S. cerevisiae) (DUS2L), mRNA. [Source:RefSeq mRNA;Acc:NM_001075419]	GO:0002943(tRNA dihydrouridine synthesis);GO:0003725(double-stranded RNA binding);GO:0003824(catalytic activity);GO:0004860(protein kinase inhibitor activity);GO:0005515(protein binding);GO:0005737(cytoplasm);GO:0005739(mitochondrion);GO:0006469(negative regulation of protein kinase activity);GO:0008033(tRNA processing);GO:0017150(tRNA dihydrouridine synthase activity);GO:0050660(flavin adenine d…	NA	chr18:35602602-35634600	BTA	BTF	OK	7.13385	2.29738	1.63469	up	5e-05	0.000326959	yes
TCONS_00314537	"="	ENSBTAT00000002952	XLOC_281269	DNAJC18	ENSBTAG00000002286	Bos taurus DnaJ (Hsp40) homolog, subfamily C, member 18 (DNAJC18), mRNA. [Source:RefSeq mRNA;Acc:NM_001015649]	GO:0016020(membrane);GO:0016021(integral to membrane)	NA	chr7:52305243-52337268	BTA	BTF	OK	7.30869	2.34587	1.63949	up	5e-05	0.000326959	yes
TCONS_00120916	"="	ENSBTAT00000045167	XLOC_109160	NUDT19	ENSBTAG00000023614	Bos taurus nudix (nucleoside diphosphate linked moiety X)-type motif 19 (NUDT19), mRNA. [Source:RefSeq mRNA;Acc:NM_001191214]	GO:0005102(receptor binding);GO:0005739(mitochondrion);GO:0016787(hydrolase activity)	04146(Peroxisome)	chr18:43336092-43345857	BTA	BTF	OK	2.1122	0.677549	1.64035	up	5e-05	0.000326959	yes
TCONS_00304585	"="	ENSBTAT00000011906	XLOC_272532	AP3D1	ENSBTAG00000009034	Bos taurus adaptor-related protein complex 3, delta 1 subunit (AP3D1), mRNA. [Source:RefSeq mRNA;Acc:NM_173998]	GO:0000139(Golgi membrane);GO:0005488(binding);GO:0005737(cytoplasm);GO:0005765(lysosomal membrane);GO:0005794(Golgi apparatus);GO:0006810(transport);GO:0006886(intracellular protein transport);GO:0008089(anterograde axon cargo transport);GO:0008565(protein transporter activity);GO:0010008(endosome membrane);GO:0015031(protein transport);GO:0016020(membrane);GO:0016192(vesicle-mediated transport)…	04142(Lysosome)	chr7:22709346-22743787	BTA	BTF	OK	25.7231	8.24999	1.6406	up	5e-05	0.000326959	yes
TCONS_00213874	"="	ENSBTAT00000023090	XLOC_191177	IFIT5	ENSBTAG00000017367	Bos taurus interferon-induced protein with tetratricopeptide repeats 5 (IFIT5), mRNA. [Source:RefSeq mRNA;Acc:NM_001075698]	GO:0000049(tRNA binding);GO:0003723(RNA binding);GO:0003727(single-stranded RNA binding);GO:0005515(protein binding);GO:0015629(actin cytoskeleton);GO:0032587(ruffle membrane);GO:0045177(apical part of cell);GO:0051607(defense response to virus)	NA	chr26:11117505-11127464	BTA	BTF	OK	15.1723	4.85373	1.64428	up	5e-05	0.000326959	yes
TCONS_00184832	"="	ENSBTAT00000026019	XLOC_165479	CMTM6	ENSBTAG00000019526	Bos taurus CKLF-like MARVEL transmembrane domain containing 6 (CMTM6), mRNA. [Source:RefSeq mRNA;Acc:NM_001035066]	GO:0016020(membrane)	NA	chr22:7001970-7024065	BTA	BTF	OK	17.5621	5.59984	1.64901	up	5e-05	0.000326959	yes
TCONS_00190972	"="	ENSBTAT00000039714	XLOC_170797	H2B	ENSBTAG00000038604	Bos taurus histone H2B-like (H2B), mRNA. [Source:RefSeq mRNA;Acc:NM_001037469]	GO:0000786(nucleosome);GO:0003677(DNA binding);GO:0005622(intracellular);GO:0005634(nucleus);GO:0005694(chromosome);GO:0006334(nucleosome assembly);GO:0043565(sequence-specific DNA binding);GO:0046982(protein heterodimerization activity)	NA	chr23:31589470-31607791	BTA	BTF	OK	93.3794	29.6619	1.65449	up	5e-05	0.000326959	yes
TCONS_00015410	"="	ENSBTAT00000019626	XLOC_014088	ZIC1	ENSBTAG00000014751	Zic family member 1 [Source:HGNC Symbol;Acc:12872]	GO:0003676(nucleic acid binding);GO:0003700(sequence-specific DNA binding transcription factor activity);GO:0005515(protein binding);GO:0005634(nucleus);GO:0005737(cytoplasm);GO:0007389(pattern specification process);GO:0007417(central nervous system development);GO:0007420(brain development);GO:0007628(adult walking behavior);GO:0008589(regulation of smoothened signaling pathway);GO:0021510(spin…	NA	chr1:121863150-121867967	BTA	BTF	OK	10.8493	3.44581	1.65469	up	5e-05	0.000326959	yes
TCONS_00350509	"="	ENSBTAT00000004772	XLOC_314267	GNL3L	ENSBTAG00000031564	Bos taurus guanine nucleotide binding protein-like 3 (nucleolar)-like (GNL3L), mRNA. [Source:RefSeq mRNA;Acc:NM_001034307]	GO:0000166(nucleotide binding);GO:0003924(GTPase activity);GO:0005515(protein binding);GO:0005525(GTP binding);GO:0005634(nucleus);GO:0005730(nucleolus);GO:0005739(mitochondrion);GO:0006184(GTP catabolic process);GO:0015093(ferrous iron transmembrane transporter activity);GO:0015684(ferrous iron transport);GO:0016021(integral to membrane);GO:0042254(ribosome biogenesis)	03008(Ribosome biogenesis in eukaryotes)	chrX:97432889-97461259	BTA	BTF	OK	20.774	6.56744	1.66138	up	5e-05	0.000326959	yes
TCONS_00277122	"="	ENSBTAT00000061314	XLOC_248085	PAN2	ENSBTAG00000004376	PAN2 poly(A) specific ribonuclease subunit homolog (S. cerevisiae) [Source:HGNC Symbol;Acc:20074]	GO:0000175(3'-5'-exoribonuclease activity);GO:0000932(cytoplasmic mRNA processing body);GO:0003676(nucleic acid binding);GO:0004221(ubiquitin thiolesterase activity);GO:0004527(exonuclease activity);GO:0004535(poly(A)-specific ribonuclease activity);GO:0005515(protein binding);GO:0006511(ubiquitin-dependent protein catabolic process);GO:0031251(PAN complex)	03018(RNA degradation)	chr5:57338816-57352662	BTA	BTF	OK	6.42758	2.0279	1.66429	up	5e-05	0.000326959	yes
TCONS_00288854	"="	ENSBTAT00000063207	XLOC_258387	DESI1	ENSBTAG00000047942	desumoylating isopeptidase 1 [Source:HGNC Symbol;Acc:24577]	GO:0005515(protein binding);GO:0042802(identical protein binding)	NA	chr5:113203125-113227886	BTA	BTF	OK	4.21245	1.32393	1.66984	up	5e-05	0.000326959	yes
TCONS_00279775	"="	ENSBTAT00000019876	XLOC_250416	MLF2	ENSBTAG00000014931	myeloid leukemia factor 2 [Source:HGNC Symbol;Acc:7126]	GO:0006952(defense response)	NA	chr5:104058169-104063555	BTA	BTF	OK	56.1207	17.6317	1.67036	up	5e-05	0.000326959	yes
TCONS_00265369	"="	ENSBTAT00000044609	XLOC_237507	NUP205	ENSBTAG00000011127	Bos taurus nucleoporin 205kDa (NUP205), mRNA. [Source:RefSeq mRNA;Acc:NM_001130931]	GO:0005515(protein binding);GO:0005643(nuclear pore);GO:0017056(structural constituent of nuclear pore);GO:0031965(nuclear membrane);GO:0034399(nuclear periphery);GO:0051292(nuclear pore complex assembly)	03013(RNA transport)	chr4:100178257-100258625	BTA	BTF	OK	6.19157	1.94188	1.67285	up	5e-05	0.000326959	yes
TCONS_00131473	"="	ENSBTAT00000008666	XLOC_117861	FAM101B	ENSBTAG00000006606	family with sequence similarity 101, member B [Source:HGNC Symbol;Acc:28705]	GO:0001837(epithelial to mesenchymal transition);GO:0015629(actin cytoskeleton);GO:0030036(actin cytoskeleton organization);GO:0031005(filamin binding)	NA	chr19:22835875-22845459	BTA	BTF	OK	20.6217	6.46514	1.67341	up	5e-05	0.000326959	yes
TCONS_00347482	"="	ENSBTAT00000063874	XLOC_311544	TSPAN6	ENSBTAG00000045550	Bos taurus tetraspanin 6 (TSPAN6), mRNA. [Source:RefSeq mRNA;Acc:NM_001038109]	GO:0004871(signal transducer activity);GO:0007165(signal transduction);GO:0016020(membrane);GO:0016021(integral to membrane);GO:0043123(positive regulation of I-kappaB kinase/NF-kappaB signaling)	NA	chrX:50904004-50912849	BTA	BTF	OK	14.1233	4.42607	1.67398	up	5e-05	0.000326959	yes
TCONS_00140124	"="	ENSBTAT00000042695	XLOC_124885	ENSBTAG00000012066	ENSBTAG00000012066	Bos taurus platelet/endothelial cell adhesion molecule (PECAM1), mRNA. [Source:RefSeq mRNA;Acc:NM_174571]	GO:0005515(protein binding);GO:0005886(plasma membrane);GO:0007266(Rho protein signal transduction);GO:0009897(external side of plasma membrane);GO:0016020(membrane);GO:0030334(regulation of cell migration);GO:0030485(smooth muscle contractile fiber);GO:0042060(wound healing);GO:0042523(positive regulation of tyrosine phosphorylation of Stat5 protein);GO:0045121(membrane raft);GO:0071944(cell per…	04514(Cell adhesion molecules (CAMs));04670(Leukocyte transendothelial migration);05144(Malaria)	chr19:49175891-49238928	BTA	BTF	OK	36.7104	11.4982	1.67479	up	5e-05	0.000326959	yes
TCONS_00046172	"="	ENSBTAT00000005969	XLOC_041525	C9ORF59	ENSBTAG00000004542	Bos taurus family with sequence similarity 78, member A (FAM78A), mRNA. [Source:RefSeq mRNA;Acc:NM_001038508]	NA	NA	chr11:101475052-101489972	BTA	BTF	OK	11.9269	3.72926	1.67726	up	5e-05	0.000326959	yes
TCONS_00275091	"="	ENSBTAT00000000558	XLOC_246369	TARBP2	ENSBTAG00000000435	Bos taurus TAR (HIV-1) RNA binding protein 2 (TARBP2), mRNA. [Source:RefSeq mRNA;Acc:NM_001075678]	GO:0003723(RNA binding);GO:0005515(protein binding);GO:0005634(nucleus);GO:0005737(cytoplasm);GO:0006417(regulation of translation);GO:0016442(RISC complex);GO:0030422(production of siRNA involved in RNA interference);GO:0030423(targeting of mRNA for destruction involved in RNA interference);GO:0031047(gene silencing by RNA);GO:0031054(pre-miRNA processing);GO:0035197(siRNA binding);GO:0035280(mi…	NA	chr5:26681513-26686845	BTA	BTF	OK	7.73501	2.41353	1.68026	up	5e-05	0.000326959	yes
TCONS_00013130	"="	ENSBTAT00000016526	XLOC_011950	AP2M1	ENSBTAG00000020106	Bos taurus adaptor-related protein complex 2, mu 1 subunit (AP2M1), mRNA. [Source:RefSeq mRNA;Acc:NM_001034523]	GO:0005515(protein binding);GO:0005739(mitochondrion);GO:0005886(plasma membrane);GO:0005905(coated pit);GO:0006810(transport);GO:0006886(intracellular protein transport);GO:0008289(lipid binding);GO:0015031(protein transport);GO:0016020(membrane);GO:0016192(vesicle-mediated transport);GO:0030131(clathrin adaptor complex)	04144(Endocytosis);05016(Huntington's disease)	chr1:83583024-83591969	BTA	BTF	OK	65.5778	20.4477	1.68127	up	5e-05	0.000326959	yes
TCONS_00122561	"="	ENSBTAT00000007578	XLOC_110369	TBC1D17	ENSBTAG00000047035	TBC1 domain family, member 17 [Source:HGNC Symbol;Acc:25699]	GO:0005097(Rab GTPase activator activity);GO:0032313(regulation of Rab GTPase activity);GO:0032851(positive regulation of Rab GTPase activity)	NA	chr18:56681332-56691335	BTA	BTF	OK	9.03832	2.81789	1.68144	up	5e-05	0.000326959	yes
TCONS_00110824	"="	ENSBTAT00000020937	XLOC_100210	RNF10	ENSBTAG00000015767	Bos taurus ring finger protein 10 (RNF10), mRNA. [Source:RefSeq mRNA;Acc:NM_001076869]	GO:0005515(protein binding);GO:0005737(cytoplasm);GO:0008270(zinc ion binding);GO:0045893(positive regulation of transcription, DNA-dependent);GO:0046872(metal ion binding)	NA	chr17:65065616-65101419	BTA	BTF	OK	45.0533	14.037	1.6824	up	5e-05	0.000326959	yes
TCONS_00253131	"="	ENSBTAT00000008015	XLOC_226449	PIP5K1A	ENSBTAG00000006099	Bos taurus phosphatidylinositol-4-phosphate 5-kinase, type I, alpha (PIP5K1A), mRNA. [Source:RefSeq mRNA;Acc:NM_001103109]	GO:0005515(protein binding);GO:0005634(nucleus);GO:0005737(cytoplasm);GO:0005847(mRNA cleavage and polyadenylation specificity factor complex);GO:0005886(plasma membrane);GO:0008654(phospholipid biosynthetic process);GO:0010761(fibroblast migration);GO:0016307(phosphatidylinositol phosphate kinase activity);GO:0016308(1-phosphatidylinositol-4-phosphate 5-kinase activity);GO:0016607(nuclear speck)…	00562(Inositol phosphate metabolism);01100(Metabolic pathways);04070(Phosphatidylinositol signaling system);04144(Endocytosis);04666(Fc gamma R-mediated phagocytosis);04810(Regulation of actin cytoskeleton)	chr3:19613994-19653309	BTA	BTF	OK	9.25974	2.8718	1.68901	up	5e-05	0.000326959	yes
TCONS_00070379	"="	ENSBTAT00000024049	XLOC_063451	SPATA2	ENSBTAG00000018063	spermatogenesis associated 2 [Source:HGNC Symbol;Acc:14681]	GO:0005737(cytoplasm)	NA	chr13:78628836-78722796	BTA	BTF	OK	5.30162	1.64351	1.68965	up	5e-05	0.000326959	yes
TCONS_00277123	"="	ENSBTAT00000005733	XLOC_248086	CNPY2	ENSBTAG00000004374	Bos taurus canopy 2 homolog (zebrafish) (CNPY2), mRNA. [Source:RefSeq mRNA;Acc:NM_001075267]	GO:0010629(negative regulation of gene expression);GO:0010988(regulation of low-density lipoprotein particle clearance);GO:0045716(positive regulation of low-density lipoprotein particle receptor biosynthetic process)	NA	chr5:57352720-57357900	BTA	BTF	OK	18.8413	5.83781	1.6904	up	5e-05	0.000326959	yes
TCONS_00099920	"="	ENSBTAT00000014489	XLOC_090264	SLC30A1	ENSBTAG00000010909	Bos taurus solute carrier family 30 (zinc transporter), member 1 (SLC30A1), mRNA. [Source:RefSeq mRNA;Acc:NM_001205893]	GO:0001701(in utero embryonic development);GO:0005886(plasma membrane);GO:0006812(cation transport);GO:0006829(zinc ion transport);GO:0006874(cellular calcium ion homeostasis);GO:0006882(cellular zinc ion homeostasis);GO:0008324(cation transmembrane transporter activity);GO:0016021(integral to membrane);GO:0019855(calcium channel inhibitor activity);GO:0055085(transmembrane transport);GO:0071584(…	NA	chr16:73764168-73772144	BTA	BTF	OK	4.73372	1.46457	1.6925	up	5e-05	0.000326959	yes
TCONS_00142157	"="	ENSBTAT00000027687	XLOC_126621	ERCC3	ENSBTAG00000020777	Bos taurus excision repair cross-complementing rodent repair deficiency, complementation group 3 (xeroderma pigmentosum group B complementing) (ERCC3), mRNA. [Source:RefSeq mRNA;Acc:NM_001045988]	GO:0000075(cell cycle checkpoint);GO:0000166(nucleotide binding);GO:0000717(nucleotide-excision repair, DNA duplex unwinding);GO:0003676(nucleic acid binding);GO:0003677(DNA binding);GO:0004003(ATP-dependent DNA helicase activity);GO:0004386(helicase activity);GO:0004672(protein kinase activity);GO:0005515(protein binding);GO:0005524(ATP binding);GO:0005634(nucleus);GO:0005675(holo TFIIH complex)…	03022(Basal transcription factors);03420(Nucleotide excision repair)	chr2:5180579-5211357	BTA	BTF	OK	8.19943	2.53549	1.69326	up	5e-05	0.000326959	yes
TCONS_00160446	"="	ENSBTAT00000022307	XLOC_143251	PLK2	ENSBTAG00000016771	polo-like kinase 2 [Source:HGNC Symbol;Acc:19699]	GO:0000082(G1/S transition of mitotic cell cycle);GO:0000166(nucleotide binding);GO:0000278(mitotic cell cycle);GO:0004672(protein kinase activity);GO:0004674(protein serine/threonine kinase activity);GO:0004713(protein tyrosine kinase activity);GO:0004871(signal transducer activity);GO:0005515(protein binding);GO:0005524(ATP binding);GO:0005813(centrosome);GO:0005814(centriole);GO:0006468(protei…	NA	chr20:20854594-20860585	BTA	BTF	OK	11.0418	3.40716	1.69633	up	5e-05	0.000326959	yes
TCONS_00062789	"="	ENSBTAT00000011240	XLOC_056591	SRSF6	ENSBTAG00000008527	serine/arginine-rich splicing factor 6 [Source:HGNC Symbol;Acc:10788]	GO:0000166(nucleotide binding);GO:0000381(regulation of alternative mRNA splicing, via spliceosome);GO:0003676(nucleic acid binding);GO:0005634(nucleus);GO:0048025(negative regulation of mRNA splicing, via spliceosome);GO:0060501(positive regulation of epithelial cell proliferation involved in lung morphogenesis);GO:0060548(negative regulation of cell death)	03040(Spliceosome)	chr13:72803202-72817965	BTA	BTF	OK	17.2649	5.3206	1.69818	up	5e-05	0.000326959	yes
TCONS_00302915	"="	ENSBTAT00000036501	XLOC_271200	ABHD8	ENSBTAG00000025809	Bos taurus abhydrolase domain containing 8 (ABHD8), mRNA. [Source:RefSeq mRNA;Acc:NM_001078123]	GO:0003824(catalytic activity);GO:0008152(metabolic process);GO:0016787(hydrolase activity)	NA	chr7:5744652-5751713	BTA	BTF	OK	8.88982	2.73842	1.69881	up	5e-05	0.000326959	yes
TCONS_00159129	"="	ENSBTAT00000020363	XLOC_142009	NPM1	ENSBTAG00000015316	Bos taurus nucleophosmin (nucleolar phosphoprotein B23, numatrin) (NPM1), mRNA. [Source:RefSeq mRNA;Acc:NM_001035441]	GO:0003676(nucleic acid binding)	NA	chr20:3111112-3124083	BTA	BTF	OK	132.92	40.9238	1.69955	up	5e-05	0.000326959	yes
TCONS_00207850	"="	ENSBTAT00000000502	XLOC_186012	TPST1	ENSBTAG00000000390	Bos taurus tyrosylprotein sulfotransferase 1 (TPST1), mRNA. [Source:RefSeq mRNA;Acc:NM_001077912]	GO:0006478(peptidyl-tyrosine sulfation);GO:0008146(sulfotransferase activity);GO:0008476(protein-tyrosine sulfotransferase activity);GO:0016740(transferase activity)	NA	chr25:28338954-28445471	BTA	BTF	OK	5.8267	1.79233	1.70084	up	5e-05	0.000326959	yes
TCONS_00214533	"="	ENSBTAT00000064053	XLOC_191750	ENSBTAG00000047957	ENSBTAG00000047957	Uncharacterized protein [Source:UniProtKB/TrEMBL;Acc:G3MWM2]	GO:0016717(oxidoreductase activity, acting on paired donors, with oxidation of a pair of donors resulting in the reduction of molecular oxygen to two molecules of water);GO:0055114(oxidation-reduction process)	NA	chr26:21132750-21133969	BTA	BTF	OK	29.8224	9.14132	1.70592	up	5e-05	0.000326959	yes
TCONS_00206953	"="	ENSBTAT00000025864	XLOC_185286	C16orf62	ENSBTAG00000019412	chromosome 16 open reading frame 62 [Source:HGNC Symbol;Acc:24641]	NA	NA	chr25:17269947-17407343	BTA	BTF	OK	9.76226	2.9904	1.70688	up	5e-05	0.000326959	yes
TCONS_00213599	"="	ENSBTAT00000003439	XLOC_190920	ENSBTAG00000002655	ENSBTAG00000002655	Bos taurus ZW10 interactor (ZWINT), mRNA. [Source:RefSeq mRNA;Acc:NM_001040529]	NA	NA	chr26:2850432-2855292	BTA	BTF	OK	5.54356	1.69733	1.70754	up	5e-05	0.000326959	yes
TCONS_00285116	"="	ENSBTAT00000008101	XLOC_255114	SUOX	ENSBTAG00000006160	sulfite oxidase [Source:HGNC Symbol;Acc:11460]	GO:0005739(mitochondrion);GO:0009055(electron carrier activity);GO:0016491(oxidoreductase activity);GO:0020037(heme binding);GO:0030151(molybdenum ion binding);GO:0046872(metal ion binding);GO:0055114(oxidation-reduction process)	00920(Sulfur metabolism)	chr5:57639565-57643909	BTA	BTF	OK	6.72183	2.05388	1.7105	up	5e-05	0.000326959	yes
TCONS_00097530	"="	ENSBTAT00000008675	XLOC_088168	ERRFI1	ENSBTAG00000006609	Bos taurus ERBB receptor feedback inhibitor 1 (ERRFI1), mRNA. [Source:RefSeq mRNA;Acc:NM_001077930]	GO:0005515(protein binding);GO:0005737(cytoplasm);GO:0019901(protein kinase binding);GO:0031234(extrinsic to cytoplasmic side of plasma membrane);GO:0031953(negative regulation of protein autophosphorylation);GO:0042059(negative regulation of epidermal growth factor receptor signaling pathway);GO:0043589(skin morphogenesis);GO:0045616(regulation of keratinocyte differentiation);GO:0048286(lung al…	NA	chr16:46201191-46215455	BTA	BTF	OK	2.99094	0.912888	1.71209	up	5e-05	0.000326959	yes
TCONS_00086028	"="	ENSBTAT00000025510	XLOC_077791	INPPL1	ENSBTAG00000019167	Bos taurus inositol polyphosphate phosphatase-like 1 (INPPL1), mRNA. [Source:RefSeq mRNA;Acc:NM_001191176]	GO:0001958(endochondral ossification);GO:0005515(protein binding);GO:0005737(cytoplasm);GO:0005794(Golgi apparatus);GO:0005886(plasma membrane);GO:0006006(glucose metabolic process);GO:0006661(phosphatidylinositol biosynthetic process);GO:0006897(endocytosis);GO:0007015(actin filament organization);GO:0008285(negative regulation of cell proliferation);GO:0009791(post-embryonic development);GO:001…	00562(Inositol phosphate metabolism);01100(Metabolic pathways);04070(Phosphatidylinositol signaling system)	chr15:52608982-52623088	BTA	BTF	OK	41.0377	12.4857	1.71668	up	5e-05	0.000326959	yes
TCONS_00288805	"="	ENSBTAT00000008143	XLOC_258346	SLC25A17	ENSBTAG00000006200	Bos taurus solute carrier family 25 (mitochondrial carrier; peroxisomal membrane protein, 34kDa), member 17 (SLC25A17), mRNA. [Source:RefSeq mRNA;Acc:NM_001045948]	GO:0005347(ATP transmembrane transporter activity);GO:0005515(protein binding);GO:0005739(mitochondrion);GO:0005777(peroxisome);GO:0005778(peroxisomal membrane);GO:0005779(integral to peroxisomal membrane);GO:0006635(fatty acid beta-oxidation);GO:0006810(transport);GO:0015217(ADP transmembrane transporter activity);GO:0015228(coenzyme A transmembrane transporter activity);GO:0015230(FAD transmemb…	04146(Peroxisome)	chr5:112564538-112607538	BTA	BTF	OK	4.56602	1.38898	1.71692	up	5e-05	0.000326959	yes
TCONS_00047792	"="	ENSBTAT00000004044	XLOC_042908	ITM2B	ENSBTAG00000003109	Bos taurus integral membrane protein 2B (ITM2B), mRNA. [Source:RefSeq mRNA;Acc:NM_001035093]	GO:0001540(beta-amyloid binding);GO:0005515(protein binding);GO:0005524(ATP binding);GO:0005615(extracellular space);GO:0005634(nucleus);GO:0005794(Golgi apparatus);GO:0005886(plasma membrane);GO:0006915(apoptotic process);GO:0030660(Golgi-associated vesicle membrane);GO:0031301(integral to organelle membrane);GO:0042985(negative regulation of amyloid precursor protein biosynthetic process);GO:00…	NA	chr12:18114552-18140475	BTA	BTF	OK	139.423	42.4075	1.71707	up	5e-05	0.000326959	yes
TCONS_00100778	"="	ENSBTAT00000017382	XLOC_091058	PPP1R15B	ENSBTAG00000013074	protein phosphatase 1, regulatory subunit 15B [Source:HGNC Symbol;Acc:14951]	GO:0000164(protein phosphatase type 1 complex);GO:0004722(protein serine/threonine phosphatase activity);GO:0005515(protein binding);GO:0006950(response to stress);GO:0006979(response to oxidative stress);GO:0006983(ER overload response);GO:0034976(response to endoplasmic reticulum stress);GO:0042542(response to hydrogen peroxide)	NA	chr16:1964273-1974428	BTA	BTF	OK	10.0251	3.04272	1.72019	up	5e-05	0.000326959	yes
TCONS_00115955	"="	ENSBTAT00000008754	XLOC_104778	ERP29	ENSBTAG00000006665	Bos taurus endoplasmic reticulum protein 29 (ERP29), mRNA. [Source:RefSeq mRNA;Acc:NM_001076271]	GO:0005783(endoplasmic reticulum);GO:0005788(endoplasmic reticulum lumen);GO:0009306(protein secretion);GO:0009986(cell surface);GO:0042470(melanosome)	04141(Protein processing in endoplasmic reticulum)	chr17:64419026-64426503	BTA	BTF	OK	25.322	7.66967	1.72315	up	5e-05	0.000326959	yes
TCONS_00243754	"="	ENSBTAT00000026841	XLOC_218304	PFDN2	ENSBTAG00000020152	Bos taurus prefoldin subunit 2 (PFDN2), mRNA. [Source:RefSeq mRNA;Acc:NM_001080221]	GO:0005634(nucleus);GO:0005737(cytoplasm);GO:0005739(mitochondrion);GO:0005829(cytosol);GO:0006457(protein folding);GO:0016272(prefoldin complex);GO:0051082(unfolded protein binding);GO:0051086(chaperone mediated protein folding independent of cofactor)	NA	chr3:8395604-8407551	BTA	BTF	OK	26.2678	7.92164	1.72942	up	5e-05	0.000326959	yes
TCONS_00148735	"="	ENSBTAT00000007204	XLOC_132632	LAPTM5	ENSBTAG00000005477	Bos taurus lysosomal protein transmembrane 5 (LAPTM5), mRNA. [Source:RefSeq mRNA;Acc:NM_001046118]	GO:0005764(lysosome);GO:0005765(lysosomal membrane);GO:0005887(integral to plasma membrane);GO:0006810(transport);GO:0016020(membrane);GO:0016021(integral to membrane)	04142(Lysosome)	chr2:123350417-123376541	BTA	BTF	OK	9.02639	2.72173	1.72963	up	5e-05	0.000326959	yes
TCONS_00103090	"="	ENSBTAT00000046426	XLOC_093166	VPS13D	ENSBTAG00000016080	vacuolar protein sorting 13 homolog D (S. cerevisiae) [Source:HGNC Symbol;Acc:23595]	GO:0005515(protein binding)	NA	chr16:42072494-42355295	BTA	BTF	OK	8.10846	2.44464	1.72981	up	5e-05	0.000326959	yes
TCONS_00184276	"="	ENSBTAT00000043569	XLOC_164970	TPRA1	ENSBTAG00000022575	transmembrane protein, adipocyte asscociated 1 [Source:HGNC Symbol;Acc:30413]	NA	NA	chr22:60590208-60599303	BTA	BTF	OK	11.3838	3.43025	1.73059	up	5e-05	0.000326959	yes
TCONS_00178261	"="	ENSBTAT00000004441	XLOC_159635	DDX24	ENSBTAG00000003423	Bos taurus DEAD (Asp-Glu-Ala-Asp) box polypeptide 24 (DDX24), mRNA. [Source:RefSeq mRNA;Acc:NM_001099045]	GO:0000166(nucleotide binding);GO:0003676(nucleic acid binding);GO:0004386(helicase activity);GO:0005524(ATP binding);GO:0005730(nucleolus);GO:0005737(cytoplasm);GO:0008026(ATP-dependent helicase activity);GO:0016787(hydrolase activity)	NA	chr21:59256613-59275097	BTA	BTF	OK	17.2782	5.1893	1.73534	up	5e-05	0.000326959	yes
TCONS_00039522	"="	ENSBTAT00000014400	XLOC_035594	ANKRD39	ENSBTAG00000035244	Bos taurus ankyrin repeat domain 39 (ANKRD39), mRNA. [Source:RefSeq mRNA;Acc:NM_001075471]	GO:0005515(protein binding)	NA	chr11:2775464-2782703	BTA	BTF	OK	9.35932	2.80877	1.73647	up	5e-05	0.000326959	yes
TCONS_00254747	"="	ENSBTAT00000044574	XLOC_227835	SNX7	ENSBTAG00000031461	Bos taurus sorting nexin 7 (SNX7), mRNA. [Source:RefSeq mRNA;Acc:NM_001163937]	GO:0005515(protein binding);GO:0007154(cell communication);GO:0035091(phosphatidylinositol binding)	NA	chr3:44657357-44775833	BTA	BTF	OK	3.32971	0.99897	1.73688	up	5e-05	0.000326959	yes
TCONS_00193295	"="	ENSBTAT00000054161	XLOC_172886	MTCH1	ENSBTAG00000033453	Bos taurus mitochondrial carrier 1 (MTCH1), mRNA. [Source:RefSeq mRNA;Acc:NM_001103305]	GO:0005515(protein binding);GO:0005739(mitochondrion);GO:0006810(transport);GO:0006919(activation of cysteine-type endopeptidase activity involved in apoptotic process);GO:0016020(membrane);GO:0016021(integral to membrane);GO:0043065(positive regulation of apoptotic process)	NA	chr23:10850803-10875087	BTA	BTF	OK	60.6896	18.1897	1.73833	up	5e-05	0.000326959	yes
TCONS_00067585	"="	ENSBTAT00000011104	XLOC_061006	C20ORF29	ENSBTAG00000008439	Bos taurus adaptor-related protein complex 5, sigma 1 subunit (AP5S1), mRNA. [Source:RefSeq mRNA;Acc:NM_001034811]	GO:0000724(double-strand break repair via homologous recombination);GO:0005515(protein binding);GO:0005764(lysosome);GO:0005770(late endosome);GO:0016197(endosomal transport);GO:0030119(AP-type membrane coat adaptor complex)	NA	chr13:51837800-51842049	BTA	BTF	OK	6.98533	2.09275	1.73893	up	5e-05	0.000326959	yes
TCONS_00056702	"="	ENSBTAT00000061427	XLOC_051141	TUBGCP3	ENSBTAG00000044184	Bos taurus tubulin, gamma complex associated protein 3 (TUBGCP3), mRNA. [Source:RefSeq mRNA;Acc:NM_001192632]	GO:0000226(microtubule cytoskeleton organization);GO:0000922(spindle pole);GO:0005515(protein binding);GO:0005737(cytoplasm);GO:0005814(centriole);GO:0005815(microtubule organizing center);GO:0005827(polar microtubule);GO:0005856(cytoskeleton);GO:0007020(microtubule nucleation);GO:0043015(gamma-tubulin binding)	NA	chr12:90201443-90237262	BTA	BTF	OK	9.56364	2.86423	1.73941	up	5e-05	0.000326959	yes
TCONS_00321755	"="	ENSBTAT00000025318	XLOC_287972	NANS	ENSBTAG00000019023	Bos taurus N-acetylneuraminic acid synthase (NANS), mRNA. [Source:RefSeq mRNA;Acc:NM_001046482]	GO:0003824(catalytic activity);GO:0005829(cytosol);GO:0016051(carbohydrate biosynthetic process);GO:0047444(N-acylneuraminate-9-phosphate synthase activity)	00520(Amino sugar and nucleotide sugar metabolism);01100(Metabolic pathways)	chr8:63650014-63669722	BTA	BTF	OK	14.3975	4.29402	1.74542	up	5e-05	0.000326959	yes
TCONS_00194045	"="	ENSBTAT00000007903	XLOC_173566	GTPBP2	ENSBTAG00000006016	Bos taurus GTP binding protein 2 (GTPBP2), mRNA. [Source:RefSeq mRNA;Acc:NM_001083421]	GO:0000166(nucleotide binding);GO:0003924(GTPase activity);GO:0005515(protein binding);GO:0005525(GTP binding);GO:0006184(GTP catabolic process)	NA	chr23:17117582-17126891	BTA	BTF	OK	6.77534	2.01646	1.74847	up	5e-05	0.000326959	yes
TCONS_00093188	"="	ENSBTAT00000025346	XLOC_084185	COMMD9	ENSBTAG00000019045	COMM domain containing 9 [Source:HGNC Symbol;Acc:25014]	NA	NA	chr15:67563702-67576723	BTA	BTF	OK	20.614	6.11987	1.75205	up	5e-05	0.000326959	yes
TCONS_00304178	"="	ENSBTAT00000027988	XLOC_272218	GTF2F1	ENSBTAG00000046790	Uncharacterized protein [Source:UniProtKB/TrEMBL;Acc:G3MXK4]	GO:0003677(DNA binding);GO:0003824(catalytic activity);GO:0005634(nucleus);GO:0006367(transcription initiation from RNA polymerase II promoter);GO:0045893(positive regulation of transcription, DNA-dependent)	NA	chr7:19287012-19292984	BTA	BTF	OK	18.4609	5.47566	1.75337	up	5e-05	0.000326959	yes
TCONS_00026021	"="	ENSBTAT00000006866	XLOC_023551	RPL4	ENSBTAG00000005211	Bos taurus ribosomal protein L4 (RPL4), mRNA. [Source:RefSeq mRNA;Acc:NM_001014894]	GO:0003735(structural constituent of ribosome);GO:0005840(ribosome);GO:0006412(translation);GO:0030529(ribonucleoprotein complex)	03010(Ribosome)	chr10:13318874-13323536	BTA	BTF	OK	833.262	247.068	1.75386	up	5e-05	0.000326959	yes
TCONS_00129726	"="	ENSBTAT00000018429	XLOC_116330	CHMP2A	ENSBTAG00000013882	Bos taurus charged multivesicular body protein 2A (CHMP2A), mRNA. [Source:RefSeq mRNA;Acc:NM_001034550]	GO:0005515(protein binding);GO:0005829(cytosol);GO:0015031(protein transport);GO:0019904(protein domain specific binding)	04144(Endocytosis)	chr18:65960798-65963496	BTA	BTF	OK	61.4301	18.1875	1.756	up	5e-05	0.000326959	yes
TCONS_00163406	"="	ENSBTAT00000015780	XLOC_146049	PANK3	ENSBTAG00000011895	Bos taurus pantothenate kinase 3 (PANK3), mRNA. [Source:RefSeq mRNA;Acc:NM_001075463]	GO:0000166(nucleotide binding);GO:0004594(pantothenate kinase activity);GO:0005524(ATP binding);GO:0005737(cytoplasm);GO:0015937(coenzyme A biosynthetic process);GO:0016301(kinase activity);GO:0016310(phosphorylation);GO:0016740(transferase activity)	00770(Pantothenate and CoA biosynthesis);01100(Metabolic pathways)	chr20:176712-204808	BTA	BTF	OK	5.05354	1.49591	1.75627	up	5e-05	0.000326959	yes
TCONS_00061558	"="	ENSBTAT00000010928	XLOC_055525	FKBP1A	ENSBTAG00000008303	Bos taurus FK506 binding protein 1A, 12kDa (FKBP1A), mRNA. [Source:RefSeq mRNA;Acc:NM_001035456]	GO:0000413(protein peptidyl-prolyl isomerization);GO:0003755(peptidyl-prolyl cis-trans isomerase activity);GO:0005528(FK506 binding);GO:0005737(cytoplasm);GO:0005829(cytosol);GO:0006457(protein folding);GO:0016853(isomerase activity);GO:0018208(peptidyl-proline modification);GO:0030424(axon);GO:0032513(negative regulation of protein phosphatase type 2B activity);GO:0033017(sarcoplasmic reticulum …	NA	chr13:60275939-60304006	BTA	BTF	OK	63.8578	18.8401	1.76106	up	5e-05	0.000326959	yes
TCONS_00139797	"="	ENSBTAT00000017986	XLOC_124641	EFTUD2	ENSBTAG00000013526	elongation factor Tu GTP binding domain containing 2 [Source:HGNC Symbol;Acc:30858]	GO:0000166(nucleotide binding);GO:0003924(GTPase activity);GO:0005515(protein binding);GO:0005525(GTP binding);GO:0005622(intracellular);GO:0005634(nucleus);GO:0005737(cytoplasm);GO:0006184(GTP catabolic process);GO:0007264(small GTPase mediated signal transduction);GO:0015030(Cajal body);GO:0016607(nuclear speck);GO:0071013(catalytic step 2 spliceosome)	03040(Spliceosome)	chr19:45197097-45233617	BTA	BTF	OK	23.1895	6.83682	1.76207	up	5e-05	0.000326959	yes
TCONS_00197556	"="	ENSBTAT00000002357	XLOC_176708	SYT4	ENSBTAG00000001801	Bos taurus synaptotagmin IV (SYT4), mRNA. [Source:RefSeq mRNA;Acc:NM_001098108]	GO:0005215(transporter activity);GO:0005509(calcium ion binding);GO:0005515(protein binding);GO:0006810(transport);GO:0007269(neurotransmitter secretion);GO:0008021(synaptic vesicle);GO:0016020(membrane);GO:0043005(neuron projection);GO:0048471(perinuclear region of cytoplasm)	NA	chr24:12950390-12960186	BTA	BTF	OK	7.36356	2.16838	1.76379	up	5e-05	0.000326959	yes
TCONS_00305509	"="	ENSBTAT00000001830	XLOC_273364	TMED9	ENSBTAG00000001394	Bos taurus transmembrane emp24 protein transport domain containing 9 (TMED9), mRNA. [Source:RefSeq mRNA;Acc:NM_001034812]	GO:0005515(protein binding);GO:0005783(endoplasmic reticulum);GO:0005789(endoplasmic reticulum membrane);GO:0005793(endoplasmic reticulum-Golgi intermediate compartment);GO:0005794(Golgi apparatus);GO:0006810(transport);GO:0007030(Golgi organization);GO:0010638(positive regulation of organelle organization);GO:0015031(protein transport);GO:0016020(membrane);GO:0016021(integral to membrane);GO:001…	NA	chr7:40475154-40479104	BTA	BTF	OK	46.1923	13.5826	1.76589	up	5e-05	0.000326959	yes
TCONS_00304368	"="	ENSBTAT00000010767	XLOC_272369	UBXN6	ENSBTAG00000008186	UBX domain protein 6 [Source:HGNC Symbol;Acc:14928]	GO:0005515(protein binding);GO:0005634(nucleus);GO:0005730(nucleolus)	04141(Protein processing in endoplasmic reticulum)	chr7:20879419-20891811	BTA	BTF	OK	39.2936	11.545	1.76703	up	5e-05	0.000326959	yes
TCONS_00123208	"="	ENSBTAT00000004752	XLOC_110875	HSPBP1	ENSBTAG00000003644	Bos taurus HSPA (heat shock 70kDa) binding protein, cytoplasmic cochaperone 1 (HSPBP1), mRNA. [Source:RefSeq mRNA;Acc:NM_001046131]	GO:0005488(binding);GO:0005515(protein binding);GO:0006950(response to stress);GO:0031398(positive regulation of protein ubiquitination);GO:0032436(positive regulation of proteasomal ubiquitin-dependent protein catabolic process)	04141(Protein processing in endoplasmic reticulum)	chr18:62643244-62653551	BTA	BTF	OK	16.8774	4.95495	1.76815	up	5e-05	0.000326959	yes
TCONS_00208721	"="	ENSBTAT00000003728	XLOC_186763	MCM7	ENSBTAG00000030965	Bos taurus minichromosome maintenance complex component 7 (MCM7), mRNA. [Source:RefSeq mRNA;Acc:NM_001025345]	GO:0000166(nucleotide binding);GO:0003677(DNA binding);GO:0003678(DNA helicase activity);GO:0003697(single-stranded DNA binding);GO:0004003(ATP-dependent DNA helicase activity);GO:0004386(helicase activity);GO:0005515(protein binding);GO:0005524(ATP binding);GO:0005634(nucleus);GO:0006260(DNA replication);GO:0006268(DNA unwinding involved in DNA replication);GO:0006270(DNA replication initiation)…	03030(DNA replication);04110(Cell cycle)	chr25:36885891-36893324	BTA	BTF	OK	23.2369	6.81948	1.76868	up	5e-05	0.000326959	yes
TCONS_00091666	"="	ENSBTAT00000002578	XLOC_082872	HSPC321	ENSBTAG00000001987	Bos taurus SWAP switching B-cell complex 70kDa subunit (SWAP70), mRNA. [Source:RefSeq mRNA;Acc:NM_001080297]	GO:0003677(DNA binding);GO:0005515(protein binding);GO:0005524(ATP binding);GO:0005543(phospholipid binding);GO:0005634(nucleus);GO:0005737(cytoplasm);GO:0005886(plasma membrane);GO:0016444(somatic cell DNA recombination);GO:0045190(isotype switching)	NA	chr15:43509356-43585976	BTA	BTF	OK	5.73594	1.68228	1.76961	up	5e-05	0.000326959	yes
TCONS_00059542	"="	ENSBTAT00000039401	XLOC_053751	ZNF133	ENSBTAG00000004620	Bos taurus zinc finger protein 133 (ZNF133), mRNA. [Source:RefSeq mRNA;Acc:NM_001110090]	GO:0003676(nucleic acid binding);GO:0005622(intracellular);GO:0006355(regulation of transcription, DNA-dependent);GO:0046872(metal ion binding)	NA	chr13:38708010-38773605	BTA	BTF	OK	7.20819	2.11026	1.77222	up	5e-05	0.000326959	yes
TCONS_00271636	"="	ENSBTAT00000014941	XLOC_243197	ZC3HC1	ENSBTAG00000011247	Bos taurus zinc finger, C3HC-type containing 1 (ZC3HC1), mRNA. [Source:RefSeq mRNA;Acc:NM_001034591]	GO:0005515(protein binding);GO:0005634(nucleus);GO:0008270(zinc ion binding);GO:0019901(protein kinase binding);GO:0031965(nuclear membrane);GO:2001240(negative regulation of extrinsic apoptotic signaling pathway in absence of ligand)	NA	chr4:94634221-94650468	BTA	BTF	OK	18.1051	5.29997	1.77234	up	5e-05	0.000326959	yes
TCONS_00010803	"="	ENSBTAT00000017905	XLOC_009909	RPL24	ENSBTAG00000013461	Bos taurus ribosomal protein L24 (RPL24), mRNA. [Source:RefSeq mRNA;Acc:NM_174455]	GO:0005840(ribosome);GO:0022625(cytosolic large ribosomal subunit);GO:0030529(ribonucleoprotein complex)	03010(Ribosome)	chr1:46415222-46420721	BTA	BTF	OK	1339.84	391.938	1.77336	up	5e-05	0.000326959	yes
TCONS_00345155	"="	ENSBTAT00000017524	XLOC_309388	UTP14A	ENSBTAG00000018708	Bos taurus UTP14, U3 small nucleolar ribonucleoprotein, homolog A (yeast) (UTP14A), mRNA. [Source:RefSeq mRNA;Acc:NM_001100302]	GO:0006364(rRNA processing);GO:0032040(small-subunit processome)	03008(Ribosome biogenesis in eukaryotes)	chrX:13790536-13807198	BTA	BTF	OK	37.283	10.9012	1.77403	up	5e-05	0.000326959	yes
TCONS_00259191	"="	ENSBTAT00000028950	XLOC_231832	ADPRHL2	ENSBTAG00000021715	Bos taurus ADP-ribosylhydrolase like 2 (ADPRHL2), mRNA. [Source:RefSeq mRNA;Acc:NM_001035340]	GO:0005634(nucleus)	NA	chr3:110305530-110311199	BTA	BTF	OK	13.2512	3.86737	1.77669	up	5e-05	0.000326959	yes
TCONS_00059870	"="	ENSBTAT00000006568	XLOC_054054	NXT1	ENSBTAG00000004993	Bos taurus NTF2-like export factor 1 (NXT1), mRNA. [Source:RefSeq mRNA;Acc:NM_001075805]	GO:0005515(protein binding);GO:0005622(intracellular);GO:0005643(nuclear pore);GO:0006405(RNA export from nucleus);GO:0006611(protein export from nucleus);GO:0006810(transport);GO:0008536(Ran GTPase binding)	03008(Ribosome biogenesis in eukaryotes);03013(RNA transport);03015(mRNA surveillance pathway)	chr13:42398734-42399402	BTA	BTF	OK	13.449	3.92508	1.7767	up	5e-05	0.000326959	yes
TCONS_00243216	"="	ENSBTAT00000002326	XLOC_217832	RPLP2	ENSBTAG00000003086	NA	GO:0003735(structural constituent of ribosome);GO:0005622(intracellular);GO:0005840(ribosome);GO:0006414(translational elongation);GO:0022625(cytosolic large ribosomal subunit);GO:0030529(ribonucleoprotein complex)	NA	chr29:50709995-50795585	BTA	BTF	OK	893.284	260.655	1.77698	up	5e-05	0.000326959	yes
TCONS_00190629	"="	ENSBTAT00000029090	XLOC_170533	DDX39B	ENSBTAG00000014490	Bos taurus DEAD (Asp-Glu-Ala-Asp) box polypeptide 39B (DDX39B), mRNA. [Source:RefSeq mRNA;Acc:NM_001033629]	GO:0000166(nucleotide binding);GO:0000245(spliceosomal complex assembly);GO:0000346(transcription export complex);GO:0000398(mRNA splicing, via spliceosome);GO:0003676(nucleic acid binding);GO:0003677(DNA binding);GO:0003723(RNA binding);GO:0004004(ATP-dependent RNA helicase activity);GO:0004386(helicase activity);GO:0005515(protein binding);GO:0005524(ATP binding);GO:0005634(nucleus);GO:0005681(…	03013(RNA transport);03015(mRNA surveillance pathway);03040(Spliceosome)	chr23:27565860-27576711	BTA	BTF	OK	54.4895	15.8439	1.78205	up	5e-05	0.000326959	yes
TCONS_00120060	"="	ENSBTAT00000015999	XLOC_108443	E2F4	ENSBTAG00000012063	E2F transcription factor 4, p107/p130-binding [Source:HGNC Symbol;Acc:3118]	GO:0000083(regulation of transcription involved in G1/S transition of mitotic cell cycle);GO:0002064(epithelial cell development);GO:0003677(DNA binding);GO:0003700(sequence-specific DNA binding transcription factor activity);GO:0005515(protein binding);GO:0005634(nucleus);GO:0005667(transcription factor complex);GO:0006351(transcription, DNA-templated);GO:0006355(regulation of transcription, DNA…	04110(Cell cycle);04350(TGF-beta signaling pathway)	chr18:34947207-34959461	BTA	BTF	OK	10.8668	3.15827	1.78272	up	5e-05	0.000326959	yes
TCONS_00183257	"="	ENSBTAT00000027917	XLOC_164169	TUSC2	ENSBTAG00000020962	tumor suppressor candidate 2 [Source:HGNC Symbol;Acc:17034]	GO:0001779(natural killer cell differentiation);GO:0005739(mitochondrion);GO:0006954(inflammatory response);GO:0032618(interleukin-15 production);GO:0048469(cell maturation);GO:0051881(regulation of mitochondrial membrane potential);GO:0071609(chemokine (C-C motif) ligand 5 production);GO:2000377(regulation of reactive oxygen species metabolic process)	NA	chr22:50587199-50592217	BTA	BTF	OK	5.64026	1.63802	1.78381	up	5e-05	0.000326959	yes
TCONS_00183933	"="	ENSBTAT00000020323	XLOC_164675	RPL32	ENSBTAG00000015283	Bos taurus ribosomal protein L32 (RPL32), mRNA. [Source:RefSeq mRNA;Acc:NM_001034783]	GO:0003735(structural constituent of ribosome);GO:0005622(intracellular);GO:0005840(ribosome);GO:0006412(translation);GO:0022625(cytosolic large ribosomal subunit);GO:0030529(ribonucleoprotein complex)	03010(Ribosome)	chr22:56985248-56989012	BTA	BTF	OK	1019.06	295.897	1.78407	up	5e-05	0.000326959	yes
TCONS_00193267	"="	ENSBTAT00000036142	XLOC_172862	RPS4Y1	ENSBTAG00000025617	Bos taurus ribosomal protein S4, Y-linked 1 (RPS4Y1), mRNA. [Source:RefSeq mRNA;Acc:NM_001082422]	GO:0003723(RNA binding);GO:0003735(structural constituent of ribosome);GO:0005622(intracellular);GO:0005840(ribosome);GO:0006412(translation)	03010(Ribosome)	chr23:10528426-10544497	BTA	BTF	OK	36.6813	10.6425	1.78521	up	5e-05	0.000326959	yes
TCONS_00313397	"="	ENSBTAT00000043510	XLOC_280287	DDX41	ENSBTAG00000015187	Bos taurus DEAD (Asp-Glu-Ala-Asp) box polypeptide 41 (DDX41), mRNA. [Source:RefSeq mRNA;Acc:NM_001082602]	GO:0003676(nucleic acid binding);GO:0003677(DNA binding);GO:0004386(helicase activity);GO:0005515(protein binding);GO:0005524(ATP binding);GO:0005634(nucleus);GO:0005783(endoplasmic reticulum);GO:0008026(ATP-dependent helicase activity);GO:0008270(zinc ion binding);GO:0016787(hydrolase activity);GO:0035458(cellular response to interferon-beta);GO:0045944(positive regulation of transcription from …	NA	chr7:40369422-40374999	BTA	BTF	OK	11.3981	3.2992	1.78861	up	5e-05	0.000326959	yes
TCONS_00153987	"="	ENSBTAT00000013489	XLOC_137373	CCDC93	ENSBTAG00000010221	coiled-coil domain containing 93 [Source:HGNC Symbol;Acc:25611]	NA	NA	chr2:69924163-70029554	BTA	BTF	OK	3.72914	1.074	1.79585	up	5e-05	0.000326959	yes
TCONS_00071383	"="	ENSBTAT00000037358	XLOC_064383	CYHR1	ENSBTAG00000035254	Bos taurus cysteine/histidine-rich 1 (CYHR1), transcript variant 1, mRNA. [Source:RefSeq mRNA;Acc:NM_001015532]	GO:0005515(protein binding);GO:0005635(nuclear envelope);GO:0005737(cytoplasm);GO:0046872(metal ion binding);GO:0048471(perinuclear region of cytoplasm)	NA	chr14:1663922-1680875	BTA	BTF	OK	10.0576	2.89154	1.79838	up	5e-05	0.000326959	yes
TCONS_00284425	"="	ENSBTAT00000009545	XLOC_254521	DYRK2	ENSBTAG00000007256	dual-specificity tyrosine-(Y)-phosphorylation regulated kinase 2 [Source:HGNC Symbol;Acc:3093]	GO:0000151(ubiquitin ligase complex);GO:0000166(nucleotide binding);GO:0000287(magnesium ion binding);GO:0004672(protein kinase activity);GO:0004674(protein serine/threonine kinase activity);GO:0004713(protein tyrosine kinase activity);GO:0005515(protein binding);GO:0005524(ATP binding);GO:0005634(nucleus);GO:0005737(cytoplasm);GO:0006468(protein phosphorylation);GO:0006974(cellular response to D…	NA	chr5:46317140-46334231	BTA	BTF	OK	13.113	3.76721	1.79943	up	5e-05	0.000326959	yes
TCONS_00030437	"="	ENSBTAT00000029271	XLOC_027479	NPC2	ENSBTAG00000021955	Bos taurus Niemann-Pick disease, type C2 (NPC2), mRNA. [Source:RefSeq mRNA;Acc:NM_173918]	GO:0005515(protein binding);GO:0005576(extracellular region);GO:0005764(lysosome);GO:0005783(endoplasmic reticulum);GO:0006629(lipid metabolic process);GO:0008202(steroid metabolic process);GO:0008203(cholesterol metabolic process);GO:0009615(response to virus);GO:0015485(cholesterol binding);GO:0019899(enzyme binding);GO:0030301(cholesterol transport);GO:0032366(intracellular sterol transport);G…	04142(Lysosome)	chr10:86170652-86179459	BTA	BTF	OK	21.7222	6.23213	1.80137	up	5e-05	0.000326959	yes
TCONS_00137491	"="	ENSBTAT00000046260	XLOC_122842	PRPF8	ENSBTAG00000011488	Bos taurus PRP8 pre-mRNA processing factor 8 homolog (S. cerevisiae) (PRPF8), mRNA. [Source:RefSeq mRNA;Acc:NM_001105638]	GO:0000398(mRNA splicing, via spliceosome);GO:0003676(nucleic acid binding);GO:0003723(RNA binding);GO:0005515(protein binding);GO:0005681(spliceosomal complex);GO:0017070(U6 snRNA binding);GO:0030623(U5 snRNA binding);GO:0046982(protein heterodimerization activity);GO:0071013(catalytic step 2 spliceosome)	03040(Spliceosome)	chr19:23324680-23357775	BTA	BTF	OK	37.1911	10.6666	1.80185	up	5e-05	0.000326959	yes
TCONS_00238839	"="	ENSBTAT00000010835	XLOC_213915	TOLLIP	ENSBTAG00000008237	Bos taurus toll interacting protein (TOLLIP), mRNA. [Source:RefSeq mRNA;Acc:NM_001039961]	GO:0005515(protein binding);GO:0005737(cytoplasm);GO:0006954(inflammatory response);GO:0007165(signal transduction);GO:0016310(phosphorylation);GO:0019900(kinase binding);GO:0035325(Toll-like receptor binding);GO:0045087(innate immune response)	04620(Toll-like receptor signaling pathway)	chr29:51290012-51345909	BTA	BTF	OK	22.9808	6.58736	1.80265	up	5e-05	0.000326959	yes
TCONS_00193000	"="	ENSBTAT00000036227	XLOC_172624	DAXX	ENSBTAG00000016830	death-domain associated protein [Source:HGNC Symbol;Acc:2681]	GO:0000281(mitotic cytokinesis);GO:0000792(heterochromatin);GO:0002039(p53 binding);GO:0005515(protein binding);GO:0005634(nucleus);GO:0006355(regulation of transcription, DNA-dependent);GO:0008134(transcription factor binding);GO:0016605(PML body);GO:0019899(enzyme binding);GO:0030521(androgen receptor signaling pathway);GO:0031396(regulation of protein ubiquitination);GO:0031625(ubiquitin prote…	04010(MAPK signaling pathway);05014(Amyotrophic lateral sclerosis (ALS))	chr23:7429816-7434406	BTA	BTF	OK	10.5168	3.01218	1.80382	up	5e-05	0.000326959	yes
TCONS_00022558	"="	ENSBTAT00000043779	XLOC_020479	MAPK1IP1L	ENSBTAG00000021986	Bos taurus mitogen-activated protein kinase 1 interacting protein 1-like (MAPK1IP1L), mRNA. [Source:RefSeq mRNA;Acc:NM_001014963]	NA	NA	chr10:67756188-67769991	BTA	BTF	OK	8.63624	2.46843	1.80681	up	5e-05	0.000326959	yes
TCONS_00127793	"="	ENSBTAT00000028093	XLOC_114855	RPS16	ENSBTAG00000021093	Bos taurus ribosomal protein S16 (RPS16), mRNA. [Source:RefSeq mRNA;Acc:NM_001033624]	GO:0003723(RNA binding);GO:0003735(structural constituent of ribosome);GO:0005840(ribosome);GO:0006364(rRNA processing);GO:0006412(translation);GO:0015935(small ribosomal subunit);GO:0022627(cytosolic small ribosomal subunit);GO:0030529(ribonucleoprotein complex);GO:0042274(ribosomal small subunit biogenesis)	03010(Ribosome)	chr18:49393724-49396191	BTA	BTF	OK	571.51	163.315	1.80712	up	5e-05	0.000326959	yes
TCONS_00120940	"="	ENSBTAT00000000963	XLOC_109176	GPATCH1	ENSBTAG00000000721	Bos taurus G patch domain containing 1 (GPATCH1), mRNA. [Source:RefSeq mRNA;Acc:NM_001075778]	GO:0003676(nucleic acid binding);GO:0071013(catalytic step 2 spliceosome)	NA	chr18:43658672-43714393	BTA	BTF	OK	4.43783	1.2679	1.80742	up	5e-05	0.000326959	yes
TCONS_00287970	"="	ENSBTAT00000062286	XLOC_257643	snoU85	ENSBTAG00000044853	Small nucleolar RNA U85 [Source:RFAM;Acc:RF01296]	NA	NA	chr5:104244558-104272651	BTA	BTF	OK	1029.3	293.849	1.80851	up	5e-05	0.000326959	yes
TCONS_00305466	"="	ENSBTAT00000034204	XLOC_273337	NSD1	ENSBTAG00000025426	nuclear receptor binding SET domain protein 1 [Source:HGNC Symbol;Acc:14234]	GO:0001702(gastrulation with mouth forming second);GO:0003682(chromatin binding);GO:0003712(transcription cofactor activity);GO:0005515(protein binding);GO:0005634(nucleus);GO:0008168(methyltransferase activity);GO:0008270(zinc ion binding);GO:0016571(histone methylation);GO:0016740(transferase activity);GO:0018024(histone-lysine N-methyltransferase activity);GO:0032259(methylation);GO:0034968(hi…	00310(Lysine degradation)	chr7:39980469-40132240	BTA	BTF	OK	14.9343	4.2621	1.80899	up	5e-05	0.000326959	yes
TCONS_00067625	"="	ENSBTAT00000001091	XLOC_061038	MRPS26	ENSBTAG00000000825	Bos taurus mitochondrial ribosomal protein S26 (MRPS26), mRNA. [Source:RefSeq mRNA;Acc:NM_001034514]	GO:0005739(mitochondrion);GO:0005763(mitochondrial small ribosomal subunit);GO:0005840(ribosome);GO:0030529(ribonucleoprotein complex)	NA	chr13:52590817-52593105	BTA	BTF	OK	75.8132	21.6013	1.81133	up	5e-05	0.000326959	yes
TCONS_00131343	"="	ENSBTAT00000020770	XLOC_117757	ERAL1	ENSBTAG00000015639	Bos taurus Era G-protein-like 1 (E. coli) (ERAL1), mRNA. [Source:RefSeq mRNA;Acc:NM_001099022]	GO:0000028(ribosomal small subunit assembly);GO:0000166(nucleotide binding);GO:0003723(RNA binding);GO:0003924(GTPase activity);GO:0005525(GTP binding);GO:0005622(intracellular);GO:0005739(mitochondrion);GO:0005743(mitochondrial inner membrane);GO:0005759(mitochondrial matrix);GO:0007264(small GTPase mediated signal transduction);GO:0015093(ferrous iron transmembrane transporter activity);GO:0015…	NA	chr19:20791350-20796711	BTA	BTF	OK	10.7739	3.05755	1.81708	up	5e-05	0.000326959	yes
TCONS_00183016	"="	ENSBTAT00000014415	XLOC_163998	DCP1A	ENSBTAG00000010863	Bos taurus DCP1 decapping enzyme homolog A (S. cerevisiae) (DCP1A), mRNA. [Source:RefSeq mRNA;Acc:NM_001102330]	GO:0000932(cytoplasmic mRNA processing body)	03018(RNA degradation)	chr22:48203020-48247829	BTA	BTF	OK	5.40339	1.53183	1.81861	up	5e-05	0.000326959	yes
TCONS_00345081	"="	ENSBTAT00000000177	XLOC_309319	IRF2BP1	ENSBTAG00000000154	interferon regulatory factor 2 binding protein 1 [Source:HGNC Symbol;Acc:21728]	GO:0005515(protein binding);GO:0046872(metal ion binding)	NA	chrX:11966613-11968272	BTA	BTF	OK	25.9987	7.36905	1.81889	up	5e-05	0.000326959	yes
TCONS_00011924	"="	ENSBTAT00000047119	XLOC_010961	LRRC58	ENSBTAG00000033170	Bos taurus leucine rich repeat containing 58 (LRRC58), mRNA. [Source:RefSeq mRNA;Acc:NM_001206760]	GO:0005515(protein binding)	NA	chr1:65674835-65700876	BTA	BTF	OK	7.98547	2.25852	1.822	up	5e-05	0.000326959	yes
TCONS_00212889	"="	ENSBTAT00000005555	XLOC_190296	ARPC1A	ENSBTAG00000004242	Bos taurus actin related protein 2/3 complex, subunit 1A, 41kDa (ARPC1A), mRNA. [Source:RefSeq mRNA;Acc:NM_001075359]	GO:0003779(actin binding);GO:0005515(protein binding);GO:0005737(cytoplasm);GO:0005856(cytoskeleton);GO:0030833(regulation of actin filament polymerization)	04666(Fc gamma R-mediated phagocytosis);04810(Regulation of actin cytoskeleton);05100(Bacterial invasion of epithelial cells)	chr25:37564237-37587556	BTA	BTF	OK	34.3021	9.6991	1.82237	up	5e-05	0.000326959	yes
TCONS_00272861	"="	ENSBTAT00000014915	XLOC_244280	TMUB1	ENSBTAG00000011229	Bos taurus transmembrane and ubiquitin-like domain containing 1 (TMUB1), mRNA. [Source:RefSeq mRNA;Acc:NM_001034675]	GO:0005515(protein binding);GO:0005634(nucleus);GO:0005737(cytoplasm);GO:0016020(membrane);GO:0016021(integral to membrane)	NA	chr4:114455522-114457946	BTA	BTF	OK	8.87558	2.5089	1.82279	up	5e-05	0.000326959	yes
TCONS_00076933	"="	ENSBTAT00000019453	XLOC_069470	GPAA1	ENSBTAG00000014610	Bos taurus glycosylphosphatidylinositol anchor attachment protein 1 homolog (yeast) (GPAA1), mRNA. [Source:RefSeq mRNA;Acc:NM_001024529]	GO:0005515(protein binding);GO:0016021(integral to membrane);GO:0034235(GPI anchor binding);GO:0042765(GPI-anchor transamidase complex)	00563(Glycosylphosphatidylinositol(GPI)-anchor biosynthesis);01100(Metabolic pathways)	chr14:1942533-1946839	BTA	BTF	OK	18.6557	5.26285	1.8257	up	5e-05	0.000326959	yes
TCONS_00237233	"="	ENSBTAT00000024427	XLOC_212625	TMEM109	ENSBTAG00000018362	Bos taurus transmembrane protein 109 (TMEM109), mRNA. [Source:RefSeq mRNA;Acc:NM_001046470]	GO:0005515(protein binding);GO:0005634(nucleus);GO:0005737(cytoplasm);GO:0016021(integral to membrane);GO:0031965(nuclear membrane);GO:0042771(intrinsic apoptotic signaling pathway in response to DNA damage by p53 class mediator);GO:0060548(negative regulation of cell death);GO:0071480(cellular response to gamma radiation)	NA	chr29:37833019-37841873	BTA	BTF	OK	37.981	10.6968	1.82809	up	5e-05	0.000326959	yes
TCONS_00067605	"="	ENSBTAT00000039853	XLOC_061021	ATRN	ENSBTAG00000003848	Bos taurus attractin (ATRN), mRNA. [Source:RefSeq mRNA;Acc:NM_173995]	GO:0004872(receptor activity);GO:0005515(protein binding);GO:0005615(extracellular space);GO:0007275(multicellular organismal development);GO:0016020(membrane);GO:0016021(integral to membrane);GO:0021549(cerebellum development);GO:0030246(carbohydrate binding);GO:0040014(regulation of multicellular organism growth);GO:0042552(myelination);GO:0043473(pigmentation)	NA	chr13:51999012-52192989	BTA	BTF	OK	4.87769	1.37159	1.83035	up	5e-05	0.000326959	yes
TCONS_00120449	"="	ENSBTAT00000008329	XLOC_108751	TXNL4B	ENSBTAG00000006353	Bos taurus thioredoxin-like 4B (TXNL4B), mRNA. [Source:RefSeq mRNA;Acc:NM_001014897]	GO:0005681(spliceosomal complex);GO:0007067(mitosis);GO:0045454(cell redox homeostasis)	NA	chr18:39163672-39171071	BTA	BTF	OK	4.98771	1.39778	1.83524	up	5e-05	0.000326959	yes
TCONS_00313556	"="	ENSBTAT00000066191	XLOC_280425	MGAT1	ENSBTAG00000001546	Bos taurus mannosyl (alpha-1,3-)-glycoprotein beta-1,2-N-acetylglucosaminyltransferase (MGAT1), mRNA. [Source:RefSeq mRNA;Acc:NM_001015653]	GO:0000139(Golgi membrane);GO:0001701(in utero embryonic development);GO:0006049(UDP-N-acetylglucosamine catabolic process);GO:0006486(protein glycosylation);GO:0008375(acetylglucosaminyltransferase activity);GO:0016740(transferase activity);GO:0016757(transferase activity, transferring glycosyl groups)	00510(N-Glycan biosynthesis);01100(Metabolic pathways)	chr7:41336780-41355963	BTA	BTF	OK	17.3931	4.87342	1.83551	up	5e-05	0.000326959	yes
TCONS_00164375	"="	ENSBTAT00000040362	XLOC_146948	GTF2H2	ENSBTAG00000027983	Bos taurus general transcription factor IIH, polypeptide 2, 44kDa (GTF2H2), mRNA. [Source:RefSeq mRNA;Acc:NM_001038530]	GO:0000439(core TFIIH complex);GO:0006281(DNA repair);GO:0006289(nucleotide-excision repair);GO:0006351(transcription, DNA-templated);GO:0008270(zinc ion binding);GO:0046872(metal ion binding)	03022(Basal transcription factors);03420(Nucleotide excision repair)	chr20:10120506-10150388	BTA	BTF	OK	1.60418	0.449128	1.83664	up	5e-05	0.000326959	yes
TCONS_00277915	"="	ENSBTAT00000019167	XLOC_248769	C5H12orf23		NA	NA	NA	chr5:70573523-70602403	BTA	BTF	OK	20.7965	5.81753	1.83786	up	5e-05	0.000326959	yes
TCONS_00330991	"="	ENSBTAT00000003943	XLOC_296397	GADD45G	ENSBTAG00000003033	Bos taurus growth arrest and DNA-damage-inducible, gamma (GADD45G), mRNA. [Source:RefSeq mRNA;Acc:NM_001045901]	GO:0000185(activation of MAPKKK activity);GO:0000186(activation of MAPKK activity);GO:0005515(protein binding);GO:0005634(nucleus);GO:0005737(cytoplasm);GO:0006469(negative regulation of protein kinase activity);GO:0006915(apoptotic process);GO:0006950(response to stress);GO:0007275(multicellular organismal development);GO:0030154(cell differentiation);GO:0043065(positive regulation of apoptotic …	04010(MAPK signaling pathway);04110(Cell cycle);04115(p53 signaling pathway)	chr8:90017452-90018996	BTA	BTF	OK	15.1901	4.24299	1.83998	up	5e-05	0.000326959	yes
TCONS_00028227	"="	ENSBTAT00000014802	XLOC_025471	RAB8B	ENSBTAG00000011146	Bos taurus RAB8B, member RAS oncogene family (RAB8B), mRNA. [Source:RefSeq mRNA;Acc:NM_001076317]	GO:0000166(nucleotide binding);GO:0003924(GTPase activity);GO:0005102(receptor binding);GO:0005515(protein binding);GO:0005525(GTP binding);GO:0005622(intracellular);GO:0005634(nucleus);GO:0005737(cytoplasm);GO:0005739(mitochondrion);GO:0005778(peroxisomal membrane);GO:0006184(GTP catabolic process);GO:0006886(intracellular protein transport);GO:0006913(nucleocytoplasmic transport);GO:0007165(sig…	NA	chr10:46837291-46907334	BTA	BTF	OK	6.41175	1.79062	1.84026	up	5e-05	0.000326959	yes
TCONS_00349438	"="	ENSBTAT00000010355	XLOC_313329	SNX12	ENSBTAG00000007871	Bos taurus sorting nexin 12 (SNX12), mRNA. [Source:RefSeq mRNA;Acc:NM_001103257]	GO:0005515(protein binding);GO:0007154(cell communication);GO:0035091(phosphatidylinositol binding)	NA	chrX:84852013-84860773	BTA	BTF	OK	15.2886	4.26441	1.84203	up	5e-05	0.000326959	yes
TCONS_00209809	"="	ENSBTAT00000002268	XLOC_187590	GLYR1	ENSBTAG00000001731	Bos taurus glyoxylate reductase 1 homolog (Arabidopsis) (GLYR1), mRNA. [Source:RefSeq mRNA;Acc:NM_001040568]	GO:0003677(DNA binding);GO:0004616(phosphogluconate dehydrogenase (decarboxylating) activity);GO:0005634(nucleus);GO:0006098(pentose-phosphate shunt);GO:0016491(oxidoreductase activity);GO:0016616(oxidoreductase activity, acting on the CH-OH group of donors, NAD or NADP as acceptor);GO:0035064(methylated histone residue binding);GO:0050662(coenzyme binding);GO:0055114(oxidation-reduction process)	NA	chr25:3900565-3932557	BTA	BTF	OK	12.6792	3.53453	1.84287	up	5e-05	0.000326959	yes
TCONS_00162099	"="	ENSBTAT00000021860	XLOC_144790	ZNF622	ENSBTAG00000016441	Bos taurus zinc finger protein 622 (ZNF622), mRNA. [Source:RefSeq mRNA;Acc:NM_001034451]	GO:0003676(nucleic acid binding);GO:0005515(protein binding);GO:0005730(nucleolus);GO:0005737(cytoplasm);GO:0005794(Golgi apparatus);GO:0008270(zinc ion binding);GO:0008631(intrinsic apoptotic signaling pathway in response to oxidative stress);GO:0033674(positive regulation of kinase activity);GO:0043065(positive regulation of apoptotic process);GO:0043410(positive regulation of MAPK cascade);GO:…	NA	chr20:56767511-56781229	BTA	BTF	OK	16.1058	4.48559	1.84421	up	5e-05	0.000326959	yes
TCONS_00011874	"="	ENSBTAT00000000254	XLOC_010920	TMEM39A	ENSBTAG00000000213	Bos taurus transmembrane protein 39A (TMEM39A), mRNA. [Source:RefSeq mRNA;Acc:NM_001076360]	GO:0016020(membrane);GO:0016021(integral to membrane)	NA	chr1:64806555-64835755	BTA	BTF	OK	6.3909	1.77961	1.84446	up	5e-05	0.000326959	yes
TCONS_00260990	"="	ENSBTAT00000001086	XLOC_233485	GNG11	ENSBTAG00000034449	Guanine nucleotide-binding protein G(I)/G(S)/G(O) subunit gamma-11 [Source:UniProtKB/Swiss-Prot;Acc:Q5E9F0]	GO:0004871(signal transducer activity);GO:0005834(heterotrimeric G-protein complex);GO:0005886(plasma membrane);GO:0007165(signal transduction);GO:0007186(G-protein coupled receptor signaling pathway);GO:0016020(membrane)	NA	chr4:11074736-11079756	BTA	BTF	OK	59.8699	16.641	1.84709	up	5e-05	0.000326959	yes
TCONS_00325419	"="	ENSBTAT00000026534	XLOC_291296	GSN	ENSBTAG00000019915	gelsolin [Source:HGNC Symbol;Acc:4620]	GO:0003779(actin binding);GO:0005515(protein binding);GO:0016192(vesicle-mediated transport);GO:0030027(lamellipodium);GO:0060271(cilium morphogenesis);GO:0070062(extracellular vesicular exosome)	04666(Fc gamma R-mediated phagocytosis);04810(Regulation of actin cytoskeleton)	chr8:112578039-112639758	BTA	BTF	OK	127.073	35.3177	1.84719	up	5e-05	0.000326959	yes
TCONS_00188164	"="	ENSBTAT00000005927	XLOC_168433	MKRN2	ENSBTAG00000004512	probable E3 ubiquitin-protein ligase makorin-2 [Source:RefSeq peptide;Acc:NP_001039454]	GO:0005515(protein binding);GO:0005622(intracellular);GO:0008270(zinc ion binding);GO:0046872(metal ion binding)	NA	chr22:57210749-57237549	BTA	BTF	OK	18.9177	5.24397	1.851	up	5e-05	0.000326959	yes
TCONS_00128629	"="	ENSBTAT00000021978	XLOC_115491	PIH1D1	ENSBTAG00000016526	PIH1 domain containing 1 [Source:HGNC Symbol;Acc:26075]	GO:0000492(box C/D snoRNP assembly);GO:0070761(pre-snoRNP complex)	NA	chr18:56357609-56364438	BTA	BTF	OK	20.9207	5.79662	1.85165	up	5e-05	0.000326959	yes
TCONS_00350073	"="	ENSBTAT00000021425	XLOC_313866	PLP2	ENSBTAG00000016093	Bos taurus proteolipid protein 2 (colonic epithelium-enriched) (PLP2), mRNA. [Source:RefSeq mRNA;Acc:NM_203363]	GO:0005886(plasma membrane);GO:0016020(membrane);GO:0016021(integral to membrane);GO:0019956(chemokine binding)	NA	chrX:92294615-92307325	BTA	BTF	OK	37.2751	10.3204	1.85272	up	5e-05	0.000326959	yes
TCONS_00123903	"="	ENSBTAT00000014050	XLOC_111390	SF3B3	ENSBTAG00000010627	Bos taurus splicing factor 3b, subunit 3, 130kDa (SF3B3), mRNA. [Source:RefSeq mRNA;Acc:NM_001077851]	GO:0003676(nucleic acid binding);GO:0005515(protein binding);GO:0005634(nucleus);GO:0005681(spliceosomal complex);GO:0005689(U12-type spliceosomal complex);GO:0006397(mRNA processing);GO:0008380(RNA splicing);GO:0071013(catalytic step 2 spliceosome)	03040(Spliceosome)	chr18:1616810-1655706	BTA	BTF	OK	26.5481	7.34585	1.85361	up	5e-05	0.000326959	yes
TCONS_00244335	"="	ENSBTAT00000000114	XLOC_218798	RIT1	ENSBTAG00000000105	Bos taurus Ras-like without CAAX 1 (RIT1), mRNA. [Source:RefSeq mRNA;Acc:NM_001098078]	GO:0000166(nucleotide binding);GO:0003924(GTPase activity);GO:0005515(protein binding);GO:0005525(GTP binding);GO:0005622(intracellular);GO:0005886(plasma membrane);GO:0006184(GTP catabolic process);GO:0006886(intracellular protein transport);GO:0006913(nucleocytoplasmic transport);GO:0007165(signal transduction);GO:0007264(small GTPase mediated signal transduction);GO:0007265(Ras protein signal …	NA	chr3:14907840-14917543	BTA	BTF	OK	7.19928	1.99188	1.85372	up	5e-05	0.000326959	yes
TCONS_00238052	"="	ENSBTAT00000026834	XLOC_213271	DPP3	ENSBTAG00000022242	dipeptidyl-peptidase 3 [Source:HGNC Symbol;Acc:3008]	GO:0005515(protein binding);GO:0005634(nucleus);GO:0005737(cytoplasm);GO:0005886(plasma membrane);GO:0006508(proteolysis);GO:0008239(dipeptidyl-peptidase activity)	NA	chr29:45167008-45198892	BTA	BTF	OK	12.9736	3.58523	1.85544	up	5e-05	0.000326959	yes
TCONS_00244992	"="	ENSBTAT00000011022	XLOC_219287	PEX11B	ENSBTAG00000008372	Bos taurus peroxisomal biogenesis factor 11 beta (PEX11B), mRNA. [Source:RefSeq mRNA;Acc:NM_001075266]	GO:0005515(protein binding);GO:0005739(mitochondrion);GO:0005777(peroxisome);GO:0005778(peroxisomal membrane);GO:0005779(integral to peroxisomal membrane);GO:0007031(peroxisome organization);GO:0016020(membrane);GO:0016021(integral to membrane);GO:0016559(peroxisome fission);GO:0042803(protein homodimerization activity);GO:0043234(protein complex);GO:0044375(regulation of peroxisome size);GO:0051…	04146(Peroxisome)	chr3:21560990-21566615	BTA	BTF	OK	7.32155	2.0203	1.85758	up	5e-05	0.000326959	yes
TCONS_00054242	"="	ENSBTAT00000027190	XLOC_048799	ZMYM2	ENSBTAG00000020403	zinc finger MYM-type protein 2 [Source:RefSeq peptide;Acc:NP_001095377]	GO:0005515(protein binding);GO:0008270(zinc ion binding);GO:0016605(PML body);GO:0031624(ubiquitin conjugating enzyme binding)	NA	chr12:36391054-36453989	BTA	BTF	OK	10.8888	3.00323	1.85826	up	5e-05	0.000326959	yes
TCONS_00264345	"="	ENSBTAT00000014027	XLOC_236582	TMED4	ENSBTAG00000010612	Bos taurus transmembrane emp24 protein transport domain containing 4 (TMED4), mRNA. [Source:RefSeq mRNA;Acc:NM_001206433]	GO:0004871(signal transducer activity);GO:0006810(transport);GO:0007165(signal transduction);GO:0016020(membrane);GO:0016021(integral to membrane);GO:0043123(positive regulation of I-kappaB kinase/NF-kappaB signaling)	NA	chr4:77540573-77543351	BTA	BTF	OK	52.6494	14.4762	1.86273	up	5e-05	0.000326959	yes
TCONS_00149455	"="	ENSBTAT00000029103	XLOC_133271	HMGCL	ENSBTAG00000021832	Bos taurus 3-hydroxymethyl-3-methylglutaryl-CoA lyase (HMGCL), mRNA. [Source:RefSeq mRNA;Acc:NM_001075132]	GO:0000287(magnesium ion binding);GO:0003824(catalytic activity);GO:0004419(hydroxymethylglutaryl-CoA lyase activity);GO:0005102(receptor binding);GO:0005739(mitochondrion);GO:0005743(mitochondrial inner membrane);GO:0005759(mitochondrial matrix);GO:0005777(peroxisome);GO:0007005(mitochondrion organization);GO:0009790(embryo development);GO:0016829(lyase activity);GO:0030145(manganese ion binding…	00072(Synthesis and degradation of ketone bodies);00280(Valine, leucine and isoleucine degradation);00650(Butanoate metabolism);01100(Metabolic pathways);04146(Peroxisome)	chr2:129687524-129705679	BTA	BTF	OK	8.09867	2.22222	1.86568	up	5e-05	0.000326959	yes
TCONS_00250519	"="	ENSBTAT00000021243	XLOC_224213	STK40	ENSBTAG00000015969	Bos taurus serine/threonine kinase 40 (STK40), mRNA. [Source:RefSeq mRNA;Acc:NM_001075727]	GO:0000166(nucleotide binding);GO:0004672(protein kinase activity);GO:0004674(protein serine/threonine kinase activity);GO:0004713(protein tyrosine kinase activity);GO:0005515(protein binding);GO:0005524(ATP binding);GO:0005634(nucleus);GO:0005737(cytoplasm);GO:0006468(protein phosphorylation);GO:0016301(kinase activity);GO:0016310(phosphorylation);GO:0016740(transferase activity);GO:0016772(tran…	NA	chr3:110073376-110112170	BTA	BTF	OK	17.8775	4.9045	1.86597	up	5e-05	0.000326959	yes
TCONS_00190576	"="	ENSBTAT00000007454	XLOC_170499	NEU1	ENSBTAG00000005674	Bos taurus sialidase 1 (lysosomal sialidase) (NEU1), mRNA. [Source:RefSeq mRNA;Acc:NM_001083642]	GO:0004308(exo-alpha-sialidase activity);GO:0005515(protein binding);GO:0005764(lysosome);GO:0005765(lysosomal membrane);GO:0005886(plasma membrane);GO:0008152(metabolic process);GO:0009313(oligosaccharide catabolic process);GO:0016020(membrane);GO:0016023(cytoplasmic membrane-bounded vesicle);GO:0016787(hydrolase activity);GO:0016798(hydrolase activity, acting on glycosyl bonds);GO:0030054(cell …	00511(Other glycan degradation);00600(Sphingolipid metabolism);04142(Lysosome)	chr23:27305471-27309759	BTA	BTF	OK	5.05901	1.38533	1.86862	up	5e-05	0.000326959	yes
TCONS_00111496	"="	ENSBTAT00000029478	XLOC_100802	KREMEN1	ENSBTAG00000009773	kringle containing transmembrane protein 1 [Source:HGNC Symbol;Acc:17550]	GO:0005515(protein binding);GO:0006952(defense response)	NA	chr17:70568206-70604088	BTA	BTF	OK	25.7519	7.04799	1.8694	up	5e-05	0.000326959	yes
TCONS_00060817	"="	ENSBTAT00000052120	XLOC_054853	RTEL1	ENSBTAG00000021096	Bos taurus regulator of telomere elongation helicase 1 (RTEL1), mRNA. [Source:RefSeq mRNA;Acc:NM_001097575]	GO:0000723(telomere maintenance);GO:0003676(nucleic acid binding);GO:0003677(DNA binding);GO:0004003(ATP-dependent DNA helicase activity);GO:0005524(ATP binding);GO:0005634(nucleus);GO:0006139(nucleobase-containing compound metabolic process);GO:0008026(ATP-dependent helicase activity);GO:0016817(hydrolase activity, acting on acid anhydrides);GO:0016818(hydrolase activity, acting on acid anhydrid…	NA	chr13:54528272-54547780	BTA	BTF	OK	6.35096	1.73577	1.8714	up	5e-05	0.000326959	yes
TCONS_00065237	"="	ENSBTAT00000005426	XLOC_058897	FBXO18	ENSBTAG00000004147	Bos taurus F-box protein, helicase, 18 (FBXO18), mRNA. [Source:RefSeq mRNA;Acc:NM_001099063]	GO:0003677(DNA binding);GO:0004003(ATP-dependent DNA helicase activity);GO:0005515(protein binding);GO:0005524(ATP binding);GO:0005634(nucleus);GO:0016787(hydrolase activity)	NA	chr13:17650890-17690126	BTA	BTF	OK	8.89336	2.42854	1.87264	up	5e-05	0.000326959	yes
TCONS_00208471	"="	ENSBTAT00000022718	XLOC_186582	POR	ENSBTAG00000017082	Bos taurus P450 (cytochrome) oxidoreductase (POR), mRNA. [Source:RefSeq mRNA;Acc:NM_001035390]	GO:0003958(NADPH-hemoprotein reductase activity);GO:0005506(iron ion binding);GO:0005515(protein binding);GO:0005783(endoplasmic reticulum);GO:0005789(endoplasmic reticulum membrane);GO:0005829(cytosol);GO:0010181(FMN binding);GO:0016020(membrane);GO:0016491(oxidoreductase activity);GO:0016709(oxidoreductase activity, acting on paired donors, with incorporation or reduction of molecular oxygen, N…	NA	chr25:34672092-34726080	BTA	BTF	OK	13.0866	3.57118	1.87362	up	5e-05	0.000326959	yes
TCONS_00086209	"="	ENSBTAT00000003962	XLOC_077933	RPS3	ENSBTAG00000005620	Bos taurus ribosomal protein S3 (RPS3), mRNA. [Source:RefSeq mRNA;Acc:NM_001034047]	GO:0003684(damaged DNA binding);GO:0003723(RNA binding);GO:0003729(mRNA binding);GO:0003735(structural constituent of ribosome);GO:0003906(DNA-(apurinic or apyrimidinic site) lyase activity);GO:0004519(endonuclease activity);GO:0005515(protein binding);GO:0005622(intracellular);GO:0005634(nucleus);GO:0005737(cytoplasm);GO:0005829(cytosol);GO:0005840(ribosome);GO:0006412(translation);GO:0006919(ac…	03010(Ribosome)	chr15:55370366-55375306	BTA	BTF	OK	1094.06	298.48	1.87399	up	5e-05	0.000326959	yes
TCONS_00241536	"="	ENSBTAT00000017386	XLOC_216463	SNX19	ENSBTAG00000013076	sorting nexin 19 [Source:HGNC Symbol;Acc:21532]	GO:0005515(protein binding);GO:0007154(cell communication);GO:0035091(phosphatidylinositol binding)	NA	chr29:37524242-37556659	BTA	BTF	OK	5.47332	1.49296	1.87424	up	5e-05	0.000326959	yes
TCONS_00131457	"="	ENSBTAT00000001140	XLOC_117853	NXN	ENSBTAG00000000855	Bos taurus nucleoredoxin (NXN), mRNA. [Source:RefSeq mRNA;Acc:NM_001102136]	GO:0004791(thioredoxin-disulfide reductase activity);GO:0005515(protein binding);GO:0005634(nucleus);GO:0005737(cytoplasm);GO:0005829(cytosol);GO:0007275(multicellular organismal development);GO:0016055(Wnt signaling pathway);GO:0016209(antioxidant activity);GO:0016491(oxidoreductase activity);GO:0030154(cell differentiation);GO:0030178(negative regulation of Wnt signaling pathway);GO:0031397(neg…	NA	chr19:22457711-22621493	BTA	BTF	OK	27.3012	7.44523	1.87458	up	5e-05	0.000326959	yes
TCONS_00067337	"="	ENSBTAT00000007967	XLOC_060784	PCNA	ENSBTAG00000006065	Bos taurus proliferating cell nuclear antigen (PCNA), mRNA. [Source:RefSeq mRNA;Acc:NM_001034494]	GO:0000077(DNA damage checkpoint);GO:0000701(purine-specific mismatch base pair DNA N-glycosylase activity);GO:0003677(DNA binding);GO:0005515(protein binding);GO:0005634(nucleus);GO:0005737(cytoplasm);GO:0006260(DNA replication);GO:0006275(regulation of DNA replication);GO:0006281(DNA repair);GO:0006298(mismatch repair);GO:0006974(cellular response to DNA damage stimulus);GO:0015630(microtubule …	03030(DNA replication);03410(Base excision repair);03420(Nucleotide excision repair);03430(Mismatch repair);04110(Cell cycle)	chr13:47788529-47794602	BTA	BTF	OK	14.9526	4.07536	1.87539	up	5e-05	0.000326959	yes
TCONS_00142260	"="	ENSBTAT00000048226	XLOC_126703	SLC40A1	ENSBTAG00000010498	Bos taurus solute carrier family 40 (iron-regulated transporter), member 1 (SLC40A1), mRNA. [Source:RefSeq mRNA;Acc:NM_001077970]	GO:0002260(lymphocyte homeostasis);GO:0003158(endothelium development);GO:0005381(iron ion transmembrane transporter activity);GO:0005515(protein binding);GO:0005771(multivesicular body);GO:0005886(plasma membrane);GO:0006826(iron ion transport);GO:0006879(cellular iron ion homeostasis);GO:0006915(apoptotic process);GO:0008021(synaptic vesicle);GO:0016021(integral to membrane);GO:0034755(iron ion…	NA	chr2:6716590-6740339	BTA	BTF	OK	12.2405	3.33251	1.87699	up	5e-05	0.000326959	yes
TCONS_00105693	"="	ENSBTAT00000006290	XLOC_095473	UBE2T	ENSBTAG00000004790	Bos taurus ubiquitin-conjugating enzyme E2T (putative) (UBE2T), mRNA. [Source:RefSeq mRNA;Acc:NM_001038034]	GO:0000166(nucleotide binding);GO:0003682(chromatin binding);GO:0004842(ubiquitin-protein ligase activity);GO:0005524(ATP binding);GO:0005634(nucleus);GO:0006281(DNA repair);GO:0006513(protein monoubiquitination);GO:0006974(cellular response to DNA damage stimulus);GO:0016567(protein ubiquitination);GO:0016874(ligase activity);GO:0016881(acid-amino acid ligase activity);GO:0031625(ubiquitin prote…	NA	chr16:71019534-71024153	BTA	BTF	OK	19.6002	5.33436	1.87748	up	5e-05	0.000326959	yes
TCONS_00147430	"="	ENSBTAT00000013758	XLOC_131511	XRCC5	ENSBTAG00000010426	X-ray repair complementing defective repair in Chinese hamster cells 5 (double-strand-break rejoining) [Source:HGNC Symbol;Acc:12833]	GO:0000723(telomere maintenance);GO:0000784(nuclear chromosome, telomeric region);GO:0003677(DNA binding);GO:0003684(damaged DNA binding);GO:0003691(double-stranded telomeric DNA binding);GO:0004003(ATP-dependent DNA helicase activity);GO:0005515(protein binding);GO:0005634(nucleus);GO:0005737(cytoplasm);GO:0006302(double-strand break repair);GO:0006303(double-strand break repair via nonhomologou…	03450(Non-homologous end-joining)	chr2:104656258-104744648	BTA	BTF	OK	6.84356	1.86174	1.87809	up	5e-05	0.000326959	yes
TCONS_00311865	"="	ENSBTAT00000000805	XLOC_278983	ELAVL1	ENSBTAG00000000613	Bos taurus ELAV (embryonic lethal, abnormal vision, Drosophila)-like 1 (Hu antigen R) (ELAVL1), mRNA. [Source:RefSeq mRNA;Acc:NM_001076454]	GO:0000166(nucleotide binding);GO:0003676(nucleic acid binding);GO:0003723(RNA binding);GO:0003725(double-stranded RNA binding);GO:0005515(protein binding);GO:0005634(nucleus);GO:0005737(cytoplasm);GO:0017091(AU-rich element binding);GO:0019901(protein kinase binding);GO:0035925(mRNA 3'-UTR AU-rich region binding);GO:0045727(positive regulation of translation);GO:0048255(mRNA stabilization);GO:00…	NA	chr7:17939662-17976489	BTA	BTF	OK	21.7149	5.90505	1.87866	up	5e-05	0.000326959	yes
TCONS_00128640	"="	ENSBTAT00000027944	XLOC_115501	RRAS	ENSBTAG00000020983	Bos taurus related RAS viral (r-ras) oncogene homolog (RRAS), mRNA. [Source:RefSeq mRNA;Acc:NM_001038688]	GO:0000166(nucleotide binding);GO:0003924(GTPase activity);GO:0005515(protein binding);GO:0005525(GTP binding);GO:0005622(intracellular);GO:0006184(GTP catabolic process);GO:0006886(intracellular protein transport);GO:0006913(nucleocytoplasmic transport);GO:0007165(signal transduction);GO:0007264(small GTPase mediated signal transduction);GO:0015031(protein transport);GO:0016020(membrane);GO:0019…	04010(MAPK signaling pathway);04530(Tight junction);04810(Regulation of actin cytoskeleton)	chr18:56497093-56501136	BTA	BTF	OK	40.3202	10.952	1.88031	up	5e-05	0.000326959	yes
TCONS_00121902	"="	ENSBTAT00000027660	XLOC_109889	GSK3A	ENSBTAG00000020756	Bos taurus glycogen synthase kinase 3 alpha (GSK3A), mRNA. [Source:RefSeq mRNA;Acc:NM_001102192]	GO:0000166(nucleotide binding);GO:0003073(regulation of systemic arterial blood pressure);GO:0003214(cardiac left ventricle morphogenesis);GO:0004672(protein kinase activity);GO:0004674(protein serine/threonine kinase activity);GO:0004713(protein tyrosine kinase activity);GO:0005515(protein binding);GO:0005524(ATP binding);GO:0006349(regulation of gene expression by genetic imprinting);GO:0006468…	04062(Chemokine signaling pathway)	chr18:51362252-51371564	BTA	BTF	OK	11.8104	3.20715	1.88069	up	5e-05	0.000326959	yes
TCONS_00022961	"="	ENSBTAT00000004240	XLOC_020822	PRKCH	ENSBTAG00000003276	Bos taurus protein kinase C, eta (PRKCH), mRNA. [Source:RefSeq mRNA;Acc:NM_001076863]	GO:0000166(nucleotide binding);GO:0004672(protein kinase activity);GO:0004674(protein serine/threonine kinase activity);GO:0004697(protein kinase C activity);GO:0004713(protein tyrosine kinase activity);GO:0005515(protein binding);GO:0005524(ATP binding);GO:0005737(cytoplasm);GO:0005829(cytosol);GO:0005886(plasma membrane);GO:0006468(protein phosphorylation);GO:0010744(positive regulation of macr…	04270(Vascular smooth muscle contraction);04530(Tight junction)	chr10:73694111-73927975	BTA	BTF	OK	3.76132	1.02029	1.88226	up	5e-05	0.000326959	yes
TCONS_00254230	"="	ENSBTAT00000055113	XLOC_227403	AHCYL1	ENSBTAG00000018893	Bos taurus adenosylhomocysteinase-like 1 (AHCYL1), mRNA. [Source:RefSeq mRNA;Acc:NM_001101052]	GO:0003824(catalytic activity);GO:0004013(adenosylhomocysteinase activity);GO:0004455(ketol-acid reductoisomerase activity);GO:0004488(methylenetetrahydrofolate dehydrogenase (NADP+) activity);GO:0005515(protein binding);GO:0006378(mRNA polyadenylation);GO:0006611(protein export from nucleus);GO:0006730(one-carbon metabolic process);GO:0008652(cellular amino acid biosynthetic process);GO:0009396(…	00270(Cysteine and methionine metabolism);01100(Metabolic pathways)	chr3:33513767-33556335	BTA	BTF	OK	8.35989	2.26742	1.88243	up	5e-05	0.000326959	yes
TCONS_00304401	"="	ENSBTAT00000027209	XLOC_272392	DAPK3	ENSBTAG00000020417	Bos taurus death-associated protein kinase 3 (DAPK3), mRNA. [Source:RefSeq mRNA;Acc:NM_001101124]	GO:0000166(nucleotide binding);GO:0004672(protein kinase activity);GO:0004674(protein serine/threonine kinase activity);GO:0004713(protein tyrosine kinase activity);GO:0005515(protein binding);GO:0005524(ATP binding);GO:0005634(nucleus);GO:0006468(protein phosphorylation);GO:0006915(apoptotic process);GO:0009103(lipopolysaccharide biosynthetic process);GO:0016020(membrane);GO:0016605(PML body);GO…	05200(Pathways in cancer);05219(Bladder cancer)	chr7:21265024-21278270	BTA	BTF	OK	15.9693	4.32826	1.88344	up	5e-05	0.000326959	yes
TCONS_00103127	"="	ENSBTAT00000025834	XLOC_093189	KIAA2013	ENSBTAG00000019388	KIAA2013 [Source:HGNC Symbol;Acc:28513]	NA	NA	chr16:42648165-42653791	BTA	BTF	OK	36.6557	9.92969	1.88422	up	5e-05	0.000326959	yes
TCONS_00133480	"="	ENSBTAT00000034831	XLOC_119494	STAT5A	ENSBTAG00000009496	Bos taurus signal transducer and activator of transcription 5A (STAT5A), mRNA. [Source:RefSeq mRNA;Acc:NM_001012673]	GO:0000255(allantoin metabolic process);GO:0000979(RNA polymerase II core promoter sequence-specific DNA binding);GO:0001553(luteinization);GO:0001779(natural killer cell differentiation);GO:0003677(DNA binding);GO:0003700(sequence-specific DNA binding transcription factor activity);GO:0004871(signal transducer activity);GO:0005509(calcium ion binding);GO:0005515(protein binding);GO:0005634(nucle…	04012(ErbB signaling pathway);04630(Jak-STAT signaling pathway);05200(Pathways in cancer);05220(Chronic myeloid leukemia);05221(Acute myeloid leukemia)	chr19:43032357-43055821	BTA	BTF	OK	3.99272	1.08072	1.88538	up	5e-05	0.000326959	yes
TCONS_00036983	"="	ENSBTAT00000032442	XLOC_033388	NBAS	ENSBTAG00000014081	neuroblastoma amplified sequence [Source:HGNC Symbol;Acc:15625]	GO:0005488(binding);GO:0005515(protein binding)	NA	chr11:82885990-83188297	BTA	BTF	OK	7.76469	2.09734	1.88837	up	5e-05	0.000326959	yes
TCONS_00180555	"="	ENSBTAT00000002642	XLOC_161742	RPL14	ENSBTAG00000002038	Bos taurus ribosomal protein L14 (RPL14), mRNA. [Source:RefSeq mRNA;Acc:NM_001034674]	GO:0003735(structural constituent of ribosome);GO:0005515(protein binding);GO:0005622(intracellular);GO:0005737(cytoplasm);GO:0005840(ribosome);GO:0006364(rRNA processing);GO:0006412(translation);GO:0022625(cytosolic large ribosomal subunit);GO:0030529(ribonucleoprotein complex);GO:0042273(ribosomal large subunit biogenesis)	03010(Ribosome)	chr22:13336572-13339983	BTA	BTF	OK	605.347	163.388	1.88946	up	5e-05	0.000326959	yes
TCONS_00109816	"="	ENSBTAT00000056042	XLOC_099350	CCDC92	ENSBTAG00000020346	Bos taurus coiled-coil domain containing 92 (CCDC92), mRNA. [Source:RefSeq mRNA;Acc:NM_001101243]	GO:0005515(protein binding);GO:0005814(centriole)	NA	chr17:54003919-54039850	BTA	BTF	OK	4.74924	1.28103	1.89039	up	5e-05	0.000326959	yes
TCONS_00019152	"="	ENSBTAT00000000265	XLOC_017554	MAP2K5	ENSBTAG00000000218	Bos taurus mitogen-activated protein kinase kinase 5 (MAP2K5), mRNA. [Source:RefSeq mRNA;Acc:NM_001206770]	GO:0000165(MAPK cascade);GO:0000166(nucleotide binding);GO:0004672(protein kinase activity);GO:0004674(protein serine/threonine kinase activity);GO:0004713(protein tyrosine kinase activity);GO:0005515(protein binding);GO:0005524(ATP binding);GO:0005819(spindle);GO:0006468(protein phosphorylation);GO:0007507(heart development);GO:0016772(transferase activity, transferring phosphorus-containing gro…	04010(MAPK signaling pathway);04540(Gap junction);04722(Neurotrophin signaling pathway)	chr10:14354689-14626128	BTA	BTF	OK	13.86	3.73792	1.89062	up	5e-05	0.000326959	yes
TCONS_00293949	"="	ENSBTAT00000012263	XLOC_263031	UTP3	ENSBTAG00000009310	UTP3, small subunit (SSU) processome component, homolog (S. cerevisiae) [Source:HGNC Symbol;Acc:24477]	GO:0005515(protein binding);GO:0005634(nucleus);GO:0005730(nucleolus);GO:0007420(brain development)	NA	chr6:87798135-87799560	BTA	BTF	OK	5.70283	1.53702	1.89154	up	5e-05	0.000326959	yes
TCONS_00067790	"="	ENSBTAT00000015480	XLOC_061178	PRPF6	ENSBTAG00000011656	Bos taurus PRP6 pre-mRNA processing factor 6 homolog (S. cerevisiae) (PRPF6), mRNA. [Source:RefSeq mRNA;Acc:NM_001046375]	GO:0000398(mRNA splicing, via spliceosome);GO:0003713(transcription coactivator activity);GO:0003723(RNA binding);GO:0005515(protein binding);GO:0005622(intracellular);GO:0005634(nucleus);GO:0005654(nucleoplasm);GO:0005681(spliceosomal complex);GO:0005682(U5 snRNP);GO:0006396(RNA processing);GO:0006397(mRNA processing);GO:0006403(RNA localization);GO:0008380(RNA splicing);GO:0016607(nuclear speck…	03040(Spliceosome)	chr13:54308646-54343480	BTA	BTF	OK	21.7084	5.84884	1.89203	up	5e-05	0.000326959	yes
TCONS_00118582	"="	ENSBTAT00000047320	XLOC_107098	RPL13	ENSBTAG00000012044	Bos taurus ribosomal protein L13 (RPL13), mRNA. [Source:RefSeq mRNA;Acc:NM_001015543]	GO:0003735(structural constituent of ribosome);GO:0005515(protein binding);GO:0005622(intracellular);GO:0005840(ribosome);GO:0006412(translation);GO:0022625(cytosolic large ribosomal subunit);GO:0030529(ribonucleoprotein complex)	03010(Ribosome)	chr18:14533160-14536603	BTA	BTF	OK	440.786	118.677	1.89304	up	5e-05	0.000326959	yes
TCONS_00238580	"="	ENSBTAT00000029894	XLOC_213700	NAP1L4	ENSBTAG00000022160	nucleosome assembly protein 1-like 4 [Source:HGNC Symbol;Acc:7640]	GO:0005515(protein binding);GO:0005634(nucleus);GO:0006334(nucleosome assembly)	NA	chr29:49264576-49316917	BTA	BTF	OK	34.2467	9.19623	1.89685	up	5e-05	0.000326959	yes
TCONS_00019031	"="	ENSBTAT00000048212	XLOC_017449	MAP2K1	ENSBTAG00000033983	Bos taurus mitogen-activated protein kinase kinase 1 (MAP2K1), mRNA. [Source:RefSeq mRNA;Acc:NM_001130752]	GO:0000165(MAPK cascade);GO:0000166(nucleotide binding);GO:0000187(activation of MAPK activity);GO:0004672(protein kinase activity);GO:0004674(protein serine/threonine kinase activity);GO:0004708(MAP kinase kinase activity);GO:0004713(protein tyrosine kinase activity);GO:0004728(receptor signaling protein tyrosine phosphatase activity);GO:0005515(protein binding);GO:0005524(ATP binding);GO:000573…	04010(MAPK signaling pathway);04012(ErbB signaling pathway);04062(Chemokine signaling pathway);04114(Oocyte meiosis);04270(Vascular smooth muscle contraction);04320(Dorso-ventral axis formation);04370(VEGF signaling pathway);04380(Osteoclast differentiation);04510(Focal adhesion);04540(Gap junction);04620(Toll-like receptor signaling pathway);04650(Natural killer cell mediated cytotoxicity);04660…	chr10:13238131-13317566	BTA	BTF	OK	27.7793	7.45857	1.89704	up	5e-05	0.000326959	yes
TCONS_00060314	"="	ENSBTAT00000007970	XLOC_054430	CDS2	ENSBTAG00000006066	Bos taurus CDP-diacylglycerol synthase (phosphatidate cytidylyltransferase) 2 (CDS2), mRNA. [Source:RefSeq mRNA;Acc:NM_001078046]	GO:0004605(phosphatidate cytidylyltransferase activity);GO:0005739(mitochondrion);GO:0005743(mitochondrial inner membrane);GO:0005783(endoplasmic reticulum);GO:0006629(lipid metabolic process);GO:0008654(phospholipid biosynthetic process);GO:0016020(membrane);GO:0016021(integral to membrane);GO:0016024(CDP-diacylglycerol biosynthetic process);GO:0016740(transferase activity);GO:0016772(transferas…	00564(Glycerophospholipid metabolism);01100(Metabolic pathways);04070(Phosphatidylinositol signaling system)	chr13:47799901-47856867	BTA	BTF	OK	13.0573	3.49672	1.90078	up	5e-05	0.000326959	yes
TCONS_00086164	"="	ENSBTAT00000000969	XLOC_077899	RNF169	ENSBTAG00000000727	ring finger protein 169 [Source:HGNC Symbol;Acc:26961]	GO:0005515(protein binding);GO:0005634(nucleus);GO:0005654(nucleoplasm);GO:0006974(cellular response to DNA damage stimulus);GO:0008270(zinc ion binding);GO:0031491(nucleosome binding);GO:0035861(site of double-strand break);GO:0046872(metal ion binding);GO:0070530(K63-linked polyubiquitin binding);GO:2000780(negative regulation of double-strand break repair)	NA	chr15:54840265-54927847	BTA	BTF	OK	3.10104	0.829667	1.90215	up	5e-05	0.000326959	yes
TCONS_00318504	"="	ENSBTAT00000049079	XLOC_284954	INTS9	ENSBTAG00000008845	integrator complex subunit 9 [Source:HGNC Symbol;Acc:25592]	GO:0005515(protein binding);GO:0016180(snRNA processing);GO:0016787(hydrolase activity);GO:0032039(integrator complex)	NA	chr8:9692512-9819889	BTA	BTF	OK	3.47631	0.928918	1.90393	up	5e-05	0.000326959	yes
TCONS_00311657	"="	ENSBTAT00000036173	XLOC_278826	CDC37	ENSBTAG00000011699	cell division cycle 37 [Source:HGNC Symbol;Acc:1735]	GO:0005515(protein binding);GO:0005737(cytoplasm);GO:0005829(cytosol);GO:0019901(protein kinase binding);GO:0031072(heat shock protein binding);GO:0051879(Hsp90 protein binding);GO:0060334(regulation of interferon-gamma-mediated signaling pathway);GO:0060338(regulation of type I interferon-mediated signaling pathway)	NA	chr7:16152183-16158592	BTA	BTF	OK	9.3955	2.50912	1.90479	up	5e-05	0.000326959	yes
TCONS_00232459	"="	ENSBTAT00000055589	XLOC_208231	ENSBTAG00000033457	ENSBTAG00000033457	Uncharacterized protein [Source:UniProtKB/TrEMBL;Acc:E1BJ81]	GO:0006915(apoptotic process);GO:0030374(ligand-dependent nuclear receptor transcription coactivator activity)	NA	chr28:25207672-25221175	BTA	BTF	OK	12.4912	3.32566	1.9092	up	5e-05	0.000326959	yes
TCONS_00223788	"="	ENSBTAT00000006030	XLOC_200222	TOP2B	ENSBTAG00000004593	topoisomerase (DNA) II beta 180kDa [Source:HGNC Symbol;Acc:11990]	GO:0000166(nucleotide binding);GO:0000792(heterochromatin);GO:0001764(neuron migration);GO:0003677(DNA binding);GO:0003682(chromatin binding);GO:0003916(DNA topoisomerase activity);GO:0003918(DNA topoisomerase type II (ATP-hydrolyzing) activity);GO:0005080(protein kinase C binding);GO:0005515(protein binding);GO:0005524(ATP binding);GO:0005634(nucleus);GO:0005654(nucleoplasm);GO:0005829(cytosol);…	NA	chr27:39994900-40051816	BTA	BTF	OK	31.0071	8.23456	1.91284	up	5e-05	0.000326959	yes
TCONS_00350081	"="	ENSBTAT00000028107	XLOC_313872	PPP1R3F	ENSBTAG00000021100	protein phosphatase 1, regulatory subunit 3F [Source:HGNC Symbol;Acc:14944]	GO:0005515(protein binding);GO:0005979(regulation of glycogen biosynthetic process);GO:0016020(membrane);GO:0019903(protein phosphatase binding);GO:2000465(regulation of glycogen (starch) synthase activity);GO:2001069(glycogen binding)	NA	chrX:92386827-92403412	BTA	BTF	OK	3.345	0.887577	1.91406	up	5e-05	0.000326959	yes
TCONS_00020890	"="	ENSBTAT00000045340	XLOC_019034	CEP27	ENSBTAG00000005663	Bos taurus HAUS augmin-like complex, subunit 2 (HAUS2), mRNA. [Source:RefSeq mRNA;Acc:NM_001076819]	GO:0005634(nucleus);GO:0005737(cytoplasm);GO:0005794(Golgi apparatus);GO:0005813(centrosome);GO:0051225(spindle assembly);GO:0051297(centrosome organization);GO:0070652(HAUS complex)	NA	chr10:37995371-38008615	BTA	BTF	OK	6.1149	1.62175	1.91478	up	5e-05	0.000326959	yes
TCONS_00119411	"="	ENSBTAT00000008683	XLOC_107848	NUP93	ENSBTAG00000006611	Bos taurus nucleoporin 93kDa (NUP93), mRNA. [Source:RefSeq mRNA;Acc:NM_001098921]	GO:0005634(nucleus);GO:0005643(nuclear pore);GO:0006810(transport);GO:0015031(protein transport);GO:0016020(membrane);GO:0017056(structural constituent of nuclear pore);GO:0031965(nuclear membrane);GO:0034399(nuclear periphery);GO:0051028(mRNA transport);GO:0051292(nuclear pore complex assembly)	03013(RNA transport)	chr18:24878926-24981937	BTA	BTF	OK	12.4769	3.30329	1.91729	up	5e-05	0.000326959	yes
TCONS_00255476	"="	ENSBTAT00000012977	XLOC_228485	CYR61	ENSBTAG00000009844	Bos taurus cysteine-rich, angiogenic inducer, 61 (CYR61), mRNA. [Source:RefSeq mRNA;Acc:NM_001034340]	GO:0001558(regulation of cell growth);GO:0001649(osteoblast differentiation);GO:0001934(positive regulation of protein phosphorylation);GO:0002041(intussusceptive angiogenesis);GO:0003181(atrioventricular valve morphogenesis);GO:0003278(apoptotic process involved in heart morphogenesis);GO:0003281(ventricular septum development);GO:0005178(integrin binding);GO:0005515(protein binding);GO:0005520(…	NA	chr3:58678778-58681686	BTA	BTF	OK	26.0416	6.89258	1.9177	up	5e-05	0.000326959	yes
TCONS_00120949	"="	ENSBTAT00000065603	XLOC_109184	LRP3	ENSBTAG00000047062	low density lipoprotein receptor-related protein 3 [Source:HGNC Symbol;Acc:6695]	GO:0005515(protein binding)	NA	chr18:43834299-43847454	BTA	BTF	OK	23.2698	6.15405	1.91885	up	5e-05	0.000326959	yes
TCONS_00035485	"="	ENSBTAT00000012872	XLOC_032042	ACTR2	ENSBTAG00000009761	Bos taurus ARP2 actin-related protein 2 homolog (yeast) (ACTR2), mRNA. [Source:RefSeq mRNA;Acc:NM_001102213]	GO:0005524(ATP binding);GO:0005856(cytoskeleton);GO:0005885(Arp2/3 protein complex);GO:0005938(cell cortex);GO:0007163(establishment or maintenance of cell polarity);GO:0008356(asymmetric cell division);GO:0016482(cytoplasmic transport);GO:0030036(actin cytoskeleton organization);GO:0030478(actin cap);GO:0030833(regulation of actin filament polymerization);GO:0033206(meiotic cytokinesis);GO:00343…	NA	chr11:63552996-63591980	BTA	BTF	OK	25.6771	6.7866	1.91972	up	5e-05	0.000326959	yes
TCONS_00297193	"="	ENSBTAT00000017246	XLOC_266004	CYP2U1	ENSBTAG00000012972	cytochrome P450, family 2, subfamily U, polypeptide 1 [Source:HGNC Symbol;Acc:20582]	GO:0004497(monooxygenase activity);GO:0005506(iron ion binding);GO:0009055(electron carrier activity);GO:0016491(oxidoreductase activity);GO:0016705(oxidoreductase activity, acting on paired donors, with incorporation or reduction of molecular oxygen);GO:0016712(oxidoreductase activity, acting on paired donors, with incorporation or reduction of molecular oxygen, reduced flavin or flavoprotein as…	00590(Arachidonic acid metabolism);01100(Metabolic pathways)	chr6:18512363-18533033	BTA	BTF	OK	3.037	0.801905	1.92114	up	5e-05	0.000326959	yes
TCONS_00302921	"="	ENSBTAT00000014791	XLOC_271202	NR2F6	ENSBTAG00000011136	nuclear receptor subfamily 2, group F, member 6 [Source:HGNC Symbol;Acc:7977]	GO:0000122(negative regulation of transcription from RNA polymerase II promoter);GO:0003677(DNA binding);GO:0003700(sequence-specific DNA binding transcription factor activity);GO:0003707(steroid hormone receptor activity);GO:0004879(ligand-activated sequence-specific DNA binding RNA polymerase II transcription factor activity);GO:0005515(protein binding);GO:0005634(nucleus);GO:0006351(transcript…	NA	chr7:5780259-5792164	BTA	BTF	OK	27.4109	7.23023	1.92264	up	5e-05	0.000326959	yes
TCONS_00332586	"="	ENSBTAT00000021587	XLOC_297860	RPS7	ENSBTAG00000016224	Bos taurus ribosomal protein S7 (RPS7), mRNA. [Source:RefSeq mRNA;Acc:NM_001098874]	GO:0003735(structural constituent of ribosome);GO:0005515(protein binding);GO:0005622(intracellular);GO:0005634(nucleus);GO:0005730(nucleolus);GO:0005737(cytoplasm);GO:0005815(microtubule organizing center);GO:0005840(ribosome);GO:0005856(cytoskeleton);GO:0006364(rRNA processing);GO:0006412(translation);GO:0022627(cytosolic small ribosomal subunit);GO:0030529(ribonucleoprotein complex);GO:0030686…	03010(Ribosome)	chr8:112896492-112901718	BTA	BTF	OK	1345.24	353.482	1.92816	up	5e-05	0.000326959	yes
TCONS_00253710	"="	ENSBTAT00000001646	XLOC_226930	ATP1A1	ENSBTAG00000001246	Bos taurus ATPase, Na+/K+ transporting, alpha 1 polypeptide (ATP1A1), mRNA. [Source:RefSeq mRNA;Acc:NM_001076798]	GO:0000166(nucleotide binding);GO:0002026(regulation of the force of heart contraction);GO:0005391(sodium:potassium-exchanging ATPase activity);GO:0005515(protein binding);GO:0005524(ATP binding);GO:0005886(plasma membrane);GO:0006754(ATP biosynthetic process);GO:0006812(cation transport);GO:0008217(regulation of blood pressure);GO:0015077(monovalent inorganic cation transmembrane transporter act…	04260(Cardiac muscle contraction);04960(Aldosterone-regulated sodium reabsorption);04964(Proximal tubule bicarbonate reclamation);04970(Salivary secretion);04971(Gastric acid secretion);04972(Pancreatic secretion);04973(Carbohydrate digestion and absorption);04974(Protein digestion and absorption);04976(Bile secretion)	chr3:27002872-27025641	BTA	BTF	OK	42.4872	11.1532	1.92957	up	5e-05	0.000326959	yes
TCONS_00188431	"="	ENSBTAT00000043738	XLOC_168671	ISY1	ENSBTAG00000030915	Bos taurus ISY1 splicing factor homolog (S. cerevisiae) (ISY1), mRNA. [Source:RefSeq mRNA;Acc:NM_001191173]	NA	03040(Spliceosome)	chr22:59715780-59735266	BTA	BTF	OK	17.6638	4.62207	1.93419	up	5e-05	0.000326959	yes
TCONS_00198244	"="	ENSBTAT00000025341	XLOC_177361	AQP4	ENSBTAG00000019037	Bos taurus aquaporin 4 (AQP4), mRNA. [Source:RefSeq mRNA;Acc:NM_181003]	GO:0005215(transporter activity);GO:0005737(cytoplasm);GO:0005886(plasma membrane);GO:0005911(cell-cell junction);GO:0006810(transport);GO:0006833(water transport);GO:0007605(sensory perception of sound);GO:0009897(external side of plasma membrane);GO:0015250(water channel activity);GO:0016020(membrane);GO:0016021(integral to membrane);GO:0016323(basolateral plasma membrane);GO:0030104(water home…	04962(Vasopressin-regulated water reabsorption);04976(Bile secretion)	chr24:30362737-30377280	BTA	BTF	OK	3.88901	1.01724	1.93475	up	5e-05	0.000326959	yes
TCONS_00045824	"="	ENSBTAT00000009152	XLOC_041262	RPL12	ENSBTAG00000025385	Bos taurus ribosomal protein L12 (RPL12), mRNA. [Source:RefSeq mRNA;Acc:NM_205797]	GO:0003723(RNA binding);GO:0003735(structural constituent of ribosome);GO:0005840(ribosome);GO:0006412(translation);GO:0030529(ribonucleoprotein complex)	NA	chr11:98191879-98195943	BTA	BTF	OK	527.807	138.046	1.93486	up	5e-05	0.000326959	yes
TCONS_00190697	"="	ENSBTAT00000009148	XLOC_170579	DHX16	ENSBTAG00000006960	Bos taurus DEAH (Asp-Glu-Ala-His) box polypeptide 16 (DHX16), mRNA. [Source:RefSeq mRNA;Acc:NM_001206210]	GO:0000166(nucleotide binding);GO:0003676(nucleic acid binding);GO:0004386(helicase activity);GO:0005515(protein binding);GO:0005524(ATP binding);GO:0005634(nucleus);GO:0008026(ATP-dependent helicase activity);GO:0016787(hydrolase activity)	03040(Spliceosome)	chr23:28140205-28156380	BTA	BTF	OK	9.22511	2.41028	1.93636	up	5e-05	0.000326959	yes
TCONS_00019998	"="	ENSBTAT00000023525	XLOC_018274	RBM23	ENSBTAG00000038333	RNA binding motif protein 23 [Source:HGNC Symbol;Acc:20155]	GO:0000166(nucleotide binding);GO:0003676(nucleic acid binding);GO:0003723(RNA binding);GO:0005515(protein binding);GO:0005634(nucleus);GO:0006397(mRNA processing)	NA	chr10:21761719-21771872	BTA	BTF	OK	7.551	1.97158	1.93731	up	5e-05	0.000326959	yes
TCONS_00070403	"="	ENSBTAT00000013376	XLOC_063473	TMEM189	ENSBTAG00000010135	Bos taurus transmembrane protein 189 (TMEM189), mRNA. [Source:RefSeq mRNA;Acc:NM_001100315]	GO:0005783(endoplasmic reticulum);GO:0005789(endoplasmic reticulum membrane);GO:0016020(membrane);GO:0016021(integral to membrane)	NA	chr13:78876383-78907460	BTA	BTF	OK	2.70445	0.704701	1.94025	up	5e-05	0.000326959	yes
TCONS_00140174	"="	ENSBTAT00000016216	XLOC_124924	KPNA2	ENSBTAG00000012225	Bos taurus karyopherin alpha 2 (RAG cohort 1, importin alpha 1) (KPNA2), mRNA. [Source:RefSeq mRNA;Acc:NM_001034449]	GO:0005488(binding);GO:0005515(protein binding);GO:0005634(nucleus);GO:0005737(cytoplasm);GO:0006606(protein import into nucleus);GO:0006607(NLS-bearing protein import into nucleus);GO:0006810(transport);GO:0008139(nuclear localization sequence binding);GO:0008565(protein transporter activity);GO:0015031(protein transport);GO:0042826(histone deacetylase binding)	NA	chr19:49569374-49579204	BTA	BTF	OK	15.7836	4.10908	1.94154	up	5e-05	0.000326959	yes
TCONS_00229179	"="	ENSBTAT00000025454	XLOC_205254	EIF4EBP2	ENSBTAG00000019124	Bos taurus eukaryotic translation initiation factor 4E binding protein 2 (EIF4EBP2), mRNA. [Source:RefSeq mRNA;Acc:NM_001191149]	GO:0005515(protein binding);GO:0008190(eukaryotic initiation factor 4E binding);GO:0008286(insulin receptor signaling pathway);GO:0019933(cAMP-mediated signaling);GO:0045947(negative regulation of translational initiation)	NA	chr28:26764735-26791793	BTA	BTF	OK	50.7743	13.2177	1.94162	up	5e-05	0.000326959	yes
TCONS_00116031	"="	ENSBTAT00000007083	XLOC_104833	POP5	ENSBTAG00000005385	Bos taurus processing of precursor 5, ribonuclease P/MRP subunit (S. cerevisiae) (POP5), mRNA. [Source:RefSeq mRNA;Acc:NM_001075312]	GO:0004526(ribonuclease P activity);GO:0004540(ribonuclease activity);GO:0005515(protein binding);GO:0005634(nucleus);GO:0005655(nucleolar ribonuclease P complex);GO:0008033(tRNA processing);GO:0016070(RNA metabolic process)	03008(Ribosome biogenesis in eukaryotes);03013(RNA transport)	chr17:65102637-65105771	BTA	BTF	OK	19.8804	5.17406	1.94198	up	5e-05	0.000326959	yes
TCONS_00238845	"="	ENSBTAT00000025311	XLOC_213921	IFITM3	ENSBTAG00000019015	Bos taurus interferon induced transmembrane protein 3 (IFITM3), mRNA. [Source:RefSeq mRNA;Acc:NM_001078141]	GO:0009607(response to biotic stimulus);GO:0016021(integral to membrane)	NA	chr29:51366972-51370137	BTA	BTF	OK	57.1196	14.8493	1.94359	up	5e-05	0.000326959	yes
TCONS_00187659	"="	ENSBTAT00000015388	XLOC_168032	APEH	ENSBTAG00000011583	Bos taurus N-acylaminoacyl-peptide hydrolase (APEH), mRNA. [Source:RefSeq mRNA;Acc:NM_001083431]	GO:0004252(serine-type endopeptidase activity);GO:0005737(cytoplasm);GO:0006508(proteolysis);GO:0008236(serine-type peptidase activity);GO:0016787(hydrolase activity);GO:0031965(nuclear membrane)	NA	chr22:51086069-51094587	BTA	BTF	OK	23.2241	6.02737	1.94602	up	5e-05	0.000326959	yes
TCONS_00047648	"="	ENSBTAT00000023803	XLOC_042774	COG3	ENSBTAG00000017907	conserved oligomeric Golgi complex subunit 3 [Source:RefSeq peptide;Acc:NP_001193466]	GO:0005515(protein binding);GO:0005634(nucleus);GO:0005737(cytoplasm);GO:0005794(Golgi apparatus);GO:0005801(cis-Golgi network);GO:0005886(plasma membrane);GO:0006486(protein glycosylation);GO:0006886(intracellular protein transport);GO:0006888(ER to Golgi vesicle-mediated transport);GO:0006890(retrograde vesicle-mediated transport, Golgi to ER);GO:0006891(intra-Golgi vesicle-mediated transport);…	NA	chr12:15631426-15692463	BTA	BTF	OK	6.52984	1.6907	1.94943	up	5e-05	0.000326959	yes
TCONS_00242009	"="	ENSBTAT00000015716	XLOC_216864	EEF1G	ENSBTAG00000011843	Bos taurus eukaryotic translation elongation factor 1 gamma (EEF1G), mRNA. [Source:RefSeq mRNA;Acc:NM_001040487]	GO:0003746(translation elongation factor activity);GO:0005515(protein binding);GO:0005853(eukaryotic translation elongation factor 1 complex);GO:0006412(translation);GO:0006414(translational elongation);GO:0009615(response to virus)	NA	chr29:41614570-41624167	BTA	BTF	OK	1085.17	280.255	1.95311	up	5e-05	0.000326959	yes
TCONS_00115291	"="	ENSBTAT00000007028	XLOC_104171	ARPC3	ENSBTAG00000005345	Bos taurus actin related protein 2/3 complex, subunit 3, 21kDa (ARPC3), mRNA. [Source:RefSeq mRNA;Acc:NM_001034271]	GO:0003779(actin binding);GO:0005515(protein binding);GO:0005737(cytoplasm);GO:0005829(cytosol);GO:0005856(cytoskeleton);GO:0005885(Arp2/3 protein complex);GO:0030027(lamellipodium);GO:0030833(regulation of actin filament polymerization);GO:0034314(Arp2/3 complex-mediated actin nucleation);GO:0042995(cell projection)	04666(Fc gamma R-mediated phagocytosis);04810(Regulation of actin cytoskeleton);05100(Bacterial invasion of epithelial cells)	chr17:56573542-56584354	BTA	BTF	OK	30.7232	7.91541	1.95659	up	5e-05	0.000326959	yes
TCONS_00104790	"="	ENSBTAT00000018029	XLOC_094658	RABIF	ENSBTAG00000013560	Bos taurus RAB interacting factor (RABIF), mRNA. [Source:RefSeq mRNA;Acc:NM_001040596]	GO:0005085(guanyl-nucleotide exchange factor activity);GO:0005515(protein binding);GO:0007264(small GTPase mediated signal transduction);GO:0008270(zinc ion binding)	NA	chr16:55483873-55491592	BTA	BTF	OK	4.03446	1.03765	1.95905	up	5e-05	0.000326959	yes
TCONS_00310359	"="	ENSBTAT00000019861	XLOC_277750	IBA57	ENSBTAG00000014918	Bos taurus IBA57, iron-sulfur cluster assembly homolog (S. cerevisiae) (IBA57), mRNA. [Source:RefSeq mRNA;Acc:NM_001205580]	GO:0004047(aminomethyltransferase activity);GO:0005737(cytoplasm);GO:0005739(mitochondrion);GO:0006546(glycine catabolic process)	NA	chr7:2868395-2880202	BTA	BTF	OK	4.45278	1.14487	1.95952	up	5e-05	0.000326959	yes
TCONS_00095926	"="	ENSBTAT00000012966	XLOC_086721	RRP15	ENSBTAG00000009838	Bos taurus ribosomal RNA processing 15 homolog (S. cerevisiae) (RRP15), mRNA. [Source:RefSeq mRNA;Acc:NM_001040506]	NA	NA	chr16:22425508-22487935	BTA	BTF	OK	1.56374	0.400804	1.96403	up	5e-05	0.000326959	yes
TCONS_00358223	"="	ENSBTAT00000013990	XLOC_321423	SH3BGRL	ENSBTAG00000010587	Bos taurus SH3 domain binding glutamic acid-rich protein like (SH3BGRL), mRNA. [Source:RefSeq mRNA;Acc:NM_001035440]	GO:0017124(SH3 domain binding)	NA	chrX:70399104-70527239	BTA	BTF	OK	10.0359	2.57074	1.96491	up	5e-05	0.000326959	yes
TCONS_00304398	"="	ENSBTAT00000005581	XLOC_272390	EEF2	ENSBTAG00000004258	Bos taurus eukaryotic translation elongation factor 2 (EEF2), mRNA. [Source:RefSeq mRNA;Acc:NM_001075121]	GO:0000166(nucleotide binding);GO:0003746(translation elongation factor activity);GO:0003924(GTPase activity);GO:0005515(protein binding);GO:0005525(GTP binding);GO:0005737(cytoplasm);GO:0005844(polysome);GO:0006184(GTP catabolic process);GO:0006412(translation);GO:0006414(translational elongation);GO:0030529(ribonucleoprotein complex)	NA	chr7:21252437-21261327	BTA	BTF	OK	752.932	192.729	1.96594	up	5e-05	0.000326959	yes
TCONS_00218409	"="	ENSBTAT00000021734	XLOC_195282	MGEA5	ENSBTAG00000016336	meningioma expressed antigen 5 (hyaluronidase) [Source:HGNC Symbol;Acc:7056]	NA	NA	chr26:22389059-22419162	BTA	BTF	OK	18.0895	4.62687	1.96704	up	5e-05	0.000326959	yes
TCONS_00162829	"="	ENSBTAT00000020559	XLOC_145495	NSUN2	ENSBTAG00000015466	Uncharacterized protein [Source:UniProtKB/TrEMBL;Acc:F1MK61]	GO:0005634(nucleus);GO:0005730(nucleolus);GO:0005737(cytoplasm);GO:0016428(tRNA (cytosine-5-)-methyltransferase activity);GO:0030488(tRNA methylation)	NA	chr20:66719285-66752920	BTA	BTF	OK	16.5554	4.23442	1.96707	up	5e-05	0.000326959	yes
TCONS_00112337	"="	ENSBTAT00000018468	XLOC_101484	FAM160A1	ENSBTAG00000025263	family with sequence similarity 160, member A1 [Source:HGNC Symbol;Acc:34237]	NA	NA	chr17:5981167-6208119	BTA	BTF	OK	13.4962	3.4512	1.96739	up	5e-05	0.000326959	yes
TCONS_00013360	"="	ENSBTAT00000037228	XLOC_012143	ACTL6A	ENSBTAG00000002460	Bos taurus actin-like 6A (ACTL6A), mRNA. [Source:RefSeq mRNA;Acc:NM_001105035]	GO:0003407(neural retina development);GO:0003682(chromatin binding);GO:0005515(protein binding);GO:0005634(nucleus);GO:0005886(plasma membrane);GO:0006338(chromatin remodeling);GO:0007399(nervous system development);GO:0016514(SWI/SNF complex);GO:0031011(Ino80 complex);GO:0035267(NuA4 histone acetyltransferase complex);GO:0043967(histone H4 acetylation);GO:0043968(histone H2A acetylation);GO:0071…	NA	chr1:88129516-88160918	BTA	BTF	OK	5.3833	1.37326	1.97089	up	5e-05	0.000326959	yes
TCONS_00287347	"="	ENSBTAT00000043046	XLOC_257109	H2AFJ	ENSBTAG00000030503	Bos taurus H2A histone family, member J (H2AFJ), mRNA. [Source:RefSeq mRNA;Acc:NM_001078089]	GO:0000786(nucleosome);GO:0003677(DNA binding);GO:0005622(intracellular);GO:0005634(nucleus);GO:0005694(chromosome);GO:0006334(nucleosome assembly);GO:0043565(sequence-specific DNA binding);GO:0046982(protein heterodimerization activity)	05322(Systemic lupus erythematosus)	chr5:95568129-95568806	BTA	BTF	OK	27.6794	7.05143	1.97283	up	5e-05	0.000326959	yes
TCONS_00235742	"="	ENSBTAT00000013448	XLOC_211227	PAK1	ENSBTAG00000010191	Bos taurus p21 protein (Cdc42/Rac)-activated kinase 1 (PAK1), mRNA. [Source:RefSeq mRNA;Acc:NM_001076898]	GO:0000166(nucleotide binding);GO:0001726(ruffle);GO:0001934(positive regulation of protein phosphorylation);GO:0003824(catalytic activity);GO:0004672(protein kinase activity);GO:0004674(protein serine/threonine kinase activity);GO:0004713(protein tyrosine kinase activity);GO:0005515(protein binding);GO:0005518(collagen binding);GO:0005524(ATP binding);GO:0005634(nucleus);GO:0005737(cytoplasm);GO…	04010(MAPK signaling pathway);04012(ErbB signaling pathway);04062(Chemokine signaling pathway);04360(Axon guidance);04510(Focal adhesion);04650(Natural killer cell mediated cytotoxicity);04660(T cell receptor signaling pathway);04666(Fc gamma R-mediated phagocytosis);04810(Regulation of actin cytoskeleton);05211(Renal cell carcinoma)	chr29:18683998-18780342	BTA	BTF	OK	11.5813	2.94064	1.9776	up	5e-05	0.000326959	yes
TCONS_00146366	"="	ENSBTAT00000002662	XLOC_130552	MARS2	ENSBTAG00000002056	Bos taurus methionyl-tRNA synthetase 2, mitochondrial (MARS2), mRNA. [Source:RefSeq mRNA;Acc:NM_001098971]	GO:0000166(nucleotide binding);GO:0004812(aminoacyl-tRNA ligase activity);GO:0004825(methionine-tRNA ligase activity);GO:0005524(ATP binding);GO:0005737(cytoplasm);GO:0005739(mitochondrion);GO:0005759(mitochondrial matrix);GO:0006412(translation);GO:0006418(tRNA aminoacylation for protein translation);GO:0006431(methionyl-tRNA aminoacylation);GO:0016874(ligase activity)	00450(Selenocompound metabolism);00970(Aminoacyl-tRNA biosynthesis)	chr2:86593546-86595781	BTA	BTF	OK	3.7534	0.953034	1.9776	up	5e-05	0.000326959	yes
TCONS_00076935	"="	ENSBTAT00000019451	XLOC_069471	EXOSC4	ENSBTAG00000014607	Bos taurus exosome component 4 (EXOSC4), mRNA. [Source:RefSeq mRNA;Acc:NM_001078086]	GO:0000178(exosome (RNase complex));GO:0000460(maturation of 5.8S rRNA);GO:0000956(nuclear-transcribed mRNA catabolic process);GO:0003723(RNA binding);GO:0004518(nuclease activity);GO:0004527(exonuclease activity);GO:0005515(protein binding);GO:0005634(nucleus);GO:0005730(nucleolus);GO:0005737(cytoplasm);GO:0006364(rRNA processing);GO:0016787(hydrolase activity);GO:0017091(AU-rich element binding…	03018(RNA degradation)	chr14:1947197-1949074	BTA	BTF	OK	19.595	4.97119	1.97882	up	5e-05	0.000326959	yes
TCONS_00302199	"="	ENSBTAT00000065893	XLOC_270594	MRFAP1	ENSBTAG00000046936	Bos taurus Morf4 family associated protein 1 (MRFAP1), mRNA. [Source:RefSeq mRNA;Acc:NM_001035344]	GO:0005515(protein binding);GO:0005634(nucleus);GO:0005737(cytoplasm);GO:0048471(perinuclear region of cytoplasm)	NA	chr6:117990804-117993209	BTA	BTF	OK	79.1482	20.0741	1.97922	up	5e-05	0.000326959	yes
TCONS_00259905	"="	ENSBTAT00000013428	XLOC_232474	ILKAP	ENSBTAG00000010176	Bos taurus integrin-linked kinase-associated serine/threonine phosphatase (ILKAP), mRNA. [Source:RefSeq mRNA;Acc:NM_001075655]	GO:0003824(catalytic activity);GO:0004721(phosphoprotein phosphatase activity);GO:0004722(protein serine/threonine phosphatase activity);GO:0005515(protein binding);GO:0005737(cytoplasm);GO:0006470(protein dephosphorylation);GO:0016787(hydrolase activity);GO:0046872(metal ion binding)	NA	chr3:118132622-118158587	BTA	BTF	OK	23.2102	5.88308	1.98011	up	5e-05	0.000326959	yes
TCONS_00213774	"="	ENSBTAT00000012499	XLOC_191088	PTEN	ENSBTAG00000009498	phosphatase and tensin homolog [Source:HGNC Symbol;Acc:9588]	GO:0000287(magnesium ion binding);GO:0001525(angiogenesis);GO:0001933(negative regulation of protein phosphorylation);GO:0002902(regulation of B cell apoptotic process);GO:0004438(phosphatidylinositol-3-phosphatase activity);GO:0004721(phosphoprotein phosphatase activity);GO:0004722(protein serine/threonine phosphatase activity);GO:0004725(protein tyrosine phosphatase activity);GO:0005515(protein…	00562(Inositol phosphate metabolism);04070(Phosphatidylinositol signaling system);04115(p53 signaling pathway);04510(Focal adhesion);04530(Tight junction);05200(Pathways in cancer);05213(Endometrial cancer);05214(Glioma);05215(Prostate cancer);05218(Melanoma);05222(Small cell lung cancer)	chr26:9497554-9602213	BTA	BTF	OK	10.4847	2.65725	1.98028	up	5e-05	0.000326959	yes
TCONS_00212678	"="	ENSBTAT00000000448	XLOC_190161	ZNHIT1	ENSBTAG00000000343	Bos taurus zinc finger, HIT-type containing 1 (ZNHIT1), mRNA. [Source:RefSeq mRNA;Acc:NM_001046185]	GO:0000122(negative regulation of transcription from RNA polymerase II promoter);GO:0003682(chromatin binding);GO:0005515(protein binding);GO:0005634(nucleus);GO:0031063(regulation of histone deacetylation);GO:0042129(regulation of T cell proliferation);GO:0042826(histone deacetylase binding);GO:0046872(metal ion binding);GO:0070317(negative regulation of G0 to G1 transition)	NA	chr25:36050527-36057154	BTA	BTF	OK	36.5174	9.23567	1.9833	up	5e-05	0.000326959	yes
TCONS_00061935	"="	ENSBTAT00000044331	XLOC_055841	RALY	ENSBTAG00000016524	Bos taurus RNA binding protein, autoantigenic (hnRNP-associated with lethal yellow homolog (mouse)) (RALY), mRNA. [Source:RefSeq mRNA;Acc:NM_001014847]	GO:0000166(nucleotide binding);GO:0003676(nucleic acid binding);GO:0071013(catalytic step 2 spliceosome)	NA	chr13:63952544-64043571	BTA	BTF	OK	56.4507	14.2609	1.98493	up	5e-05	0.000326959	yes
TCONS_00332561	"="	ENSBTAT00000052503	XLOC_297838	STOM	ENSBTAG00000038375	stomatin [Source:HGNC Symbol;Acc:3383]	GO:0005515(protein binding);GO:0005737(cytoplasm);GO:0005856(cytoskeleton);GO:0005887(integral to plasma membrane);GO:0016020(membrane);GO:0042802(identical protein binding);GO:0045121(membrane raft);GO:0051260(protein homooligomerization);GO:0070062(extracellular vesicular exosome)	NA	chr8:112644778-112681022	BTA	BTF	OK	12.6494	3.19552	1.98494	up	5e-05	0.000326959	yes
TCONS_00024812	"="	ENSBTAT00000042986	XLOC_022491	ZC3H14	ENSBTAG00000030453	zinc finger CCCH-type containing 14 [Source:HGNC Symbol;Acc:20509]	GO:0005515(protein binding);GO:0005634(nucleus);GO:0005737(cytoplasm);GO:0046872(metal ion binding)	NA	chr10:101326272-101527481	BTA	BTF	OK	18.6027	4.69304	1.98692	up	5e-05	0.000326959	yes
TCONS_00344191	"="	ENSBTAT00000003895	XLOC_308538	SFT2D1	ENSBTAG00000002993	Bos taurus SFT2 domain containing 1 (SFT2D1), mRNA. [Source:RefSeq mRNA;Acc:NM_001034551]	GO:0006810(transport);GO:0016021(integral to membrane);GO:0016192(vesicle-mediated transport)	NA	chr9:102827387-102842498	BTA	BTF	OK	14.1684	3.56737	1.98974	up	5e-05	0.000326959	yes
TCONS_00237620	"="	ENSBTAT00000012481	XLOC_212979	POLR2G	ENSBTAG00000009483	Bos taurus polymerase (RNA) II (DNA directed) polypeptide G (POLR2G), mRNA. [Source:RefSeq mRNA;Acc:NM_001015633]	GO:0003723(RNA binding);GO:0003899(DNA-directed RNA polymerase activity);GO:0005634(nucleus);GO:0005665(DNA-directed RNA polymerase II, core complex);GO:0006351(transcription, DNA-templated);GO:0006366(transcription from RNA polymerase II promoter)	00230(Purine metabolism);00240(Pyrimidine metabolism);01100(Metabolic pathways);03020(RNA polymerase);05016(Huntington's disease)	chr29:41775673-41780288	BTA	BTF	OK	35.9993	9.06339	1.98985	up	5e-05	0.000326959	yes
TCONS_00212789	"="	ENSBTAT00000019980	XLOC_190242	LAMTOR4	ENSBTAG00000015009	Bos taurus late endosomal/lysosomal adaptor, MAPK and MTOR activator 4 (LAMTOR4), mRNA. [Source:RefSeq mRNA;Acc:NM_001166607]	GO:0005085(guanyl-nucleotide exchange factor activity);GO:0005764(lysosome);GO:0008361(regulation of cell size);GO:0032008(positive regulation of TOR signaling);GO:0032947(protein complex scaffold);GO:0061462(protein localization to lysosome);GO:0071230(cellular response to amino acid stimulus);GO:0071986(Ragulator complex)	NA	chr25:36783987-36791965	BTA	BTF	OK	77.9484	19.5901	1.9924	up	5e-05	0.000326959	yes
TCONS_00136794	"="	ENSBTAT00000024875	XLOC_122282	LIG3	ENSBTAG00000018689	ligase III, DNA, ATP-dependent [Source:HGNC Symbol;Acc:6600]	GO:0000166(nucleotide binding);GO:0000794(condensed nuclear chromosome);GO:0000795(synaptonemal complex);GO:0003677(DNA binding);GO:0003909(DNA ligase activity);GO:0003910(DNA ligase (ATP) activity);GO:0005515(protein binding);GO:0005524(ATP binding);GO:0005634(nucleus);GO:0006260(DNA replication);GO:0006281(DNA repair);GO:0006303(double-strand break repair via nonhomologous end joining);GO:00063…	03410(Base excision repair)	chr19:15403199-15426234	BTA	BTF	OK	8.29649	2.08087	1.99531	up	5e-05	0.000326959	yes
TCONS_00048620	"="	ENSBTAT00000006600	XLOC_043629	HSPH1	ENSBTAG00000005012	Bos taurus heat shock 105kDa/110kDa protein 1 (HSPH1), mRNA. [Source:RefSeq mRNA;Acc:NM_001075302]	GO:0000166(nucleotide binding);GO:0000902(cell morphogenesis);GO:0005515(protein binding);GO:0005524(ATP binding);GO:0005634(nucleus);GO:0005737(cytoplasm);GO:0005874(microtubule);GO:0006950(response to stress);GO:0043014(alpha-tubulin binding);GO:0051085(chaperone mediated protein folding requiring cofactor)	04141(Protein processing in endoplasmic reticulum)	chr12:29820670-29844224	BTA	BTF	OK	15.2241	3.81675	1.99594	up	5e-05	0.000326959	yes
TCONS_00127579	"="	ENSBTAT00000018075	XLOC_114698	ZNF567	ENSBTAG00000002398	zinc finger protein 567 [Source:HGNC Symbol;Acc:28696]	GO:0003676(nucleic acid binding);GO:0005622(intracellular);GO:0006355(regulation of transcription, DNA-dependent);GO:0046872(metal ion binding)	NA	chr18:47076309-47119187	BTA	BTF	OK	2.27184	0.569097	1.99712	up	5e-05	0.000326959	yes
TCONS_00252616	"="	ENSBTAT00000000800	XLOC_226037	PRCC	ENSBTAG00000000608	Bos taurus papillary renal cell carcinoma (translocation-associated) (PRCC), mRNA. [Source:RefSeq mRNA;Acc:NM_001045961]	GO:0005515(protein binding);GO:0005634(nucleus);GO:0007093(mitotic cell cycle checkpoint);GO:0043231(intracellular membrane-bounded organelle)	NA	chr3:14090126-14117838	BTA	BTF	OK	16.3856	4.10404	1.99732	up	5e-05	0.000326959	yes
TCONS_00066971	"="	ENSBTAT00000010066	XLOC_060452	NET1	ENSBTAG00000007648	Bos taurus neuroepithelial cell transforming 1 (NET1), mRNA. [Source:RefSeq mRNA;Acc:NM_001034296]	GO:0005085(guanyl-nucleotide exchange factor activity);GO:0005089(Rho guanyl-nucleotide exchange factor activity);GO:0005515(protein binding);GO:0005543(phospholipid binding);GO:0032321(positive regulation of Rho GTPase activity);GO:0035023(regulation of Rho protein signal transduction);GO:0035556(intracellular signal transduction);GO:0043065(positive regulation of apoptotic process);GO:0070301(c…	NA	chr13:43526339-43549583	BTA	BTF	OK	30.1023	7.53735	1.99774	up	5e-05	0.000326959	yes
TCONS_00191426	"="	ENSBTAT00000022768	XLOC_171203	NUP153	ENSBTAG00000017128	Bos taurus nucleoporin 153kDa (NUP153), mRNA. [Source:RefSeq mRNA;Acc:NM_001205754]	GO:0005487(nucleocytoplasmic transporter activity);GO:0005515(protein binding);GO:0005643(nuclear pore);GO:0005730(nucleolus);GO:0005737(cytoplasm);GO:0006913(nucleocytoplasmic transport);GO:0008270(zinc ion binding);GO:0017056(structural constituent of nuclear pore);GO:0031965(nuclear membrane);GO:0034399(nuclear periphery);GO:0042405(nuclear inclusion body);GO:0042802(identical protein binding)…	03013(RNA transport)	chr23:39533708-39608029	BTA	BTF	OK	9.58281	2.39887	1.99809	up	5e-05	0.000326959	yes
TCONS_00266355	"="	ENSBTAT00000005970	XLOC_238359	NUB1	ENSBTAG00000004540	Bos taurus negative regulator of ubiquitin-like proteins 1 (NUB1), mRNA. [Source:RefSeq mRNA;Acc:NM_001080906]	GO:0005515(protein binding);GO:0005634(nucleus);GO:0006511(ubiquitin-dependent protein catabolic process);GO:0016567(protein ubiquitination);GO:0032436(positive regulation of proteasomal ubiquitin-dependent protein catabolic process);GO:0034341(response to interferon-gamma);GO:0034612(response to tumor necrosis factor)	NA	chr4:114689650-114755861	BTA	BTF	OK	8.52435	2.13216	1.99928	up	5e-05	0.000326959	yes
TCONS_00194689	"="	ENSBTAT00000045545	XLOC_174127	CSNK2B	ENSBTAG00000008837	Bos taurus casein kinase 2, beta polypeptide (CSNK2B), mRNA. [Source:RefSeq mRNA;Acc:NM_001046454]	GO:0005102(receptor binding);GO:0005515(protein binding);GO:0005634(nucleus);GO:0005737(cytoplasm);GO:0005886(plasma membrane);GO:0005956(protein kinase CK2 complex);GO:0008134(transcription factor binding);GO:0010862(positive regulation of pathway-restricted SMAD protein phosphorylation);GO:0016055(Wnt signaling pathway);GO:0016301(kinase activity);GO:0016310(phosphorylation);GO:0019887(protein …	03008(Ribosome biogenesis in eukaryotes);04310(Wnt signaling pathway);04520(Adherens junction);04530(Tight junction)	chr23:27447510-27451477	BTA	BTF	OK	34.5766	8.63596	2.00137	up	5e-05	0.000326959	yes
TCONS_00103239	"="	ENSBTAT00000018617	XLOC_093280	UBIAD1	ENSBTAG00000014014	UbiA prenyltransferase domain containing 1 [Source:HGNC Symbol;Acc:30791]	GO:0004659(prenyltransferase activity);GO:0005515(protein binding);GO:0005634(nucleus);GO:0005737(cytoplasm);GO:0005783(endoplasmic reticulum);GO:0016020(membrane);GO:0016021(integral to membrane);GO:0016209(antioxidant activity);GO:0030173(integral to Golgi membrane);GO:0042371(vitamin K biosynthetic process)	NA	chr16:43254857-43268602	BTA	BTF	OK	1.99564	0.498054	2.00247	up	5e-05	0.000326959	yes
TCONS_00184436	"="	ENSBTAT00000015445	XLOC_165106	EGFR	ENSBTAG00000011628	epidermal growth factor receptor [Source:HGNC Symbol;Acc:3236]	GO:0000166(nucleotide binding);GO:0000902(cell morphogenesis);GO:0001892(embryonic placenta development);GO:0001934(positive regulation of protein phosphorylation);GO:0001942(hair follicle development);GO:0003682(chromatin binding);GO:0004672(protein kinase activity);GO:0004713(protein tyrosine kinase activity);GO:0004714(transmembrane receptor protein tyrosine kinase activity);GO:0004716(recepto…	04010(MAPK signaling pathway);04012(ErbB signaling pathway);04020(Calcium signaling pathway);04060(Cytokine-cytokine receptor interaction);04144(Endocytosis);04320(Dorso-ventral axis formation);04510(Focal adhesion);04520(Adherens junction);04540(Gap junction);04810(Regulation of actin cytoskeleton);04912(GnRH signaling pathway);05160(Hepatitis C);05200(Pathways in cancer);05212(Pancreatic cancer…	chr22:885981-1069280	BTA	BTF	OK	7.95951	1.98637	2.00254	up	5e-05	0.000326959	yes
TCONS_00214347	"="	ENSBTAT00000032937	XLOC_191589	PGAM1	ENSBTAG00000012697	Bos taurus phosphoglycerate mutase 1 (brain) (PGAM1), mRNA. [Source:RefSeq mRNA;Acc:NM_001034054]	GO:0003824(catalytic activity);GO:0004082(bisphosphoglycerate mutase activity);GO:0004083(bisphosphoglycerate 2-phosphatase activity);GO:0004619(phosphoglycerate mutase activity);GO:0006096(glycolysis);GO:0008152(metabolic process);GO:0016787(hydrolase activity);GO:0016853(isomerase activity);GO:0016868(intramolecular transferase activity, phosphotransferases)	00010(Glycolysis / Gluconeogenesis);01100(Metabolic pathways)	chr26:18514078-18520590	BTA	BTF	OK	39.8991	9.95532	2.00282	up	5e-05	0.000326959	yes
TCONS_00035790	"="	ENSBTAT00000001463	XLOC_032324	ANXA4	ENSBTAG00000001105	Bos taurus annexin A4 (ANXA4), mRNA. [Source:RefSeq mRNA;Acc:NM_001001440]	GO:0005509(calcium ion binding);GO:0005544(calcium-dependent phospholipid binding)	NA	chr11:68070421-68144492	BTA	BTF	OK	21.172	5.27574	2.00472	up	5e-05	0.000326959	yes
TCONS_00352849	"="	ENSBTAT00000013582	XLOC_316457	GEMIN8	ENSBTAG00000010289	Bos taurus gem (nuclear organelle) associated protein 8 (GEMIN8), mRNA. [Source:RefSeq mRNA;Acc:NM_001075731]	GO:0000387(spliceosomal snRNP assembly);GO:0005515(protein binding);GO:0005634(nucleus);GO:0005681(spliceosomal complex);GO:0005737(cytoplasm);GO:0006397(mRNA processing);GO:0008380(RNA splicing);GO:0015030(Cajal body);GO:0032797(SMN complex)	03013(RNA transport)	chrX:136682020-136699447	BTA	BTF	OK	21.7495	5.41619	2.00563	up	5e-05	0.000326959	yes
TCONS_00302466	"="	ENSBTAT00000029796	XLOC_270835	TBC1D9B	ENSBTAG00000015611	TBC1 domain family, member 9B (with GRAM domain) [Source:HGNC Symbol;Acc:29097]	GO:0005097(Rab GTPase activator activity);GO:0005509(calcium ion binding);GO:0032313(regulation of Rab GTPase activity);GO:0032851(positive regulation of Rab GTPase activity)	NA	chr7:1273285-1314461	BTA	BTF	OK	25.8195	6.42476	2.00674	up	5e-05	0.000326959	yes
TCONS_00362316	"="	ENSBTAT00000024387	XLOC_325191	TMSB4	ENSBTAG00000038488	Bos taurus thymosin beta 4, X-linked (TMSB4), mRNA. [Source:RefSeq mRNA;Acc:NM_001113231]	GO:0003779(actin binding);GO:0005634(nucleus);GO:0005737(cytoplasm);GO:0005829(cytosol);GO:0005856(cytoskeleton);GO:0007010(cytoskeleton organization);GO:0030036(actin cytoskeleton organization);GO:0030334(regulation of cell migration);GO:0042989(sequestering of actin monomers)	04810(Regulation of actin cytoskeleton)	chrX:140973701-140975767	BTA	BTF	OK	672.931	167.366	2.00745	up	5e-05	0.000326959	yes
TCONS_00361329	"="	ENSBTAT00000023706	XLOC_324282	PDK3	ENSBTAG00000017832	Bos taurus pyruvate dehydrogenase kinase, isozyme 3 (PDK3), mRNA. [Source:RefSeq mRNA;Acc:NM_001101934]	GO:0004672(protein kinase activity);GO:0004674(protein serine/threonine kinase activity);GO:0004740(pyruvate dehydrogenase (acetyl-transferring) kinase activity);GO:0005515(protein binding);GO:0005524(ATP binding);GO:0005739(mitochondrion);GO:0010510(regulation of acetyl-CoA biosynthetic process from pyruvate);GO:0010906(regulation of glucose metabolic process);GO:0018105(peptidyl-serine phosphor…	NA	chrX:125841420-125931108	BTA	BTF	OK	1.22082	0.303626	2.00748	up	5e-05	0.000326959	yes
TCONS_00032670	"="	ENSBTAT00000047228	XLOC_029471	EXOC6B	ENSBTAG00000020799	exocyst complex component 6B [Source:HGNC Symbol;Acc:17085]	GO:0000145(exocyst);GO:0006904(vesicle docking involved in exocytosis)	NA	chr11:11617993-12340655	BTA	BTF	OK	5.13821	1.27464	2.01117	up	5e-05	0.000326959	yes
TCONS_00193257	"="	ENSBTAT00000015663	XLOC_172853	STK38	ENSBTAG00000011126	Bos taurus serine/threonine kinase 38 (STK38), mRNA. [Source:RefSeq mRNA;Acc:NM_001081602]	GO:0000166(nucleotide binding);GO:0000287(magnesium ion binding);GO:0004672(protein kinase activity);GO:0004674(protein serine/threonine kinase activity);GO:0004713(protein tyrosine kinase activity);GO:0005515(protein binding);GO:0005524(ATP binding);GO:0005634(nucleus);GO:0005737(cytoplasm);GO:0005886(plasma membrane);GO:0006464(cellular protein modification process);GO:0006468(protein phosphory…	NA	chr23:10395520-10436841	BTA	BTF	OK	5.2567	1.30185	2.01359	up	5e-05	0.000326959	yes
TCONS_00330056	"="	ENSBTAT00000028744	XLOC_295588	DCAF12	ENSBTAG00000021573	Bos taurus DDB1 and CUL4 associated factor 12 (DCAF12), mRNA. [Source:RefSeq mRNA;Acc:NM_001167896]	GO:0005515(protein binding);GO:0005737(cytoplasm);GO:0005813(centrosome);GO:0005815(microtubule organizing center);GO:0005856(cytoskeleton);GO:0080008(Cul4-RING ubiquitin ligase complex)	NA	chr8:76828791-76869027	BTA	BTF	OK	14.1414	3.50005	2.01448	up	5e-05	0.000326959	yes
TCONS_00352288	"="	ENSBTAT00000008373	XLOC_315949	ENSBTAG00000006383	ENSBTAG00000006383	40S ribosomal protein S3a [Source:UniProtKB/TrEMBL;Acc:G3N262]	GO:0003735(structural constituent of ribosome);GO:0005622(intracellular);GO:0005634(nucleus);GO:0005737(cytoplasm);GO:0005840(ribosome);GO:0006412(translation);GO:0022627(cytosolic small ribosomal subunit);GO:0030154(cell differentiation);GO:0030529(ribonucleoprotein complex)	NA	chrX:126048948-126049743	BTA	BTF	OK	168.638	41.647	2.01764	up	5e-05	0.000326959	yes
TCONS_00276667	"="	ENSBTAT00000023218	XLOC_247696	GNS	ENSBTAG00000017465	Bos taurus glucosamine (N-acetyl)-6-sulfatase (GNS), mRNA. [Source:RefSeq mRNA;Acc:NM_001075562]	GO:0003824(catalytic activity);GO:0005515(protein binding);GO:0005764(lysosome);GO:0008152(metabolic process);GO:0008449(N-acetylglucosamine-6-sulfatase activity);GO:0008484(sulfuric ester hydrolase activity);GO:0030203(glycosaminoglycan metabolic process)	00531(Glycosaminoglycan degradation);01100(Metabolic pathways);04142(Lysosome)	chr5:49283582-49333345	BTA	BTF	OK	14.8727	3.67103	2.01841	up	5e-05	0.000326959	yes
TCONS_00122732	"="	ENSBTAT00000052898	XLOC_110513	ZNF175	ENSBTAG00000040603	zinc finger protein 175 [Source:HGNC Symbol;Acc:12964]	GO:0003676(nucleic acid binding);GO:0005622(intracellular);GO:0005634(nucleus);GO:0005737(cytoplasm);GO:0006355(regulation of transcription, DNA-dependent);GO:0045111(intermediate filament cytoskeleton);GO:0046872(metal ion binding)	NA	chr18:57900690-57911111	BTA	BTF	OK	3.4666	0.851001	2.02629	up	5e-05	0.000326959	yes
TCONS_00311673	"="	ENSBTAT00000014206	XLOC_278837	KRI1	ENSBTAG00000010729	Bos taurus KRI1 homolog (S. cerevisiae) (KRI1), mRNA. [Source:RefSeq mRNA;Acc:NM_001110072]	NA	NA	chr7:16279902-16297653	BTA	BTF	OK	8.54839	2.09817	2.02652	up	5e-05	0.000326959	yes
TCONS_00237612	"="	ENSBTAT00000013832	XLOC_212973	C11orf83		NA	NA	NA	chr29:41698904-41699788	BTA	BTF	OK	39.7596	9.74961	2.02789	up	5e-05	0.000326959	yes
TCONS_00245777	"="	ENSBTAT00000018753	XLOC_219980	WDR77	ENSBTAG00000014102	Bos taurus WD repeat domain 77 (WDR77), mRNA. [Source:RefSeq mRNA;Acc:NM_001015584]	GO:0005515(protein binding);GO:0005634(nucleus);GO:0005737(cytoplasm);GO:0005794(Golgi apparatus);GO:0006357(regulation of transcription from RNA polymerase II promoter);GO:0008284(positive regulation of cell proliferation);GO:0008285(negative regulation of cell proliferation);GO:0030374(ligand-dependent nuclear receptor transcription coactivator activity);GO:0060528(secretory columnal luminar ep…	NA	chr3:32020790-32059599	BTA	BTF	OK	10.5953	2.59152	2.03155	up	5e-05	0.000326959	yes
TCONS_00133285	"="	ENSBTAT00000008203	XLOC_119318	CASC3	ENSBTAG00000006250	Bos taurus cancer susceptibility candidate 3 (CASC3), mRNA. [Source:RefSeq mRNA;Acc:NM_001098069]	GO:0000184(nuclear-transcribed mRNA catabolic process, nonsense-mediated decay);GO:0003723(RNA binding);GO:0005515(protein binding);GO:0005634(nucleus);GO:0005737(cytoplasm);GO:0006397(mRNA processing);GO:0006417(regulation of translation);GO:0006810(transport);GO:0006950(response to stress);GO:0008298(intracellular mRNA localization);GO:0008380(RNA splicing);GO:0016607(nuclear speck);GO:0019899(…	03013(RNA transport);03015(mRNA surveillance pathway)	chr19:41084251-41106062	BTA	BTF	OK	17.1556	4.19136	2.03319	up	5e-05	0.000326959	yes
TCONS_00130178	"="	ENSBTAT00000049153	XLOC_116753	AKAP1	ENSBTAG00000025320	A kinase (PRKA) anchor protein 1 [Source:HGNC Symbol;Acc:367]	GO:0003723(RNA binding);GO:0005515(protein binding);GO:0005739(mitochondrion)	NA	chr19:8160228-8197057	BTA	BTF	OK	34.6344	8.4526	2.03474	up	5e-05	0.000326959	yes
TCONS_00117097	"="	ENSBTAT00000025997	XLOC_105729	COMT	ENSBTAG00000019516	Bos taurus catechol-O-methyltransferase (COMT), mRNA. [Source:RefSeq mRNA;Acc:NM_001102317]	GO:0000287(magnesium ion binding);GO:0005737(cytoplasm);GO:0005739(mitochondrion);GO:0005886(plasma membrane);GO:0006584(catecholamine metabolic process);GO:0008168(methyltransferase activity);GO:0008171(O-methyltransferase activity);GO:0009712(catechol-containing compound metabolic process);GO:0016020(membrane);GO:0016021(integral to membrane);GO:0016206(catechol O-methyltransferase activity);GO…	00140(Steroid hormone biosynthesis);00350(Tyrosine metabolism);01100(Metabolic pathways)	chr17:74927011-74927547	BTA	BTF	OK	47.9084	11.6896	2.03505	up	5e-05	0.000326959	yes
TCONS_00278507	"="	ENSBTAT00000007064	XLOC_249294	TMTC1	ENSBTAG00000005370	transmembrane and tetratricopeptide repeat containing 1 [Source:HGNC Symbol;Acc:24099]	GO:0005515(protein binding);GO:0005739(mitochondrion)	NA	chr5:80191583-80503425	BTA	BTF	OK	3.82354	0.932193	2.03621	up	5e-05	0.000326959	yes
TCONS_00042240	"="	ENSBTAT00000028141	XLOC_037992	SMYD1	ENSBTAG00000021120	SET and MYND domain containing 1 [Source:HGNC Symbol;Acc:20986]	GO:0003714(transcription corepressor activity);GO:0005515(protein binding);GO:0005634(nucleus);GO:0005737(cytoplasm);GO:0006338(chromatin remodeling);GO:0007507(heart development);GO:0010831(positive regulation of myotube differentiation);GO:0035914(skeletal muscle cell differentiation);GO:0045663(positive regulation of myoblast differentiation);GO:0045892(negative regulation of transcription, DN…	NA	chr11:47799082-47848948	BTA	BTF	OK	35.6834	8.69791	2.03651	up	5e-05	0.000326959	yes
TCONS_00345543	"="	ENSBTAT00000031526	XLOC_309741	SLC9A6	ENSBTAG00000009523	Bos taurus solute carrier family 9 (sodium/hydrogen exchanger), member 6 (SLC9A6), mRNA. [Source:RefSeq mRNA;Acc:NM_001101146]	GO:0005739(mitochondrion);GO:0005789(endoplasmic reticulum membrane);GO:0005886(plasma membrane);GO:0006810(transport);GO:0006811(ion transport);GO:0006812(cation transport);GO:0006814(sodium ion transport);GO:0006885(regulation of pH);GO:0015297(antiporter activity);GO:0015299(solute:hydrogen antiporter activity);GO:0015385(sodium:hydrogen antiporter activity);GO:0016020(membrane);GO:0016021(int…	04260(Cardiac muscle contraction)	chrX:19608619-19659438	BTA	BTF	OK	4.95487	1.20677	2.0377	up	5e-05	0.000326959	yes
TCONS_00037977	"="	ENSBTAT00000015341	XLOC_034308	GAPVD1	ENSBTAG00000011544	Bos taurus GTPase activating protein and VPS9 domains 1 (GAPVD1), mRNA. [Source:RefSeq mRNA;Acc:NM_001102520]	GO:0005085(guanyl-nucleotide exchange factor activity);GO:0005096(GTPase activator activity);GO:0005515(protein binding);GO:0005622(intracellular);GO:0005768(endosome);GO:0005829(cytosol);GO:0006897(endocytosis);GO:0007165(signal transduction);GO:0016020(membrane);GO:0032794(GTPase activating protein binding);GO:0043547(positive regulation of GTPase activity);GO:0051056(regulation of small GTPase…	NA	chr11:96143880-96213624	BTA	BTF	OK	7.68264	1.86939	2.03904	up	5e-05	0.000326959	yes
TCONS_00121527	"="	ENSBTAT00000054188	XLOC_109620	FAM98C	ENSBTAG00000039593	family with sequence similarity 98, member C [Source:HGNC Symbol;Acc:27119]	NA	NA	chr18:48475926-48479868	BTA	BTF	OK	13.506	3.28612	2.03914	up	5e-05	0.000326959	yes
TCONS_00132921	"="	ENSBTAT00000007660	XLOC_119039	SPOP	ENSBTAG00000005824	Bos taurus speckle-type POZ protein (SPOP), mRNA. [Source:RefSeq mRNA;Acc:NM_001075936]	GO:0005515(protein binding);GO:0005634(nucleus);GO:0016567(protein ubiquitination);GO:0016607(nuclear speck);GO:0031463(Cul3-RING ubiquitin ligase complex);GO:0031625(ubiquitin protein ligase binding);GO:0043161(proteasome-mediated ubiquitin-dependent protein catabolic process)	NA	chr19:37570608-37653949	BTA	BTF	OK	12.4174	3.01912	2.04017	up	5e-05	0.000326959	yes
TCONS_00027389	"="	ENSBTAT00000016895	XLOC_024764	AQR	ENSBTAG00000012712	aquarius intron-binding spliceosomal factor [Source:HGNC Symbol;Acc:29513]	GO:0000398(mRNA splicing, via spliceosome);GO:0005515(protein binding);GO:0005681(spliceosomal complex);GO:0071013(catalytic step 2 spliceosome);GO:0097157(pre-mRNA intronic binding)	NA	chr10:30429744-30515032	BTA	BTF	OK	4.15816	1.01092	2.04027	up	5e-05	0.000326959	yes
TCONS_00065812	"="	ENSBTAT00000011613	XLOC_059419	SEPHS1	ENSBTAG00000008821	Bos taurus selenophosphate synthetase 1 (SEPHS1), mRNA. [Source:RefSeq mRNA;Acc:NM_001075316]	GO:0000166(nucleotide binding);GO:0003824(catalytic activity);GO:0004756(selenide, water dikinase activity);GO:0005515(protein binding);GO:0005524(ATP binding);GO:0005634(nucleus);GO:0005737(cytoplasm);GO:0005886(plasma membrane);GO:0016020(membrane);GO:0016301(kinase activity);GO:0016310(phosphorylation);GO:0016740(transferase activity);GO:0031965(nuclear membrane);GO:0042803(protein homodimeriz…	00450(Selenocompound metabolism);01100(Metabolic pathways)	chr13:28284518-28314599	BTA	BTF	OK	19.1094	4.64296	2.04117	up	5e-05	0.000326959	yes
TCONS_00123689	"="	ENSBTAT00000021268	XLOC_111216	RPS5	ENSBTAG00000015989	Bos taurus ribosomal protein S5 (RPS5), mRNA. [Source:RefSeq mRNA;Acc:NM_001015531]	GO:0003723(RNA binding);GO:0003729(mRNA binding);GO:0003735(structural constituent of ribosome);GO:0005840(ribosome);GO:0006412(translation);GO:0006450(regulation of translational fidelity);GO:0015935(small ribosomal subunit);GO:0022627(cytosolic small ribosomal subunit);GO:0030529(ribonucleoprotein complex)	03010(Ribosome)	chr18:65845924-65851516	BTA	BTF	OK	965.842	234.369	2.043	up	5e-05	0.000326959	yes
TCONS_00196525	"="	ENSBTAT00000002695	XLOC_175747	PRPF4B	ENSBTAG00000002086	Bos taurus PRP4 pre-mRNA processing factor 4 homolog B (yeast) (PRPF4B), mRNA. [Source:RefSeq mRNA;Acc:NM_001075557]	GO:0000166(nucleotide binding);GO:0004672(protein kinase activity);GO:0004674(protein serine/threonine kinase activity);GO:0004713(protein tyrosine kinase activity);GO:0005515(protein binding);GO:0005524(ATP binding);GO:0005634(nucleus);GO:0005681(spliceosomal complex);GO:0005694(chromosome);GO:0006397(mRNA processing);GO:0006468(protein phosphorylation);GO:0008380(RNA splicing);GO:0016301(kinase…	NA	chr23:49950561-49977942	BTA	BTF	OK	11.5589	2.80482	2.04303	up	5e-05	0.000326959	yes
TCONS_00158092	"="	ENSBTAT00000063789	XLOC_141047	TCEB3	ENSBTAG00000026585	Bos taurus transcription elongation factor B (SIII), polypeptide 3 (110kDa, elongin A) (TCEB3), mRNA. [Source:RefSeq mRNA;Acc:NM_001102333]	GO:0003677(DNA binding);GO:0005634(nucleus);GO:0006351(transcription, DNA-templated);GO:0006355(regulation of transcription, DNA-dependent);GO:0016021(integral to membrane)	NA	chr2:129736315-129764270	BTA	BTF	OK	3.14702	0.763166	2.04392	up	5e-05	0.000326959	yes
TCONS_00313806	"="	ENSBTAT00000019080	XLOC_280632	RNF126	ENSBTAG00000014349	Bos taurus ring finger protein 126 (RNF126), mRNA. [Source:RefSeq mRNA;Acc:NM_001075314]	GO:0005515(protein binding);GO:0005634(nucleus);GO:0005737(cytoplasm);GO:0008270(zinc ion binding);GO:0016874(ligase activity);GO:0046872(metal ion binding)	NA	chr7:44880072-44888322	BTA	BTF	OK	19.7875	4.79722	2.04432	up	5e-05	0.000326959	yes
TCONS_00121054	"="	ENSBTAT00000003333	XLOC_109275	UBA2	ENSBTAG00000002573	Bos taurus ubiquitin-like modifier activating enzyme 2 (UBA2), mRNA. [Source:RefSeq mRNA;Acc:NM_001083381]	GO:0000166(nucleotide binding);GO:0003824(catalytic activity);GO:0005515(protein binding);GO:0005524(ATP binding);GO:0006464(cellular protein modification process);GO:0008134(transcription factor binding);GO:0008641(small protein activating enzyme activity);GO:0016874(ligase activity);GO:0019948(SUMO activating enzyme activity);GO:0046982(protein heterodimerization activity)	04120(Ubiquitin mediated proteolysis)	chr18:45036460-45069818	BTA	BTF	OK	5.738	1.39066	2.04478	up	5e-05	0.000326959	yes
TCONS_00215242	"="	ENSBTAT00000063829	XLOC_192367	SMC3	ENSBTAG00000013905	Bos taurus structural maintenance of chromosomes 3 (SMC3), mRNA. [Source:RefSeq mRNA;Acc:NM_174295]	GO:0000785(chromatin);GO:0000800(lateral element);GO:0000922(spindle pole);GO:0003682(chromatin binding);GO:0005515(protein binding);GO:0005524(ATP binding);GO:0005634(nucleus);GO:0005694(chromosome);GO:0005737(cytoplasm);GO:0006275(regulation of DNA replication);GO:0007052(mitotic spindle organization);GO:0007126(meiosis);GO:0007165(signal transduction);GO:0016363(nuclear matrix);GO:0019827(stem…	04110(Cell cycle);04114(Oocyte meiosis)	chr26:31387325-31425414	BTA	BTF	OK	15.8295	3.83616	2.04488	up	5e-05	0.000326959	yes
TCONS_00228869	"="	ENSBTAT00000052725	XLOC_204984	REEP3	ENSBTAG00000019755	Bos taurus receptor accessory protein 3 (REEP3), mRNA. [Source:RefSeq mRNA;Acc:NM_001101961]	GO:0006998(nuclear envelope organization);GO:0007084(mitotic nuclear envelope reassembly)	NA	chr28:19707463-19809239	BTA	BTF	OK	6.09254	1.47324	2.04805	up	5e-05	0.000326959	yes
TCONS_00262741	"="	ENSBTAT00000057043	XLOC_235116	RINT1	ENSBTAG00000008302	Bos taurus RAD50 interactor 1 (RINT1), mRNA. [Source:RefSeq mRNA;Acc:NM_001076829]	GO:0005515(protein binding);GO:0005737(cytoplasm);GO:0005783(endoplasmic reticulum);GO:0031572(G2 DNA damage checkpoint)	NA	chr4:46919096-46944937	BTA	BTF	OK	2.4921	0.602442	2.04847	up	5e-05	0.000326959	yes
TCONS_00279854	"="	ENSBTAT00000016273	XLOC_250466	VWF	ENSBTAG00000012265	Bos taurus von Willebrand factor (VWF), mRNA. [Source:RefSeq mRNA;Acc:NM_001205308]	GO:0001889(liver development);GO:0001890(placenta development);GO:0001948(glycoprotein binding);GO:0002020(protease binding);GO:0005178(integrin binding);GO:0005515(protein binding);GO:0005518(collagen binding);GO:0005576(extracellular region);GO:0005783(endoplasmic reticulum);GO:0007155(cell adhesion);GO:0007596(blood coagulation);GO:0007599(hemostasis);GO:0009897(external side of plasma membran…	04510(Focal adhesion);04512(ECM-receptor interaction);04610(Complement and coagulation cascades)	chr5:104599519-104727745	BTA	BTF	OK	13.3202	3.21909	2.04889	up	5e-05	0.000326959	yes
TCONS_00027973	"="	ENSBTAT00000020267	XLOC_025277	RPL36A	ENSBTAG00000027610	60S ribosomal protein L36a [Source:UniProtKB/Swiss-Prot;Acc:Q3SZ59]	GO:0003735(structural constituent of ribosome);GO:0005622(intracellular);GO:0005737(cytoplasm);GO:0005840(ribosome);GO:0006412(translation);GO:0030529(ribonucleoprotein complex)	NA	chr10:42699003-42700655	BTA	BTF	OK	166.702	40.2686	2.04954	up	5e-05	0.000326959	yes
TCONS_00213311	"="	ENSBTAT00000009832	XLOC_190671	EIF3B	ENSBTAG00000007474	Bos taurus eukaryotic translation initiation factor 3, subunit B (EIF3B), mRNA. [Source:RefSeq mRNA;Acc:NM_001102356]	GO:0000166(nucleotide binding);GO:0001731(formation of translation preinitiation complex);GO:0003676(nucleic acid binding);GO:0003723(RNA binding);GO:0003743(translation initiation factor activity);GO:0005515(protein binding);GO:0005737(cytoplasm);GO:0005852(eukaryotic translation initiation factor 3 complex);GO:0006412(translation);GO:0006413(translational initiation);GO:0006446(regulation of tr…	03013(RNA transport)	chr25:41435743-41453953	BTA	BTF	OK	32.2844	7.79182	2.05081	up	5e-05	0.000326959	yes
TCONS_00134464	"="	ENSBTAT00000021327	XLOC_120262	EIF4A3	ENSBTAG00000016023	Bos taurus eukaryotic translation initiation factor 4A3 (EIF4A3), mRNA. [Source:RefSeq mRNA;Acc:NM_001046188]	GO:0000166(nucleotide binding);GO:0000184(nuclear-transcribed mRNA catabolic process, nonsense-mediated decay);GO:0003676(nucleic acid binding);GO:0003723(RNA binding);GO:0003729(mRNA binding);GO:0004004(ATP-dependent RNA helicase activity);GO:0004386(helicase activity);GO:0005515(protein binding);GO:0005524(ATP binding);GO:0005634(nucleus);GO:0005681(spliceosomal complex);GO:0005737(cytoplasm);G…	03013(RNA transport);03015(mRNA surveillance pathway);03040(Spliceosome)	chr19:53085462-53097208	BTA	BTF	OK	43.3088	10.446	2.05172	up	5e-05	0.000326959	yes
TCONS_00020800	"="	ENSBTAT00000015368	XLOC_018972	VPS18	ENSBTAG00000011567	Bos taurus vacuolar protein sorting 18 homolog (S. cerevisiae) (VPS18), mRNA. [Source:RefSeq mRNA;Acc:NM_001100380]	GO:0003779(actin binding);GO:0005515(protein binding);GO:0005765(lysosomal membrane);GO:0005769(early endosome);GO:0005884(actin filament);GO:0006886(intracellular protein transport);GO:0007032(endosome organization);GO:0007040(lysosome organization);GO:0016192(vesicle-mediated transport);GO:0030897(HOPS complex)	NA	chr10:36546096-36556747	BTA	BTF	OK	7.36265	1.77322	2.05385	up	5e-05	0.000326959	yes
TCONS_00137213	"="	ENSBTAT00000017414	XLOC_122639	PIGS	ENSBTAG00000013098	Bos taurus phosphatidylinositol glycan anchor biosynthesis, class S (PIGS), mRNA. [Source:RefSeq mRNA;Acc:NM_001034216]	GO:0003923(GPI-anchor transamidase activity);GO:0005515(protein binding);GO:0016255(attachment of GPI anchor to protein);GO:0042765(GPI-anchor transamidase complex)	00563(Glycosylphosphatidylinositol(GPI)-anchor biosynthesis);01100(Metabolic pathways)	chr19:20573939-20585722	BTA	BTF	OK	7.63498	1.83743	2.05494	up	5e-05	0.000326959	yes
TCONS_00109845	"="	ENSBTAT00000027322	XLOC_099368	CDK2AP1	ENSBTAG00000020504	Bos taurus cyclin-dependent kinase 2 associated protein 1 (CDK2AP1), mRNA. [Source:RefSeq mRNA;Acc:NM_001076369]	GO:0016301(kinase activity);GO:0016310(phosphorylation)	NA	chr17:54556010-54566865	BTA	BTF	OK	20.9259	5.03496	2.05524	up	5e-05	0.000326959	yes
TCONS_00288130	"="	ENSBTAT00000022146	XLOC_257786	TIGAR	ENSBTAG00000016650	Bos taurus chromosome 5 open reading frame, human C12orf5 (C5H12orf5), mRNA. [Source:RefSeq mRNA;Acc:NM_001076370]	GO:0003824(catalytic activity);GO:0004331(fructose-2,6-bisphosphate 2-phosphatase activity);GO:0005622(intracellular);GO:0008152(metabolic process);GO:0010666(positive regulation of cardiac muscle cell apoptotic process);GO:0016787(hydrolase activity);GO:1901525(negative regulation of macromitophagy);GO:2000378(negative regulation of reactive oxygen species metabolic process)	00051(Fructose and mannose metabolism)	chr5:106218859-106239461	BTA	BTF	OK	4.45047	1.07071	2.05539	up	5e-05	0.000326959	yes
TCONS_00240742	"="	ENSBTAT00000018762	XLOC_215691	SRPR	ENSBTAG00000014105	Bos taurus signal recognition particle receptor (docking protein) (SRPR), mRNA. [Source:RefSeq mRNA;Acc:NM_001075122]	GO:0000166(nucleotide binding);GO:0003924(GTPase activity);GO:0005047(signal recognition particle binding);GO:0005525(GTP binding);GO:0005783(endoplasmic reticulum);GO:0005785(signal recognition particle receptor complex);GO:0005789(endoplasmic reticulum membrane);GO:0006184(GTP catabolic process);GO:0006614(SRP-dependent cotranslational protein targeting to membrane);GO:0006810(transport);GO:000…	03060(Protein export)	chr29:29986075-29991236	BTA	BTF	OK	49.9382	12.0129	2.05556	up	5e-05	0.000326959	yes
TCONS_00047632	"="	ENSBTAT00000048870	XLOC_042760	GTF2F2	ENSBTAG00000034495	Bos taurus general transcription factor IIF, polypeptide 2, 30kDa (GTF2F2), mRNA. [Source:RefSeq mRNA;Acc:NM_001038064]	GO:0000166(nucleotide binding);GO:0003677(DNA bindingeotide exchange factor activity);GO:0003824(catalytic activity);GO:0004386(helicase activity);GO:0005515(protein binding);GO:0005524(ATP binding);GO:0005634(nucleus);GO:0005674(transcription factor TFIIF complex);GO:0006351(transcription, DNA-templated);GO:0006355(regulation of transcription, DNA-dependent);GO:0006366(transcription from RNA pol…	03022(Basal transcription factors)	chr12:15328411-15474095	BTA	BTF	OK	3.50905	0.844007	2.05575	up	5e-05	0.000326959	yes
TCONS_00012157	"="	ENSBTAT00000018278	XLOC_011147	ITGB5	ENSBTAG00000013755	Bos taurus integrin, beta 5 (ITGB5), mRNA. [Source:RefSeq mRNA;Acc:NM_174679]	GO:0004872(receptor activity);GO:0005178(integrin binding);GO:0005515(protein binding);GO:0005925(focal adhesion);GO:0007155(cell adhesion);GO:0007229(integrin-mediated signaling pathway);GO:0008305(integrin complex);GO:0016020(membrane);GO:0016021(integral to membrane);GO:0031252(cell leading edge)	04145(Phagosome);04510(Focal adhesion);04512(ECM-receptor interaction);04810(Regulation of actin cytoskeleton);05410(Hypertrophic cardiomyopathy (HCM));05412(Arrhythmogenic right ventricular cardiomyopathy (ARVC));05414(Dilated cardiomyopathy)	chr1:69801843-69899676	BTA	BTF	OK	24.0253	5.7759	2.05644	up	5e-05	0.000326959	yes
TCONS_00036251	"="	ENSBTAT00000010386	XLOC_032720	POMC	ENSBTAG00000007897	Bos taurus proopiomelanocortin (POMC), mRNA. [Source:RefSeq mRNA;Acc:NM_174151]	GO:0001664(G-protein coupled receptor binding);GO:0005102(receptor binding);GO:0005179(hormone activity);GO:0005576(extracellular region);GO:0005615(extracellular space);GO:0005737(cytoplasm);GO:0005782(peroxisomal matrix);GO:0006091(generation of precursor metabolites and energy);GO:0007165(signal transduction);GO:0007218(neuropeptide signaling pathway);GO:0007267(cell-cell signaling);GO:0008217…	04916(Melanogenesis);04920(Adipocytokine signaling pathway)	chr11:74109409-74116893	BTA	BTF	OK	22.0746	5.30057	2.05817	up	5e-05	0.000326959	yes
TCONS_00251265	"="	ENSBTAT00000015322	XLOC_224893	RAMP1	ENSBTAG00000011534	Bos taurus receptor (G protein-coupled) activity modifying protein 1 (RAMP1), mRNA. [Source:RefSeq mRNA;Acc:NM_001083777]	GO:0001525(angiogenesis);GO:0004872(receptor activity);GO:0004948(calcitonin receptor activity);GO:0005515(protein binding);GO:0005886(plasma membrane);GO:0006816(calcium ion transport);GO:0006886(intracellular protein transport);GO:0007186(G-protein coupled receptor signaling pathway);GO:0008277(regulation of G-protein coupled receptor protein signaling pathway);GO:0008565(protein transporter ac…	04270(Vascular smooth muscle contraction)	chr3:117913699-117955245	BTA	BTF	OK	38.6709	9.28106	2.05889	up	5e-05	0.000326959	yes
TCONS_00131838	"="	ENSBTAT00000001625	XLOC_118176	NUP88	ENSBTAG00000011507	Bos taurus nucleoporin 88kDa (NUP88), mRNA. [Source:RefSeq mRNA;Acc:NM_001034222]	GO:0005634(nucleus)	03013(RNA transport)	chr19:26738006-26759710	BTA	BTF	OK	11.1347	2.67164	2.05927	up	5e-05	0.000326959	yes
TCONS_00132635	"="	ENSBTAT00000010372	XLOC_118808	SREBF1	ENSBTAG00000007884	Bos taurus sterol regulatory element binding transcription factor 1 (SREBF1), mRNA. [Source:RefSeq mRNA;Acc:NM_001113302]	GO:0000122(negative regulation of transcription from RNA polymerase II promoter);GO:0003062(regulation of heart rate by chemical signal);GO:0003677(DNA binding);GO:0003682(chromatin binding);GO:0003700(sequence-specific DNA binding transcription factor activity);GO:0005515(protein binding);GO:0005634(nucleus);GO:0005737(cytoplasm);GO:0005783(endoplasmic reticulum);GO:0006355(regulation of transcr…	04910(Insulin signaling pathway)	chr19:35233006-35270927	BTA	BTF	OK	22.8352	5.47856	2.05939	up	5e-05	0.000326959	yes
TCONS_00351271	"="	ENSBTAT00000063553	XLOC_314976	PRRG1	ENSBTAG00000047536	proline rich Gla (G-carboxyglutamic acid) 1 [Source:HGNC Symbol;Acc:9469]	NA	NA	chrX:111483753-111490188	BTA	BTF	OK	1.79895	0.431411	2.06002	up	5e-05	0.000326959	yes
TCONS_00194669	"="	ENSBTAT00000017500	XLOC_174111	HSPA1A	ENSBTAG00000025441	Bos taurus heat shock 70kDa protein 1A (HSPA1A), mRNA. [Source:RefSeq mRNA;Acc:NM_203322]	GO:0000166(nucleotide binding);GO:0000902(cell morphogenesis);GO:0005524(ATP binding);GO:0006950(response to stress)	03040(Spliceosome);04010(MAPK signaling pathway);04141(Protein processing in endoplasmic reticulum);04144(Endocytosis);04612(Antigen processing and presentation);05145(Toxoplasmosis)	chr23:27331498-27338328	BTA	BTF	OK	486.548	116.61	2.06089	up	5e-05	0.000326959	yes
TCONS_00240738	"="	ENSBTAT00000027843	XLOC_215688	RPUSD4	ENSBTAG00000020900	Bos taurus RNA pseudouridylate synthase domain containing 4 (RPUSD4), mRNA. [Source:RefSeq mRNA;Acc:NM_001015616]	GO:0001522(pseudouridine synthesis);GO:0003723(RNA binding);GO:0005515(protein binding);GO:0005739(mitochondrion);GO:0009451(RNA modification);GO:0009982(pseudouridine synthase activity)	NA	chr29:29924201-29933592	BTA	BTF	OK	10.5479	2.52696	2.06148	up	5e-05	0.000326959	yes
TCONS_00061919	"="	ENSBTAT00000017812	XLOC_055827	CHMP4B	ENSBTAG00000013387	Bos taurus charged multivesicular body protein 4B (CHMP4B), mRNA. [Source:RefSeq mRNA;Acc:NM_001128506]	GO:0005515(protein binding);GO:0015031(protein transport);GO:0030496(midbody)	04144(Endocytosis)	chr13:63817039-63849782	BTA	BTF	OK	28.9471	6.93295	2.06188	up	5e-05	0.000326959	yes
TCONS_00145342	"="	ENSBTAT00000004410	XLOC_129582	ACTR3	ENSBTAG00000003401	Bos taurus ARP3 actin-related protein 3 homolog (yeast) (ACTR3), mRNA. [Source:RefSeq mRNA;Acc:NM_174226]	GO:0000166(nucleotide binding);GO:0003779(actin binding);GO:0005515(protein binding);GO:0005524(ATP binding);GO:0005737(cytoplasm);GO:0005829(cytosol);GO:0005856(cytoskeleton);GO:0007163(establishment or maintenance of cell polarity);GO:0008356(asymmetric cell division);GO:0030027(lamellipodium);GO:0030030(cell projection organization);GO:0033206(meiotic cytokinesis);GO:0042995(cell projection);G…	NA	chr2:65891847-65919402	BTA	BTF	OK	4.83113	1.15705	2.06191	up	5e-05	0.000326959	yes
TCONS_00209525	"="	ENSBTAT00000021122	XLOC_187385	CLCN7	ENSBTAG00000015889	Bos taurus chloride channel 7 (CLCN7), mRNA. [Source:RefSeq mRNA;Acc:NM_001025331]	GO:0000166(nucleotide binding);GO:0005216(ion channel activity);GO:0005247(voltage-gated chloride channel activity);GO:0005515(protein binding);GO:0005524(ATP binding);GO:0005764(lysosome);GO:0005765(lysosomal membrane);GO:0006810(transport);GO:0006811(ion transport);GO:0006821(chloride transport);GO:0015297(antiporter activity);GO:0016020(membrane);GO:0016021(integral to membrane);GO:0030554(ade…	NA	chr25:1135570-1156102	BTA	BTF	OK	11.0331	2.63698	2.06488	up	5e-05	0.000326959	yes
TCONS_00126603	"="	ENSBTAT00000019346	XLOC_113831	ATP6V0D1	ENSBTAG00000014553	Bos taurus ATPase, H+ transporting, lysosomal 38kDa, V0 subunit d1 (ATP6V0D1), mRNA. [Source:RefSeq mRNA;Acc:NM_174505]	GO:0005515(protein binding);GO:0005765(lysosomal membrane);GO:0005769(early endosome);GO:0005813(centrosome);GO:0006810(transport);GO:0006811(ion transport);GO:0008553(hydrogen-exporting ATPase activity, phosphorylative mechanism);GO:0015078(hydrogen ion transmembrane transporter activity);GO:0015991(ATP hydrolysis coupled proton transport);GO:0015992(proton transport);GO:0016020(membrane);GO:003…	00190(Oxidative phosphorylation);01100(Metabolic pathways);04142(Lysosome);04145(Phagosome);04966(Collecting duct acid secretion);05323(Rheumatoid arthritis)	chr18:35165957-35205066	BTA	BTF	OK	33.1273	7.87104	2.07339	up	5e-05	0.000326959	yes
TCONS_00121568	"="	ENSBTAT00000002330	XLOC_109644	NFKBIB	ENSBTAG00000001778	Bos taurus nuclear factor of kappa light polypeptide gene enhancer in B-cells inhibitor, beta (NFKBIB), mRNA. [Source:RefSeq mRNA;Acc:NM_001075872]	GO:0005515(protein binding)	04062(Chemokine signaling pathway);04621(NOD-like receptor signaling pathway);04622(RIG-I-like receptor signaling pathway);04623(Cytosolic DNA-sensing pathway);04660(T cell receptor signaling pathway);04662(B cell receptor signaling pathway);04722(Neurotrophin signaling pathway);04920(Adipocytokine signaling pathway);05140(Leishmaniasis);05145(Toxoplasmosis)	chr18:48880854-48895796	BTA	BTF	OK	5.92189	1.40579	2.07468	up	5e-05	0.000326959	yes
TCONS_00341650	"="	ENSBTAT00000006614	XLOC_306218	MANEA	ENSBTAG00000005026	Bos taurus mannosidase, endo-alpha (MANEA), mRNA. [Source:RefSeq mRNA;Acc:NM_001206725]	GO:0004569(glycoprotein endo-alpha-1,2-mannosidase activity);GO:0005794(Golgi apparatus);GO:0008152(metabolic process);GO:0016787(hydrolase activity);GO:0016798(hydrolase activity, acting on glycosyl bonds)	NA	chr9:55106542-55194822	BTA	BTF	OK	2.79323	0.66296	2.07494	up	5e-05	0.000326959	yes
TCONS_00307240	"="	ENSBTAT00000061039	XLOC_274880	TCERG1	ENSBTAG00000003259	transcription elongation regulator 1 [Source:HGNC Symbol;Acc:15630]	GO:0000122(negative regulation of transcription from RNA polymerase II promoter);GO:0001103(RNA polymerase II repressing transcription factor binding);GO:0001106(RNA polymerase II transcription corepressor activity);GO:0005515(protein binding);GO:0070064(proline-rich region binding)	03040(Spliceosome)	chr7:59633824-59688664	BTA	BTF	OK	7.02886	1.66814	2.07505	up	5e-05	0.000326959	yes
TCONS_00248897	"="	ENSBTAT00000012534	XLOC_222792	TMEM59	ENSBTAG00000009526	Bos taurus transmembrane protein 59 (TMEM59), mRNA. [Source:RefSeq mRNA;Acc:NM_001035076]	GO:0000139(Golgi membrane);GO:0004175(endopeptidase activity);GO:0004867(serine-type endopeptidase inhibitor activity);GO:0005515(protein binding);GO:0005764(lysosome);GO:0005765(lysosomal membrane);GO:0005768(endosome);GO:0005770(late endosome);GO:0005794(Golgi apparatus);GO:0005886(plasma membrane);GO:0006914(autophagy);GO:0010508(positive regulation of autophagy);GO:0016020(membrane);GO:001602…	NA	chr3:92745851-92772258	BTA	BTF	OK	42.4851	10.0813	2.07527	up	5e-05	0.000326959	yes
TCONS_00122408	"="	ENSBTAT00000000088	XLOC_110268	GRWD1	ENSBTAG00000000080	Bos taurus glutamate-rich WD repeat containing 1 (GRWD1), mRNA. [Source:RefSeq mRNA;Acc:NM_001076239]	GO:0005515(protein binding);GO:0005634(nucleus);GO:0005730(nucleolus);GO:0005737(cytoplasm)	NA	chr18:55573213-55579277	BTA	BTF	OK	14.5365	3.44534	2.07696	up	5e-05	0.000326959	yes
TCONS_00028160	"="	ENSBTAT00000019269	XLOC_025419	TRIP4	ENSBTAG00000014493	thyroid hormone receptor interactor 4 [Source:HGNC Symbol;Acc:12310]	GO:0005634(nucleus);GO:0005737(cytoplasm);GO:0006355(regulation of transcription, DNA-dependent);GO:0008270(zinc ion binding);GO:0016922(ligand-dependent nuclear receptor binding)	NA	chr10:45642273-45694163	BTA	BTF	OK	7.06675	1.67444	2.07736	up	5e-05	0.000326959	yes
TCONS_00218923	"="	ENSBTAT00000057101	XLOC_195723	XPNPEP1	ENSBTAG00000004438	Bos taurus X-prolyl aminopeptidase (aminopeptidase P) 1, soluble (XPNPEP1), mRNA. [Source:RefSeq mRNA;Acc:NM_001075602]	GO:0004177(aminopeptidase activity);GO:0005737(cytoplasm);GO:0006508(proteolysis);GO:0008233(peptidase activity);GO:0008237(metallopeptidase activity);GO:0009987(cellular process);GO:0010815(bradykinin catabolic process);GO:0016787(hydrolase activity);GO:0030145(manganese ion binding);GO:0042803(protein homodimerization activity);GO:0046872(metal ion binding);GO:0070006(metalloaminopeptidase acti…	NA	chr26:30690128-30742313	BTA	BTF	OK	11.2454	2.65976	2.07996	up	5e-05	0.000326959	yes
TCONS_00027975	"="	ENSBTAT00000044951	XLOC_025278	bta-mir-6517		NA	NA	NA	chr10:42705456-42713223	BTA	BTF	OK	2.37514	0.561101	2.08168	up	5e-05	0.000326959	yes
TCONS_00277955	"="	ENSBTAT00000027504	XLOC_248804	TIMP3	ENSBTAG00000020638	Bos taurus TIMP metallopeptidase inhibitor 3 (TIMP3), mRNA. [Source:RefSeq mRNA;Acc:NM_174473]	GO:0005515(protein binding);GO:0005576(extracellular region);GO:0005604(basement membrane);GO:0008191(metalloendopeptidase inhibitor activity);GO:0031012(extracellular matrix);GO:0051045(negative regulation of membrane protein ectodomain proteolysis);GO:0071310(cellular response to organic substance)	NA	chr5:71475846-71961592	BTA	BTF	OK	23.5468	5.55453	2.0838	up	5e-05	0.000326959	yes
TCONS_00322843	"="	ENSBTAT00000000925	XLOC_288950	UBE2R2	ENSBTAG00000000693	Bos taurus ubiquitin-conjugating enzyme E2R 2 (UBE2R2), mRNA. [Source:RefSeq mRNA;Acc:NM_001206110]	GO:0004842(ubiquitin-protein ligase activity);GO:0006513(protein monoubiquitination);GO:0016874(ligase activity);GO:0016881(acid-amino acid ligase activity);GO:0070936(protein K48-linked ubiquitination)	04120(Ubiquitin mediated proteolysis)	chr8:76567490-76666495	BTA	BTF	OK	26.0509	6.14352	2.08419	up	5e-05	0.000326959	yes
TCONS_00286145	"="	ENSBTAT00000037985	XLOC_256018	EIF3D	ENSBTAG00000001988	Bos taurus eukaryotic translation initiation factor 3, subunit D (EIF3D), mRNA. [Source:RefSeq mRNA;Acc:NM_001034484]	GO:0001731(formation of translation preinitiation complex);GO:0001732(formation of translation initiation complex);GO:0003743(translation initiation factor activity);GO:0005515(protein binding);GO:0005737(cytoplasm);GO:0005852(eukaryotic translation initiation factor 3 complex);GO:0006412(translation);GO:0006413(translational initiation);GO:0006446(regulation of translational initiation);GO:00162…	03013(RNA transport)	chr5:75299355-75313533	BTA	BTF	OK	106.288	25.0314	2.08617	up	5e-05	0.000326959	yes
TCONS_00318573	"="	ENSBTAT00000007324	XLOC_285017	CLU	ENSBTAG00000005574	Bos taurus clusterin (CLU), mRNA. [Source:RefSeq mRNA;Acc:NM_173902]	GO:0005576(extracellular region);GO:0005615(extracellular space);GO:0005634(nucleus);GO:0005737(cytoplasm);GO:0005739(mitochondrion);GO:0005783(endoplasmic reticulum);GO:0005829(cytosol);GO:0008219(cell death);GO:0016020(membrane);GO:0031012(extracellular matrix);GO:0031410(cytoplasmic vesicle);GO:0031625(ubiquitin protein ligase binding);GO:0031966(mitochondrial membrane);GO:0032436(positive reg…	NA	chr8:11043940-11061301	BTA	BTF	OK	61.6917	14.5286	2.08618	up	5e-05	0.000326959	yes
TCONS_00250127	"="	ENSBTAT00000018380	XLOC_223860	TRIT1	ENSBTAG00000013832	Bos taurus tRNA isopentenyltransferase 1 (TRIT1), mRNA. [Source:RefSeq mRNA;Acc:NM_001192840]	GO:0004161(dimethylallyltranstransferase activity);GO:0005524(ATP binding);GO:0005739(mitochondrion);GO:0008033(tRNA processing);GO:0009058(biosynthetic process)	01100(Metabolic pathways)	chr3:106806383-106851446	BTA	BTF	OK	4.89949	1.15359	2.0865	up	5e-05	0.000326959	yes
TCONS_00154831	"="	ENSBTAT00000027208	XLOC_138180	PGAP1	ENSBTAG00000020416	Bos taurus post-GPI attachment to proteins 1 (PGAP1), mRNA. [Source:RefSeq mRNA;Acc:NM_001205550]	GO:0006505(GPI anchor metabolic process);GO:0006886(intracellular protein transport);GO:0007605(sensory perception of sound);GO:0009880(embryonic pattern specification);GO:0009948(anterior/posterior axis specification);GO:0016788(hydrolase activity, acting on ester bonds);GO:0021871(forebrain regionalization);GO:0060322(head development)	00563(Glycosylphosphatidylinositol(GPI)-anchor biosynthesis);01100(Metabolic pathways)	chr2:85831640-85909957	BTA	BTF	OK	1.83267	0.430715	2.08914	up	5e-05	0.000326959	yes
TCONS_00313597	"="	ENSBTAT00000026183	XLOC_280452	GNB2L1	ENSBTAG00000019648	Guanine nucleotide-binding protein subunit beta-2-like 1 [Source:UniProtKB/Swiss-Prot;Acc:P63243]	GO:0001891(phagocytic cup);GO:0001934(positive regulation of protein phosphorylation);GO:0005080(protein kinase C binding);GO:0005515(protein binding);GO:0005634(nucleus);GO:0005737(cytoplasm);GO:0005739(mitochondrion);GO:0005829(cytosol);GO:0005856(cytoskeleton);GO:0005886(plasma membrane);GO:0006417(regulation of translation);GO:0006915(apoptotic process);GO:0006919(activation of cysteine-type …	NA	chr7:41761804-41766598	BTA	BTF	OK	1203.3	282.655	2.08988	up	5e-05	0.000326959	yes
TCONS_00127530	"="	ENSBTAT00000024749	XLOC_114664	HSPB6	ENSBTAG00000018598	Bos taurus heat shock protein, alpha-crystallin-related, B6 (HSPB6), mRNA. [Source:RefSeq mRNA;Acc:NM_001076027]	GO:0005212(structural constituent of eye lens);GO:0005515(protein binding);GO:0005634(nucleus);GO:0005737(cytoplasm);GO:0006950(response to stress);GO:0042803(protein homodimerization activity)	NA	chr18:46654242-46668961	BTA	BTF	OK	118.589	27.8364	2.09093	up	5e-05	0.000326959	yes
TCONS_00234086	"="	ENSBTAT00000027073	XLOC_209676	COG2	ENSBTAG00000020314	Bos taurus component of oligomeric golgi complex 2 (COG2), mRNA. [Source:RefSeq mRNA;Acc:NM_001076839]	GO:0005515(protein binding);GO:0005795(Golgi stack);GO:0006891(intra-Golgi vesicle-mediated transport);GO:0007030(Golgi organization);GO:0008565(protein transporter activity);GO:0015031(protein transport);GO:0016020(membrane);GO:0017119(Golgi transport complex)	NA	chr28:46160917-46204726	BTA	BTF	OK	6.68256	1.56803	2.09145	up	5e-05	0.000326959	yes
TCONS_00148636	"="	ENSBTAT00000013699	XLOC_132548	PEF1	ENSBTAG00000010378	Bos taurus penta-EF-hand domain containing 1 (PEF1), mRNA. [Source:RefSeq mRNA;Acc:NM_001097992]	GO:0005509(calcium ion binding);GO:0005515(protein binding);GO:0005737(cytoplasm);GO:0046982(protein heterodimerization activity);GO:0046983(protein dimerization activity);GO:0051592(response to calcium ion)	NA	chr2:122620932-122638734	BTA	BTF	OK	11.7331	2.75062	2.09275	up	5e-05	0.000326959	yes
TCONS_00020306	"="	ENSBTAT00000036235	XLOC_018531	TTC5	ENSBTAG00000009372	Bos taurus tetratricopeptide repeat domain 5 (TTC5), mRNA. [Source:RefSeq mRNA;Acc:NM_001075464]	GO:0003677(DNA binding);GO:0003682(chromatin binding);GO:0005515(protein binding);GO:0005634(nucleus);GO:0005737(cytoplasm);GO:0006281(DNA repair);GO:0006974(cellular response to DNA damage stimulus);GO:0045944(positive regulation of transcription from RNA polymerase II promoter)	NA	chr10:26841793-26858144	BTA	BTF	OK	7.97049	1.86571	2.09494	up	5e-05	0.000326959	yes
TCONS_00170972	"="	ENSBTAT00000027243	XLOC_153107	HMG20A	ENSBTAG00000020441	Bos taurus high mobility group 20A (HMG20A), mRNA. [Source:RefSeq mRNA;Acc:NM_001075637]	GO:0000122(negative regulation of transcription from RNA polymerase II promoter);GO:0005515(protein binding);GO:0005634(nucleus);GO:0016568(chromatin modification);GO:0045665(negative regulation of neuron differentiation);GO:0046982(protein heterodimerization activity)	NA	chr21:33083386-33160047	BTA	BTF	OK	17.5075	4.09705	2.09532	up	5e-05	0.000326959	yes
TCONS_00283378	"="	ENSBTAT00000006902	XLOC_253567	DIP2B	ENSBTAG00000005246	DIP2 disco-interacting protein 2 homolog B (Drosophila) [Source:HGNC Symbol;Acc:29284]	GO:0003824(catalytic activity);GO:0005634(nucleus);GO:0008134(transcription factor binding);GO:0008152(metabolic process)	NA	chr5:29347379-29580149	BTA	BTF	OK	7.56565	1.76651	2.09856	up	5e-05	0.000326959	yes
TCONS_00218126	"="	ENSBTAT00000027838	XLOC_195042	LOXL4	ENSBTAG00000020895	Bos taurus lysyl oxidase-like 4 (LOXL4), mRNA. [Source:RefSeq mRNA;Acc:NM_174384]	GO:0004720(protein-lysine 6-oxidase activity);GO:0005044(scavenger receptor activity);GO:0005507(copper ion binding);GO:0005515(protein binding);GO:0005576(extracellular region);GO:0005615(extracellular space);GO:0016020(membrane);GO:0016491(oxidoreductase activity);GO:0016641(oxidoreductase activity, acting on the CH-NH2 group of donors, oxygen as acceptor);GO:0046872(metal ion binding);GO:00551…	NA	chr26:19201157-19214352	BTA	BTF	OK	1.42554	0.331985	2.10232	up	5e-05	0.000326959	yes
TCONS_00133096	"="	ENSBTAT00000002395	XLOC_119187	MRPL10	ENSBTAG00000001832	Bos taurus mitochondrial ribosomal protein L10 (MRPL10), mRNA. [Source:RefSeq mRNA;Acc:NM_001192395]	GO:0003735(structural constituent of ribosome);GO:0005622(intracellular);GO:0005739(mitochondrion);GO:0005762(mitochondrial large ribosomal subunit);GO:0005840(ribosome);GO:0006412(translation);GO:0030529(ribonucleoprotein complex);GO:0042254(ribosome biogenesis)	NA	chr19:39194569-39296546	BTA	BTF	OK	19.6075	4.56566	2.10251	up	5e-05	0.000326959	yes
TCONS_00196004	"="	ENSBTAT00000010649	XLOC_175274	EDN1	ENSBTAG00000008096	Bos taurus endothelin 1 (EDN1), mRNA. [Source:RefSeq mRNA;Acc:NM_181010]	GO:0000122(negative regulation of transcription from RNA polymerase II promoter);GO:0001501(skeletal system development);GO:0001516(prostaglandin biosynthetic process);GO:0001569(patterning of blood vessels);GO:0001666(response to hypoxia);GO:0001701(in utero embryonic development);GO:0003100(regulation of systemic arterial blood pressure by endothelin);GO:0005102(receptor binding);GO:0005125(cyt…	NA	chr23:44010443-44017425	BTA	BTF	OK	2.02923	0.472474	2.10263	up	5e-05	0.000326959	yes
TCONS_00093899	"="	ENSBTAT00000012592	XLOC_084849	ARFGAP2	ENSBTAG00000009574	ARFGAP2 protein; Uncharacterized protein [Source:UniProtKB/TrEMBL;Acc:A6QR32]	GO:0005730(nucleolus);GO:0005737(cytoplasm);GO:0005794(Golgi apparatus);GO:0008060(ARF GTPase activator activity);GO:0008270(zinc ion binding);GO:0032312(regulation of ARF GTPase activity);GO:0046872(metal ion binding)	04144(Endocytosis)	chr15:78044072-78265422	BTA	BTF	OK	44.9518	10.4658	2.10269	up	5e-05	0.000326959	yes
TCONS_00099879	"="	ENSBTAT00000024684	XLOC_090226	INTS7	ENSBTAG00000018548	Bos taurus integrator complex subunit 7 (INTS7), mRNA. [Source:RefSeq mRNA;Acc:NM_001076044]	GO:0000077(DNA damage checkpoint);GO:0005488(binding);GO:0005515(protein binding);GO:0005634(nucleus);GO:0005694(chromosome);GO:0006974(cellular response to DNA damage stimulus);GO:0016180(snRNA processing);GO:0032039(integrator complex);GO:0071479(cellular response to ionizing radiation)	NA	chr16:73313696-73448687	BTA	BTF	OK	4.84535	1.12808	2.10273	up	5e-05	0.000326959	yes
TCONS_00183548	"="	ENSBTAT00000003838	XLOC_164349	SETD2	ENSBTAG00000002948	SET domain containing 2 [Source:HGNC Symbol;Acc:18420]	GO:0001525(angiogenesis);GO:0001570(vasculogenesis);GO:0001763(morphogenesis of a branching structure);GO:0001843(neural tube closure);GO:0005515(protein binding);GO:0005634(nucleus);GO:0005694(chromosome);GO:0006298(mismatch repair);GO:0006355(regulation of transcription, DNA-dependent);GO:0006368(transcription elongation from RNA polymerase II promoter);GO:0008168(methyltransferase activity);GO…	00310(Lysine degradation)	chr22:53011662-53071403	BTA	BTF	OK	10.3509	2.40936	2.10304	up	5e-05	0.000326959	yes
TCONS_00283110	"="	ENSBTAT00000011762	XLOC_253333	PFDN5	ENSBTAG00000008935	Bos taurus prefoldin subunit 5 (PFDN5), mRNA. [Source:RefSeq mRNA;Acc:NM_174732]	GO:0005515(protein binding);GO:0005634(nucleus);GO:0005829(cytosol);GO:0006457(protein folding);GO:0016272(prefoldin complex);GO:0045892(negative regulation of transcription, DNA-dependent);GO:0051082(unfolded protein binding);GO:0051086(chaperone mediated protein folding independent of cofactor);GO:0060041(retina development in camera-type eye);GO:0090090(negative regulation of canonical Wnt sig…	NA	chr5:26886090-26890186	BTA	BTF	OK	121.522	28.2573	2.10452	up	5e-05	0.000326959	yes
TCONS_00139883	"="	ENSBTAT00000021217	XLOC_124702	GOSR2	ENSBTAG00000015958	Bos taurus golgi SNAP receptor complex member 2 (GOSR2), mRNA. [Source:RefSeq mRNA;Acc:NM_001098885]	GO:0000139(Golgi membrane);GO:0005789(endoplasmic reticulum membrane);GO:0005794(Golgi apparatus);GO:0005795(Golgi stack);GO:0006810(transport);GO:0015031(protein transport);GO:0016020(membrane);GO:0016192(vesicle-mediated transport)	04130(SNARE interactions in vesicular transport)	chr19:45914047-45935304	BTA	BTF	OK	5.74687	1.33453	2.10645	up	5e-05	0.000326959	yes
TCONS_00125165	"="	ENSBTAT00000047273	XLOC_112521	CHMP1A	ENSBTAG00000033331	Bos taurus chromatin modifying protein 1A (CHMP1A), mRNA. [Source:RefSeq mRNA;Acc:NM_001191260]	GO:0000794(condensed nuclear chromosome);GO:0000910(cytokinesis);GO:0005515(protein binding);GO:0005769(early endosome);GO:0005815(microtubule organizing center);GO:0007076(mitotic chromosome condensation);GO:0012505(endomembrane system);GO:0015031(protein transport);GO:0016192(vesicle-mediated transport);GO:0016363(nuclear matrix);GO:0016458(gene silencing);GO:0019904(protein domain specific bin…	04144(Endocytosis)	chr18:14591411-14599575	BTA	BTF	OK	23.7444	5.51164	2.10703	up	5e-05	0.000326959	yes
TCONS_00284612	"="	ENSBTAT00000020781	XLOC_254688	RASSF3	ENSBTAG00000015646	Bos taurus Ras association (RalGDS/AF-6) domain family member 3 (RASSF3), mRNA. [Source:RefSeq mRNA;Acc:NM_001192886]	GO:0005515(protein binding);GO:0005737(cytoplasm);GO:0005886(plasma membrane);GO:0007165(signal transduction);GO:0042802(identical protein binding)	NA	chr5:49348493-49352530	BTA	BTF	OK	48.9969	11.3669	2.10786	up	5e-05	0.000326959	yes
TCONS_00304226	"="	ENSBTAT00000002350	XLOC_272253	LONP1	ENSBTAG00000001795	Bos taurus lon peptidase 1, mitochondrial (LONP1), mRNA. [Source:RefSeq mRNA;Acc:NM_001015569]	GO:0000166(nucleotide binding);GO:0001666(response to hypoxia);GO:0003677(DNA binding);GO:0003697(single-stranded DNA binding);GO:0003727(single-stranded RNA binding);GO:0004176(ATP-dependent peptidase activity);GO:0004252(serine-type endopeptidase activity);GO:0005515(protein binding);GO:0005524(ATP binding);GO:0005737(cytoplasm);GO:0005739(mitochondrion);GO:0005759(mitochondrial matrix);GO:0006…	NA	chr7:19814901-19834639	BTA	BTF	OK	31.6771	7.34256	2.10909	up	5e-05	0.000326959	yes
TCONS_00212978	"="	ENSBTAT00000009691	XLOC_190367	EIF2AK1	ENSBTAG00000007370	eukaryotic translation initiation factor 2-alpha kinase 1 [Source:HGNC Symbol;Acc:24921]	GO:0000166(nucleotide binding);GO:0004672(protein kinase activity);GO:0004674(protein serine/threonine kinase activity);GO:0004694(eukaryotic translation initiation factor 2alpha kinase activity);GO:0004713(protein tyrosine kinase activity);GO:0005515(protein binding);GO:0005524(ATP binding);GO:0005737(cytoplasm);GO:0006417(regulation of translation);GO:0006468(protein phosphorylation);GO:0006950…	04141(Protein processing in endoplasmic reticulum);05160(Hepatitis C)	chr25:38584314-38611209	BTA	BTF	OK	7.91733	1.83467	2.10949	up	5e-05	0.000326959	yes
TCONS_00304031	"="	ENSBTAT00000052616	XLOC_272107	EVI5L	ENSBTAG00000004294	Bos taurus ecotropic viral integration site 5-like (EVI5L), mRNA. [Source:RefSeq mRNA;Acc:NM_001099075]	GO:0005097(Rab GTPase activator activity);GO:0005515(protein binding);GO:0032313(regulation of Rab GTPase activity);GO:0032851(positive regulation of Rab GTPase activity)	NA	chr7:17832595-17869418	BTA	BTF	OK	11.4464	2.64827	2.11177	up	5e-05	0.000326959	yes
TCONS_00117110	"="	ENSBTAT00000026476	XLOC_105736	TRMT2A	ENSBTAG00000019871	tRNA methyltransferase 2 homolog A (S. cerevisiae) [Source:HGNC Symbol;Acc:24974]	GO:0000166(nucleotide binding);GO:0001510(RNA methylation);GO:0004719(protein-L-isoaspartate (D-aspartate) O-methyltransferase activity);GO:0005737(cytoplasm);GO:0006396(RNA processing);GO:0006400(tRNA modification);GO:0006464(cellular protein modification process);GO:0006479(protein methylation);GO:0008152(metabolic process);GO:0008168(methyltransferase activity);GO:0008173(RNA methyltransferase…	NA	chr17:75002774-75007074	BTA	BTF	OK	11.7011	2.70645	2.11217	up	5e-05	0.000326959	yes
TCONS_00121197	"="	ENSBTAT00000022650	XLOC_109395	USF2	ENSBTAG00000017035	Bos taurus upstream transcription factor 2, c-fos interacting (USF2), mRNA. [Source:RefSeq mRNA;Acc:NM_001001162]	GO:0000432(positive regulation of transcription from RNA polymerase II promoter by glucose);GO:0003677(DNA binding);GO:0003705(RNA polymerase II distal enhancer sequence-specific DNA binding transcription factor activity);GO:0005515(protein binding);GO:0005634(nucleus);GO:0006357(regulation of transcription from RNA polymerase II promoter);GO:0007595(lactation);GO:0042803(protein homodimerization…	NA	chr18:46164775-46174413	BTA	BTF	OK	28.0244	6.47726	2.11323	up	5e-05	0.000326959	yes
TCONS_00217870	"="	ENSBTAT00000000570	XLOC_194827	C26H10ORF4	ENSBTAG00000000447	Bos taurus fragile site, folic acid type, rare, fra(10)(q23.3) or fra(10)(q24.2) candidate 1 (FRA10AC1), mRNA. [Source:RefSeq mRNA;Acc:NM_001076392]	GO:0005515(protein binding)	NA	chr26:15011611-15070745	BTA	BTF	OK	5.19128	1.19943	2.11375	up	5e-05	0.000326959	yes
TCONS_00349316	"="	ENSBTAT00000025024	XLOC_313219	RPS4	ENSBTAG00000018800	Bos taurus ribosomal protein S4, X-linked (RPS4X), mRNA. [Source:RefSeq mRNA;Acc:NM_001035445]	GO:0003723(RNA binding);GO:0003735(structural constituent of ribosome);GO:0005622(intracellular);GO:0005840(ribosome);GO:0006412(translation);GO:0019843(rRNA binding);GO:0030529(ribonucleoprotein complex)	03010(Ribosome)	chrX:83532033-83536488	BTA	BTF	OK	406.49	93.7613	2.11615	up	5e-05	0.000326959	yes
TCONS_00209443	"="	ENSBTAT00000003225	XLOC_187318	NARFL	ENSBTAG00000002484	Bos taurus nuclear prelamin A recognition factor-like (NARFL), mRNA. [Source:RefSeq mRNA;Acc:NM_001083411]	GO:0001666(response to hypoxia);GO:0006355(regulation of transcription, DNA-dependent);GO:0016226(iron-sulfur cluster assembly);GO:0032364(oxygen homeostasis);GO:0046872(metal ion binding);GO:0051536(iron-sulfur cluster binding);GO:0051539(4 iron, 4 sulfur cluster binding);GO:0097361(CIA complex)	NA	chr25:624348-634032	BTA	BTF	OK	15.3046	3.5287	2.11675	up	5e-05	0.000326959	yes
TCONS_00312485	"="	ENSBTAT00000052263	XLOC_279475	CDC42SE2	ENSBTAG00000005961	Bos taurus CDC42 small effector 2 (CDC42SE2), mRNA. [Source:RefSeq mRNA;Acc:NM_001102537]	GO:0001891(phagocytic cup);GO:0005198(structural molecule activity);GO:0005515(protein binding);GO:0005634(nucleus);GO:0005737(cytoplasm);GO:0005856(cytoskeleton);GO:0005886(plasma membrane);GO:0006909(phagocytosis);GO:0008360(regulation of cell shape);GO:0009966(regulation of signal transduction);GO:0016020(membrane);GO:0042995(cell projection);GO:0043231(intracellular membrane-bounded organelle)	NA	chr7:24318228-24436748	BTA	BTF	OK	8.10269	1.86557	2.11878	up	5e-05	0.000326959	yes
TCONS_00122524	"="	ENSBTAT00000018500	XLOC_110351	FCGRT	ENSBTAG00000013926	Bos taurus Fc fragment of IgG, receptor, transporter, alpha (FCGRT), mRNA. [Source:RefSeq mRNA;Acc:NM_176657]	GO:0002416(IgG immunoglobulin transcytosis in epithelial cells mediated by FcRn immunoglobulin receptor);GO:0003823(antigen binding);GO:0005515(protein binding);GO:0005886(plasma membrane);GO:0006955(immune response);GO:0016020(membrane);GO:0019770(IgG receptor activity);GO:0019864(IgG binding);GO:0019882(antigen processing and presentation);GO:0030881(beta-2-microglobulin binding);GO:0038094(Fc-…	NA	chr18:56415685-56421861	BTA	BTF	OK	51.4966	11.8551	2.11897	up	5e-05	0.000326959	yes
TCONS_00098002	"="	ENSBTAT00000044812	XLOC_088599	C16H1orf174	ENSBTAG00000024520	Bos taurus chromosome 16 open reading frame, human C1orf174 (C16H1orf174), mRNA. [Source:RefSeq mRNA;Acc:NM_001079790]	GO:0005634(nucleus)	NA	chr16:50472097-50478063	BTA	BTF	OK	10.7208	2.46727	2.11943	up	5e-05	0.000326959	yes
TCONS_00207184	"="	ENSBTAT00000064986	XLOC_185476	UBFD1	ENSBTAG00000046033	ubiquitin domain-containing protein UBFD1 [Source:RefSeq peptide;Acc:NP_001098971]	GO:0005515(protein binding)	NA	chr25:21399467-21491675	BTA	BTF	OK	26.1154	6.00984	2.1195	up	5e-05	0.000326959	yes
TCONS_00303755	"="	ENSBTAT00000022592	XLOC_271904	PIN1	ENSBTAG00000016988	Bos taurus peptidylprolyl cis/trans isomerase, NIMA-interacting 1 (PIN1), mRNA. [Source:RefSeq mRNA;Acc:NM_001034632]	GO:0000413(protein peptidyl-prolyl isomerization);GO:0001934(positive regulation of protein phosphorylation);GO:0003755(peptidyl-prolyl cis-trans isomerase activity);GO:0005515(protein binding);GO:0005634(nucleus);GO:0005737(cytoplasm);GO:0006457(protein folding);GO:0007049(cell cycle);GO:0016607(nuclear speck);GO:0016853(isomerase activity);GO:0030496(midbody);GO:0030512(negative regulation of t…	04622(RIG-I-like receptor signaling pathway)	chr7:15532997-15545250	BTA	BTF	OK	151.371	34.806	2.12067	up	5e-05	0.000326959	yes
TCONS_00209408	"="	ENSBTAT00000022053	XLOC_187297	AXIN1	ENSBTAG00000016577	Bos taurus axin 1 (AXIN1), mRNA. [Source:RefSeq mRNA;Acc:NM_001191398]	GO:0000209(protein polyubiquitination);GO:0001701(in utero embryonic development);GO:0001932(regulation of protein phosphorylation);GO:0001934(positive regulation of protein phosphorylation);GO:0002039(p53 binding);GO:0004871(signal transducer activity);GO:0005515(protein binding);GO:0005622(intracellular);GO:0005634(nucleus);GO:0005737(cytoplasm);GO:0005881(cytoplasmic microtubule);GO:0005886(pl…	04310(Wnt signaling pathway);05200(Pathways in cancer);05210(Colorectal cancer);05213(Endometrial cancer);05217(Basal cell carcinoma)	chr25:313213-351002	BTA	BTF	OK	13.2518	3.04672	2.12086	up	5e-05	0.000326959	yes
TCONS_00011916	"="	ENSBTAT00000065045	XLOC_010954	GSK3B	ENSBTAG00000048057	Bos taurus glycogen synthase kinase 3 beta (GSK3B), mRNA. [Source:RefSeq mRNA;Acc:NM_001101310]	GO:0000166(nucleotide binding);GO:0004672(protein kinase activity);GO:0004674(protein serine/threonine kinase activity);GO:0004713(protein tyrosine kinase activity);GO:0005524(ATP binding);GO:0006468(protein phosphorylation);GO:0016772(transferase activity, transferring phosphorus-containing groups)	04012(ErbB signaling pathway);04062(Chemokine signaling pathway);04110(Cell cycle);04310(Wnt signaling pathway);04340(Hedgehog signaling pathway);04360(Axon guidance);04510(Focal adhesion);04660(T cell receptor signaling pathway);04662(B cell receptor signaling pathway);04722(Neurotrophin signaling pathway);04910(Insulin signaling pathway);04916(Melanogenesis);05010(Alzheimer's disease);05160(Hep…	chr1:65310825-65465887	BTA	BTF	OK	13.8214	3.17492	2.12211	up	5e-05	0.000326959	yes
TCONS_00038217	"="	ENSBTAT00000032812	XLOC_034526	ZNF79	ENSBTAG00000023885	zinc finger protein 79 [Source:HGNC Symbol;Acc:13153]	GO:0003676(nucleic acid binding);GO:0005622(intracellular);GO:0006355(regulation of transcription, DNA-dependent);GO:0046872(metal ion binding)	NA	chr11:98171556-98191808	BTA	BTF	OK	5.59139	1.28408	2.12247	up	5e-05	0.000326959	yes
TCONS_00063065	"="	ENSBTAT00000039203	XLOC_056822	CTSA	ENSBTAG00000027337	Bos taurus cathepsin A (CTSA), mRNA. [Source:RefSeq mRNA;Acc:NM_001035326]	GO:0004180(carboxypeptidase activity);GO:0004185(serine-type carboxypeptidase activity);GO:0005515(protein binding);GO:0005634(nucleus);GO:0005739(mitochondrion);GO:0005764(lysosome);GO:0006508(proteolysis);GO:0008233(peptidase activity);GO:0016787(hydrolase activity);GO:0043231(intracellular membrane-bounded organelle)	04142(Lysosome);04614(Renin-angiotensin system)	chr13:75368289-75385229	BTA	BTF	OK	15.9201	3.65518	2.12283	up	5e-05	0.000326959	yes
TCONS_00260173	"="	ENSBTAT00000042598	XLOC_232719	STK25	ENSBTAG00000009676	Bos taurus serine/threonine kinase 25 (STK25), mRNA. [Source:RefSeq mRNA;Acc:NM_183407]	GO:0000166(nucleotide binding);GO:0004672(protein kinase activity);GO:0004713(protein tyrosine kinase activity);GO:0005515(protein binding);GO:0005524(ATP binding);GO:0006468(protein phosphorylation);GO:0007163(establishment or maintenance of cell polarity);GO:0016772(transferase activity, transferring phosphorus-containing groups);GO:0042802(identical protein binding);GO:0050772(positive regulat…	NA	chr3:121065393-121074671	BTA	BTF	OK	29.0795	6.67522	2.12311	up	5e-05	0.000326959	yes
TCONS_00194747	"="	ENSBTAT00000054213	XLOC_174168	GTF2H4	ENSBTAG00000046757	Bos taurus general transcription factor IIH, polypeptide 4, 52kDa (GTF2H4), mRNA. [Source:RefSeq mRNA;Acc:NM_001101057]	GO:0000439(core TFIIH complex);GO:0004003(ATP-dependent DNA helicase activity);GO:0004672(protein kinase activity);GO:0005515(protein binding);GO:0005634(nucleus);GO:0005675(holo TFIIH complex);GO:0006289(nucleotide-excision repair);GO:0006366(transcription from RNA polymerase II promoter);GO:0006468(protein phosphorylation);GO:0008094(DNA-dependent ATPase activity);GO:0008353(RNA polymerase II c…	03022(Basal transcription factors);03420(Nucleotide excision repair)	chr23:27962138-27968747	BTA	BTF	OK	6.44876	1.47801	2.12537	up	5e-05	0.000326959	yes
TCONS_00085423	"="	ENSBTAT00000009387	XLOC_077282	MRVI1	ENSBTAG00000007129	Bos taurus murine retrovirus integration site 1 homolog (MRVI1), transcript variant 1, mRNA. [Source:RefSeq mRNA;Acc:NM_174392]	GO:0005515(protein binding)	04270(Vascular smooth muscle contraction)	chr15:42548280-42674634	BTA	BTF	OK	2.20089	0.504224	2.12595	up	5e-05	0.000326959	yes
TCONS_00361350	"="	ENSBTAT00000019064	XLOC_324298	EIF2S3	ENSBTAG00000014337	Bos taurus eukaryotic translation initiation factor 2, subunit 3 gamma, 52kDa (EIF2S3), mRNA. [Source:RefSeq mRNA;Acc:NM_001046117]	GO:0000166(nucleotide binding);GO:0003743(translation initiation factor activity);GO:0003924(GTPase activity);GO:0005525(GTP binding);GO:0006184(GTP catabolic process);GO:0006412(translation);GO:0006413(translational initiation);GO:0008135(translation factor activity, nucleic acid binding)	03013(RNA transport)	chrX:126229719-126255184	BTA	BTF	OK	7.39751	1.69436	2.1263	up	5e-05	0.000326959	yes
TCONS_00035602	"="	ENSBTAT00000011114	XLOC_032158	MEIS1	ENSBTAG00000008448	Bos taurus Meis homeobox 1 (MEIS1), mRNA. [Source:RefSeq mRNA;Acc:NM_001083507]	GO:0003677(DNA binding);GO:0003700(sequence-specific DNA binding transcription factor activity);GO:0005515(protein binding);GO:0005634(nucleus);GO:0006355(regulation of transcription, DNA-dependent);GO:0043565(sequence-specific DNA binding)	NA	chr11:64770072-64915650	BTA	BTF	OK	3.15899	0.72351	2.12638	up	5e-05	0.000326959	yes
TCONS_00073826	"="	ENSBTAT00000022217	XLOC_066650	RRS1	ENSBTAG00000016716	Bos taurus RRS1 ribosome biogenesis regulator homolog (S. cerevisiae) (RRS1), mRNA. [Source:RefSeq mRNA;Acc:NM_001075481]	GO:0000794(condensed nuclear chromosome);GO:0005515(protein binding);GO:0005634(nucleus);GO:0005730(nucleolus);GO:0005783(endoplasmic reticulum);GO:0007080(mitotic metaphase plate congression);GO:0042254(ribosome biogenesis)	NA	chr14:32699359-32701121	BTA	BTF	OK	11.0879	2.53876	2.12679	up	5e-05	0.000326959	yes
TCONS_00306579	"="	ENSBTAT00000057156	XLOC_274302	ENSBTAG00000006756	ENSBTAG00000006756	NA	GO:0000166(nucleotide binding);GO:0003676(nucleic acid binding);GO:0008270(zinc ion binding)	NA	chr7:52205932-52249502	BTA	BTF	OK	66.9513	15.2775	2.1317	up	5e-05	0.000326959	yes
TCONS_00042318	"="	ENSBTAT00000033053	XLOC_038058	ATOH8	ENSBTAG00000024000	atonal homolog 8 (Drosophila) [Source:HGNC Symbol;Acc:24126]	GO:0046983(protein dimerization activity)	NA	chr11:48954368-48998048	BTA	BTF	OK	10.6757	2.43164	2.13432	up	5e-05	0.000326959	yes
TCONS_00189006	"="	ENSBTAT00000054269	XLOC_169160	RING1	ENSBTAG00000018884	Bos taurus ring finger protein 1 (RING1), mRNA. [Source:RefSeq mRNA;Acc:NM_001105051]	GO:0000151(ubiquitin ligase complex);GO:0001739(sex chromatin);GO:0003682(chromatin binding);GO:0004842(ubiquitin-protein ligase activity);GO:0005515(protein binding);GO:0005634(nucleus);GO:0005737(cytoplasm);GO:0008270(zinc ion binding);GO:0009952(anterior/posterior pattern specification);GO:0016574(histone ubiquitination);GO:0016604(nuclear body);GO:0031519(PcG protein complex);GO:0035102(PRC1 …	NA	chr23:7338398-7341500	BTA	BTF	OK	20.8567	4.75032	2.13442	up	5e-05	0.000326959	yes
TCONS_00139013	"="	ENSBTAT00000043423	XLOC_124064	UBE2Z	ENSBTAG00000018802	Bos taurus ubiquitin-conjugating enzyme E2Z (UBE2Z), mRNA. [Source:RefSeq mRNA;Acc:NM_001205486]	GO:0005634(nucleus);GO:0005737(cytoplasm);GO:0016881(acid-amino acid ligase activity)	04120(Ubiquitin mediated proteolysis)	chr19:38222235-38246358	BTA	BTF	OK	16.2717	3.70597	2.13444	up	5e-05	0.000326959	yes
TCONS_00147769	"="	ENSBTAT00000003897	XLOC_131799	GMPPA	ENSBTAG00000002995	GDP-mannose pyrophosphorylase A [Source:HGNC Symbol;Acc:22923]	GO:0009058(biosynthetic process);GO:0016740(transferase activity);GO:0016779(nucleotidyltransferase activity)	00051(Fructose and mannose metabolism);00520(Amino sugar and nucleotide sugar metabolism);01100(Metabolic pathways)	chr2:108153328-108161163	BTA	BTF	OK	6.52238	1.48227	2.13759	up	5e-05	0.000326959	yes
TCONS_00114247	"="	ENSBTAT00000009887	XLOC_103233	PGAM5	ENSBTAG00000007513	phosphoglycerate mutase family member 5 [Source:HGNC Symbol;Acc:28763]	GO:0005096(GTPase activator activity);GO:0016311(dephosphorylation);GO:0016791(phosphatase activity);GO:0032403(protein complex binding);GO:0043547(positive regulation of GTPase activity);GO:0070266(necroptotic process)	NA	chr17:45491536-45499257	BTA	BTF	OK	22.7767	5.17379	2.13826	up	5e-05	0.000326959	yes
TCONS_00245369	"="	ENSBTAT00000023836	XLOC_219618	CD58	ENSBTAG00000040131	CD58 protein; Uncharacterized protein [Source:UniProtKB/TrEMBL;Acc:A7YW37]	GO:0005515(protein binding)	04514(Cell adhesion molecules (CAMs))	chr3:26825712-26889208	BTA	BTF	OK	8.62491	1.95472	2.14155	up	5e-05	0.000326959	yes
TCONS_00342350	"="	ENSBTAT00000008357	XLOC_306851	CTGF	ENSBTAG00000006367	Bos taurus connective tissue growth factor (CTGF), mRNA. [Source:RefSeq mRNA;Acc:NM_174030]	GO:0001502(cartilage condensation);GO:0001503(ossification);GO:0001525(angiogenesis);GO:0001558(regulation of cell growth);GO:0005178(integrin binding);GO:0005515(protein binding);GO:0005520(insulin-like growth factor binding);GO:0005576(extracellular region);GO:0005578(proteinaceous extracellular matrix);GO:0005794(Golgi apparatus);GO:0006260(DNA replication);GO:0007155(cell adhesion);GO:0007160…	NA	chr9:70873220-70876455	BTA	BTF	OK	20.3359	4.60795	2.14183	up	5e-05	0.000326959	yes
TCONS_00138216	"="	ENSBTAT00000029032	XLOC_123381	SCO1	ENSBTAG00000021780	Bos taurus SCO cytochrome oxidase deficient homolog 1 (yeast) (SCO1), mRNA. [Source:RefSeq mRNA;Acc:NM_001080243]	GO:0005507(copper ion binding);GO:0005739(mitochondrion);GO:0005743(mitochondrial inner membrane);GO:0006825(copper ion transport);GO:0006878(cellular copper ion homeostasis);GO:0008535(respiratory chain complex IV assembly);GO:0016209(antioxidant activity);GO:0016491(oxidoreductase activity);GO:0030016(myofibril);GO:0046872(metal ion binding);GO:0055114(oxidation-reduction process)	NA	chr19:30276154-30296412	BTA	BTF	OK	13.3632	3.02637	2.14261	up	5e-05	0.000326959	yes
TCONS_00067943	"="	ENSBTAT00000027713	XLOC_061285	RPS21	ENSBTAG00000020795	Bos taurus ribosomal protein S21 (RPS21), mRNA. [Source:RefSeq mRNA;Acc:NM_001040581]	GO:0000447(endonucleolytic cleavage in ITS1 to separate SSU-rRNA from 5.8S rRNA and LSU-rRNA from tricistronic rRNA transcript (SSU-rRNA, 5.8S rRNA, LSU-rRNA));GO:0000461(endonucleolytic cleavage to generate mature 3'-end of SSU-rRNA from (SSU-rRNA, 5.8S rRNA, LSU-rRNA));GO:0003735(structural constituent of ribosome);GO:0005622(intracellular);GO:0005737(cytoplasm);GO:0005840(ribosome);GO:0006412(…	03010(Ribosome)	chr13:55358719-55359979	BTA	BTF	OK	761.994	172.517	2.14304	up	5e-05	0.000326959	yes
TCONS_00250626	"="	ENSBTAT00000018920	XLOC_224293	SMIM12	ENSBTAG00000014235	Bos taurus small integral membrane protein 12 (SMIM12), mRNA. [Source:RefSeq mRNA;Acc:NM_001098950]	GO:0016020(membrane);GO:0016021(integral to membrane)	NA	chr3:111426911-111431174	BTA	BTF	OK	23.5666	5.33508	2.14316	up	5e-05	0.000326959	yes
TCONS_00209559	"="	ENSBTAT00000012544	XLOC_187409	RPS2	ENSBTAG00000009535	Bos taurus ribosomal protein S2 (RPS2), mRNA. [Source:RefSeq mRNA;Acc:NM_001033613]	GO:0003723(RNA binding);GO:0003729(mRNA binding);GO:0003735(structural constituent of ribosome);GO:0005515(protein binding);GO:0005654(nucleoplasm);GO:0005840(ribosome);GO:0006412(translation);GO:0015935(small ribosomal subunit);GO:0017134(fibroblast growth factor binding);GO:0019899(enzyme binding);GO:0022627(cytosolic small ribosomal subunit);GO:0030529(ribonucleoprotein complex);GO:0051347(pos…	03010(Ribosome)	chr25:1520492-1522670	BTA	BTF	OK	2709.41	613.341	2.14322	up	5e-05	0.000326959	yes
TCONS_00332550	"="	ENSBTAT00000023671	XLOC_297828	RAB14	ENSBTAG00000017803	Bos taurus RAB14, member RAS oncogene family (RAB14), mRNA. [Source:RefSeq mRNA;Acc:NM_001130754]	GO:0000166(nucleotide binding);GO:0003924(GTPase activity);GO:0005515(protein binding);GO:0005525(GTP binding);GO:0005622(intracellular);GO:0005634(nucleus);GO:0005737(cytoplasm);GO:0005765(lysosomal membrane);GO:0006184(GTP catabolic process);GO:0006886(intracellular protein transport);GO:0006895(Golgi to endosome transport);GO:0006913(nucleocytoplasmic transport);GO:0007165(signal transduction)…	NA	chr8:112499672-112513214	BTA	BTF	OK	19.8591	4.49541	2.14328	up	5e-05	0.000326959	yes
TCONS_00045915	"="	ENSBTAT00000064542	XLOC_041314	TRUB2	ENSBTAG00000004663	Bos taurus TruB pseudouridine (psi) synthase homolog 2 (E. coli) (TRUB2), mRNA. [Source:RefSeq mRNA;Acc:NM_001110073]	GO:0001522(pseudouridine synthesis);GO:0003723(RNA binding);GO:0006396(RNA processing);GO:0009451(RNA modification);GO:0009982(pseudouridine synthase activity)	NA	chr11:98914802-98930934	BTA	BTF	OK	6.12506	1.38636	2.14342	up	5e-05	0.000326959	yes
TCONS_00151822	"="	ENSBTAT00000017590	XLOC_135341	GORASP2	ENSBTAG00000013218	golgi reassembly stacking protein 2, 55kDa [Source:HGNC Symbol;Acc:17500]	GO:0005515(protein binding);GO:0005794(Golgi apparatus);GO:0006996(organelle organization)	NA	chr2:25566233-25599241	BTA	BTF	OK	13.628	3.0834	2.14398	up	5e-05	0.000326959	yes
TCONS_00350699	"="	ENSBTAT00000002861	XLOC_314439	LAS1L	ENSBTAG00000002210	Bos taurus LAS1-like (S. cerevisiae) (LAS1L), mRNA. [Source:RefSeq mRNA;Acc:NM_001076815]	GO:0005634(nucleus);GO:0005737(cytoplasm);GO:0071339(MLL1 complex)	NA	chrX:100346764-100366718	BTA	BTF	OK	12.5404	2.836	2.14465	up	5e-05	0.000326959	yes
TCONS_00063342	"="	ENSBTAT00000057089	XLOC_057082	DDX27	ENSBTAG00000006671	Bos taurus DEAD (Asp-Glu-Ala-Asp) box polypeptide 27 (DDX27), mRNA. [Source:RefSeq mRNA;Acc:NM_001080271]	GO:0000166(nucleotide binding);GO:0003676(nucleic acid binding);GO:0004386(helicase activity);GO:0005524(ATP binding);GO:0005634(nucleus);GO:0008026(ATP-dependent helicase activity);GO:0016787(hydrolase activity)	NA	chr13:78054501-78071705	BTA	BTF	OK	12.1456	2.74514	2.14548	up	5e-05	0.000326959	yes
TCONS_00270993	"="	ENSBTAT00000001313	XLOC_242616	MRPL32	ENSBTAG00000000991	Bos taurus mitochondrial ribosomal protein L32 (MRPL32), mRNA. [Source:RefSeq mRNA;Acc:NM_001038679]	GO:0003735(structural constituent of ribosome);GO:0005739(mitochondrion);GO:0005840(ribosome);GO:0006412(translation);GO:0015934(large ribosomal subunit);GO:0030529(ribonucleoprotein complex)	NA	chr4:78809530-78821626	BTA	BTF	OK	1.40952	0.318469	2.14598	up	5e-05	0.000326959	yes
TCONS_00287442	"="	ENSBTAT00000050559	XLOC_257200	EMP1	ENSBTAG00000036078	epithelial membrane protein 1 [Source:HGNC Symbol;Acc:3333]	GO:0016020(membrane);GO:0016021(integral to membrane);GO:0016049(cell growth)	NA	chr5:97079817-97102539	BTA	BTF	OK	12.4469	2.81207	2.14608	up	5e-05	0.000326959	yes
TCONS_00346967	"="	ENSBTAT00000030181	XLOC_311060	FAM50A	ENSBTAG00000033032	Bos taurus family with sequence similarity 50, member A (FAM50A), mRNA. [Source:RefSeq mRNA;Acc:NM_001034496]	GO:0005634(nucleus)	NA	chrX:40417607-40423500	BTA	BTF	OK	11.2118	2.53084	2.14733	up	5e-05	0.000326959	yes
TCONS_00027983	"="	ENSBTAT00000065829	XLOC_025282	Metazoa_SRP	ENSBTAG00000048185	Metazoan signal recognition particle RNA [Source:RFAM;Acc:RF00017]	NA	NA	chr10:42863855-42864152	BTA	BTF	OK	28180.9	6347.16	2.15053	up	5e-05	0.000326959	yes
TCONS_00302816	"="	ENSBTAT00000011312	XLOC_271127	LSM4	ENSBTAG00000008578	Bos taurus LSM4 homolog, U6 small nuclear RNA associated (S. cerevisiae) (LSM4), mRNA. [Source:RefSeq mRNA;Acc:NM_001035436]	GO:0003723(RNA binding);GO:0005515(protein binding);GO:0005634(nucleus);GO:0005681(spliceosomal complex);GO:0006397(mRNA processing);GO:0008380(RNA splicing);GO:0030529(ribonucleoprotein complex)	03018(RNA degradation);03040(Spliceosome)	chr7:4818616-4831161	BTA	BTF	OK	22.4993	5.06711	2.15065	up	5e-05	0.000326959	yes
TCONS_00310675	"="	ENSBTAT00000005111	XLOC_277980	MVB12A	ENSBTAG00000003914	Bos taurus family with sequence similarity 125, member A (MVB12A), mRNA. [Source:RefSeq mRNA;Acc:NM_001034283]	GO:0005634(nucleus);GO:0005737(cytoplasm);GO:0005768(endosome);GO:0005815(microtubule organizing center);GO:0005856(cytoskeleton);GO:0006810(transport);GO:0015031(protein transport);GO:0016020(membrane);GO:0016235(aggresome);GO:0017124(SH3 domain binding);GO:0031902(late endosome membrane);GO:0043231(intracellular membrane-bounded organelle)	04144(Endocytosis)	chr7:5611161-5615380	BTA	BTF	OK	27.3777	6.16521	2.15078	up	5e-05	0.000326959	yes
TCONS_00250315	"="	ENSBTAT00000009603	XLOC_224030	SF3A3	ENSBTAG00000007299	Bos taurus splicing factor 3a, subunit 3, 60kDa (SF3A3), mRNA. [Source:RefSeq mRNA;Acc:NM_001034548]	GO:0003676(nucleic acid binding);GO:0005515(protein binding);GO:0005634(nucleus);GO:0005681(spliceosomal complex);GO:0006397(mRNA processing);GO:0008270(zinc ion binding);GO:0071013(catalytic step 2 spliceosome)	03040(Spliceosome)	chr3:108559722-108586063	BTA	BTF	OK	19.9951	4.49826	2.15221	up	5e-05	0.000326959	yes
TCONS_00207470	"="	ENSBTAT00000055230	XLOC_185742	NSMCE1	ENSBTAG00000002176	Bos taurus non-SMC element 1 homolog (S. cerevisiae) (NSMCE1), mRNA. [Source:RefSeq mRNA;Acc:NM_001035406]	GO:0004842(ubiquitin-protein ligase activity);GO:0005515(protein binding);GO:0006281(DNA repair);GO:0008270(zinc ion binding);GO:0016567(protein ubiquitination);GO:0030915(Smc5-Smc6 complex);GO:0035556(intracellular signal transduction);GO:2001022(positive regulation of response to DNA damage stimulus)	NA	chr25:25059383-25068747	BTA	BTF	OK	50.3216	11.3183	2.15252	up	5e-05	0.000326959	yes
TCONS_00151368	"="	ENSBTAT00000008111	XLOC_134948	RBM45	ENSBTAG00000006168	Bos taurus RNA binding motif protein 45 (RBM45), mRNA. [Source:RefSeq mRNA;Acc:NM_001130753]	GO:0000166(nucleotide binding);GO:0003676(nucleic acid binding);GO:0003723(RNA binding);GO:0005634(nucleus);GO:0005737(cytoplasm)	NA	chr2:18753140-18776995	BTA	BTF	OK	14.2017	3.19231	2.15339	up	5e-05	0.000326959	yes
TCONS_00098011	"="	ENSBTAT00000006219	XLOC_088604	LRRC47	ENSBTAG00000004738	Bos taurus leucine rich repeat containing 47 (LRRC47), mRNA. [Source:RefSeq mRNA;Acc:NM_001102298]	GO:0003723(RNA binding);GO:0004826(phenylalanine-tRNA ligase activity);GO:0005515(protein binding)	NA	chr16:50540161-50551324	BTA	BTF	OK	20.5175	4.61183	2.15344	up	5e-05	0.000326959	yes
TCONS_00133920	"="	ENSBTAT00000012443	XLOC_119855	METTL2	ENSBTAG00000009458	Bos taurus methyltransferase like 2B (METTL2B), mRNA. [Source:RefSeq mRNA;Acc:NM_001075246]	GO:0008152(metabolic process);GO:0008168(methyltransferase activity);GO:0016427(tRNA (cytosine) methyltransferase activity);GO:0016740(transferase activity);GO:0030488(tRNA methylation);GO:0032259(methylation)	NA	chr19:47512360-47523553	BTA	BTF	OK	6.30885	1.41734	2.15419	up	5e-05	0.000326959	yes
TCONS_00123914	"="	ENSBTAT00000004645	XLOC_111399	DDX19A	ENSBTAG00000003570	Bos taurus DEAD (Asp-Glu-Ala-As) box polypeptide 19A (DDX19A), mRNA. [Source:RefSeq mRNA;Acc:NM_001034571]	GO:0000166(nucleotide binding);GO:0003676(nucleic acid binding);GO:0003723(RNA binding);GO:0004386(helicase activity);GO:0005524(ATP binding);GO:0005634(nucleus);GO:0005643(nuclear pore);GO:0005737(cytoplasm);GO:0006810(transport);GO:0008026(ATP-dependent helicase activity);GO:0015031(protein transport);GO:0016020(membrane);GO:0016787(hydrolase activity);GO:0031965(nuclear membrane);GO:0051028(mR…	NA	chr18:1772698-1791283	BTA	BTF	OK	22.8857	5.13723	2.15538	up	5e-05	0.000326959	yes
TCONS_00279584	"="	ENSBTAT00000000398	XLOC_250258	MFAP5	ENSBTAG00000000310	Bos taurus microfibrillar associated protein 5 (MFAP5), mRNA. [Source:RefSeq mRNA;Acc:NM_174386]	GO:0001527(microfibril);GO:0005576(extracellular region);GO:0005578(proteinaceous extracellular matrix);GO:0031012(extracellular matrix);GO:0043206(extracellular fibril organization)	NA	chr5:101647560-101659377	BTA	BTF	OK	42.5167	9.52887	2.15765	up	5e-05	0.000326959	yes
TCONS_00354091	"="	ENSBTAT00000022833	XLOC_317627	MGC155143	ENSBTAG00000017184	Bos taurus zinc finger and BTB domain containing 33 (ZBTB33), mRNA. [Source:RefSeq mRNA;Acc:NM_001098157]	GO:0003676(nucleic acid binding);GO:0005515(protein binding);GO:0005634(nucleus);GO:0005730(nucleolus);GO:0005737(cytoplasm);GO:0005886(plasma membrane);GO:0046872(metal ion binding)	NA	chrX:5043168-5051264	BTA	BTF	OK	4.50603	1.00977	2.15783	up	5e-05	0.000326959	yes
TCONS_00059487	"="	ENSBTAT00000020512	XLOC_053704	DSTN	ENSBTAG00000015434	Bos taurus destrin (actin depolymerizing factor) (DSTN), mRNA. [Source:RefSeq mRNA;Acc:NM_001015586]	GO:0000910(cytokinesis);GO:0003779(actin binding);GO:0005622(intracellular);GO:0005737(cytoplasm);GO:0006928(cellular component movement);GO:0015629(actin cytoskeleton);GO:0030042(actin filament depolymerization);GO:0030836(positive regulation of actin filament depolymerization);GO:0030864(cortical actin cytoskeleton)	NA	chr13:38259714-38285660	BTA	BTF	OK	14.0417	3.14631	2.15799	up	5e-05	0.000326959	yes
TCONS_00083293	"="	ENSBTAT00000003086	XLOC_075337	DDX10	ENSBTAG00000002382	Bos taurus DEAD (Asp-Glu-Ala-Asp) box polypeptide 10 (DDX10), mRNA. [Source:RefSeq mRNA;Acc:NM_001076881]	GO:0000166(nucleotide binding);GO:0003676(nucleic acid binding);GO:0003723(RNA binding);GO:0004386(helicase activity);GO:0005524(ATP binding);GO:0008026(ATP-dependent helicase activity);GO:0016787(hydrolase activity)	NA	chr15:18644691-18952411	BTA	BTF	OK	3.4174	0.765473	2.15848	up	5e-05	0.000326959	yes
TCONS_00208352	"="	ENSBTAT00000024740	XLOC_186489	RFC2	ENSBTAG00000018589	Bos taurus replication factor C (activator 1) 2, 40kDa (RFC2), mRNA. [Source:RefSeq mRNA;Acc:NM_001080903]	GO:0000166(nucleotide binding);GO:0003677(DNA binding);GO:0005515(protein binding);GO:0005524(ATP binding);GO:0005634(nucleus);GO:0005663(DNA replication factor C complex);GO:0006260(DNA replication);GO:0017111(nucleoside-triphosphatase activity)	03030(DNA replication);03420(Nucleotide excision repair);03430(Mismatch repair)	chr25:33672062-33686247	BTA	BTF	OK	6.81636	1.52253	2.16253	up	5e-05	0.000326959	yes
TCONS_00209693	"="	ENSBTAT00000006843	XLOC_187513	ZNF200	ENSBTAG00000005195	Bos taurus zinc finger protein 200 (ZNF200), mRNA. [Source:RefSeq mRNA;Acc:NM_001083700]	GO:0003676(nucleic acid binding);GO:0046872(metal ion binding)	NA	chr25:2675125-2686354	BTA	BTF	OK	2.06586	0.461274	2.16304	up	5e-05	0.000326959	yes
TCONS_00116158	"="	ENSBTAT00000045245	XLOC_104935	UNG	ENSBTAG00000019848	Bos taurus uracil-DNA glycosylase (UNG), mRNA. [Source:RefSeq mRNA;Acc:NM_001075513]	GO:0004844(uracil DNA N-glycosylase activity);GO:0005634(nucleus);GO:0005739(mitochondrion);GO:0006281(DNA repair);GO:0006284(base-excision repair);GO:0006974(cellular response to DNA damage stimulus);GO:0008152(metabolic process);GO:0016446(somatic hypermutation of immunoglobulin genes);GO:0016447(somatic recombination of immunoglobulin gene segments);GO:0016787(hydrolase activity);GO:0016798(hy…	03410(Base excision repair);05340(Primary immunodeficiency)	chr17:66217312-66233273	BTA	BTF	OK	20.4593	4.56385	2.16443	up	5e-05	0.000326959	yes
TCONS_00032777	"="	ENSBTAT00000047005	XLOC_029573	TEX261	ENSBTAG00000002105	TEX261 protein; Uncharacterized protein [Source:UniProtKB/TrEMBL;Acc:A2VDM6]	GO:0043065(positive regulation of apoptotic process)	NA	chr11:13438203-13446288	BTA	BTF	OK	13.9416	3.09913	2.16946	up	5e-05	0.000326959	yes
TCONS_00264349	"="	ENSBTAT00000008304	XLOC_236585	NUDCD3	ENSBTAG00000006325	Bos taurus NudC domain containing 3 (NUDCD3), mRNA. [Source:RefSeq mRNA;Acc:NM_001075997]	NA	NA	chr4:77598537-77670087	BTA	BTF	OK	37.7318	8.37295	2.17197	up	5e-05	0.000326959	yes
TCONS_00019179	"="	ENSBTAT00000047844	XLOC_017579	PIAS1	ENSBTAG00000005564	Bos taurus protein inhibitor of activated STAT, 1 (PIAS1), mRNA. [Source:RefSeq mRNA;Acc:NM_001075396]	GO:0000122(negative regulation of transcription from RNA polymerase II promoter);GO:0003676(nucleic acid binding);GO:0005515(protein binding);GO:0005634(nucleus);GO:0008270(zinc ion binding);GO:0016605(PML body);GO:0019789(SUMO ligase activity);GO:0019899(enzyme binding);GO:0031625(ubiquitin protein ligase binding);GO:0032436(positive regulation of proteasomal ubiquitin-dependent protein cataboli…	04120(Ubiquitin mediated proteolysis);04630(Jak-STAT signaling pathway);05160(Hepatitis C);05200(Pathways in cancer);05222(Small cell lung cancer)	chr10:14878654-15008085	BTA	BTF	OK	4.196	0.931024	2.17213	up	5e-05	0.000326959	yes
TCONS_00097081	"="	ENSBTAT00000034028	XLOC_087767	DHRS3	ENSBTAG00000024493	Bos taurus dehydrogenase/reductase (SDR family) member 3 (DHRS3), mRNA. [Source:RefSeq mRNA;Acc:NM_174180]	GO:0003824(catalytic activity);GO:0008152(metabolic process);GO:0009058(biosynthetic process);GO:0016491(oxidoreductase activity);GO:0044237(cellular metabolic process);GO:0050662(coenzyme binding);GO:0055114(oxidation-reduction process)	00830(Retinol metabolism);01100(Metabolic pathways)	chr16:41985338-42040600	BTA	BTF	OK	37.9402	8.40766	2.17395	up	5e-05	0.000326959	yes
TCONS_00244466	"="	ENSBTAT00000009889	XLOC_218880	UBE2Q1	ENSBTAG00000007515	Bos taurus ubiquitin-conjugating enzyme E2Q family member 1 (UBE2Q1), mRNA. [Source:RefSeq mRNA;Acc:NM_001206320]	GO:0005515(protein binding);GO:0016881(acid-amino acid ligase activity)	04120(Ubiquitin mediated proteolysis)	chr3:16080088-16088391	BTA	BTF	OK	24.7964	5.48784	2.17582	up	5e-05	0.000326959	yes
TCONS_00205573	"="	ENSBTAT00000007323	XLOC_184033	ZNF205	ENSBTAG00000005572	Bos taurus zinc finger protein 205 (ZNF205), mRNA. [Source:RefSeq mRNA;Acc:NM_001034473]	GO:0000122(negative regulation of transcription from RNA polymerase II promoter);GO:0003676(nucleic acid binding);GO:0005515(protein binding);GO:0005622(intracellular);GO:0006355(regulation of transcription, DNA-dependent);GO:0010729(positive regulation of hydrogen peroxide biosynthetic process);GO:0046872(metal ion binding);GO:1901030(positive regulation of mitochondrial outer membrane permeabil…	NA	chr25:2555951-2565296	BTA	BTF	OK	10.4911	2.31945	2.17731	up	5e-05	0.000326959	yes
TCONS_00188495	"="	ENSBTAT00000043822	XLOC_168728	EEFSEC	ENSBTAG00000030962	Bos taurus eukaryotic elongation factor, selenocysteine-tRNA-specific (EEFSEC), mRNA. [Source:RefSeq mRNA;Acc:NM_001083464]	GO:0000049(tRNA binding);GO:0000166(nucleotide binding);GO:0001514(selenocysteine incorporation);GO:0003746(translation elongation factor activity);GO:0003924(GTPase activity);GO:0005515(protein binding);GO:0005525(GTP binding);GO:0005739(mitochondrion);GO:0006184(GTP catabolic process);GO:0030529(ribonucleoprotein complex);GO:0035368(selenocysteine insertion sequence binding);GO:0043021(ribonucl…	NA	chr22:60063337-60172926	BTA	BTF	OK	12.768	2.82028	2.17863	up	5e-05	0.000326959	yes
TCONS_00238712	"="	ENSBTAT00000010022	XLOC_213819	CATD	ENSBTAG00000007622	Bos taurus cathepsin D (CTSD), mRNA. [Source:RefSeq mRNA;Acc:NM_001166521]	GO:0000045(autophagic vacuole assembly);GO:0004190(aspartic-type endopeptidase activity);GO:0005515(protein binding);GO:0005615(extracellular space);GO:0005739(mitochondrion);GO:0005764(lysosome);GO:0006508(proteolysis);GO:0008233(peptidase activity);GO:0016787(hydrolase activity);GO:0031012(extracellular matrix)	04142(Lysosome)	chr29:50352063-50361497	BTA	BTF	OK	126.985	28.0447	2.17886	up	5e-05	0.000326959	yes
TCONS_00115383	"="	ENSBTAT00000007798	XLOC_104242	PRKAB1	ENSBTAG00000005940	Bos taurus protein kinase, AMP-activated, beta 1 non-catalytic subunit (PRKAB1), mRNA. [Source:RefSeq mRNA;Acc:NM_001024558]	GO:0004672(protein kinase activity);GO:0005515(protein binding);GO:0005634(nucleus);GO:0006468(protein phosphorylation);GO:0006629(lipid metabolic process);GO:0006631(fatty acid metabolic process);GO:0006633(fatty acid biosynthetic process);GO:0010628(positive regulation of gene expression);GO:0016301(kinase activity);GO:0016310(phosphorylation)	04910(Insulin signaling pathway);04920(Adipocytokine signaling pathway);05410(Hypertrophic cardiomyopathy (HCM))	chr17:57998995-58009088	BTA	BTF	OK	15.0004	3.31189	2.17928	up	5e-05	0.000326959	yes
TCONS_00316463	"="	ENSBTAT00000017770	XLOC_283038	RPS23	ENSBTAG00000013358	Bos taurus ribosomal protein S23 (RPS23), mRNA. [Source:RefSeq mRNA;Acc:NM_001034690]	GO:0003735(structural constituent of ribosome);GO:0005515(protein binding);GO:0005622(intracellular);GO:0005840(ribosome);GO:0006412(translation);GO:0015935(small ribosomal subunit);GO:0022627(cytosolic small ribosomal subunit);GO:0030529(ribonucleoprotein complex)	03010(Ribosome)	chr7:84523779-84525639	BTA	BTF	OK	917.532	202.446	2.18022	up	5e-05	0.000326959	yes
TCONS_00153026	"="	ENSBTAT00000024108	XLOC_136456	ACVR2A	ENSBTAG00000018114	Bos taurus activin A receptor, type IIA (ACVR2A), mRNA. [Source:RefSeq mRNA;Acc:NM_174227]	GO:0000166(nucleotide binding);GO:0001702(gastrulation with mouth forming second);GO:0001934(positive regulation of protein phosphorylation);GO:0004672(protein kinase activity);GO:0004674(protein serine/threonine kinase activity);GO:0004675(transmembrane receptor protein serine/threonine kinase activity);GO:0004702(receptor signaling protein serine/threonine kinase activity);GO:0004713(protein ty…	04060(Cytokine-cytokine receptor interaction);04350(TGF-beta signaling pathway)	chr2:48380557-48476938	BTA	BTF	OK	9.1871	2.02595	2.18101	up	5e-05	0.000326959	yes
TCONS_00267681	"="	ENSBTAT00000004440	XLOC_239597	BET1	ENSBTAG00000003424	Bos taurus blocked early in transport 1 homolog (S. cerevisiae) (BET1), mRNA. [Source:RefSeq mRNA;Acc:NM_001099157]	GO:0000139(Golgi membrane);GO:0005515(protein binding)	04130(SNARE interactions in vesicular transport)	chr4:11162354-11177772	BTA	BTF	OK	5.84177	1.28822	2.18103	up	5e-05	0.000326959	yes
TCONS_00262894	"="	ENSBTAT00000047158	XLOC_235250	EPDR1	ENSBTAG00000033197	Bos taurus ependymin related protein 1 (zebrafish) (EPDR1), mRNA. [Source:RefSeq mRNA;Acc:NM_001102288]	GO:0005509(calcium ion binding);GO:0005576(extracellular region);GO:0005764(lysosome);GO:0007160(cell-matrix adhesion)	NA	chr4:50028918-50064257	BTA	BTF	OK	21.1124	4.65256	2.182	up	5e-05	0.000326959	yes
TCONS_00243114	"="	ENSBTAT00000000112	XLOC_217766	MRPL23	ENSBTAG00000000103	39S ribosomal protein L23, mitochondrial [Source:RefSeq peptide;Acc:NP_001071352]	GO:0000166(nucleotide binding);GO:0003735(structural constituent of ribosome);GO:0005622(intracellular);GO:0005739(mitochondrion);GO:0005840(ribosome);GO:0006412(translation)	NA	chr29:50182520-50188632	BTA	BTF	OK	53.2675	11.7265	2.18349	up	5e-05	0.000326959	yes
TCONS_00138851	"="	ENSBTAT00000028387	XLOC_123923	RSAD1	ENSBTAG00000021303	Bos taurus radical S-adenosyl methionine domain containing 1 (RSAD1), mRNA. [Source:RefSeq mRNA;Acc:NM_001098136]	GO:0003824(catalytic activity);GO:0004109(coproporphyrinogen oxidase activity);GO:0005737(cytoplasm);GO:0005739(mitochondrion);GO:0006779(porphyrin-containing compound biosynthetic process);GO:0051536(iron-sulfur cluster binding);GO:0055114(oxidation-reduction process)	NA	chr19:36858519-36870127	BTA	BTF	OK	4.97017	1.0939	2.18382	up	5e-05	0.000326959	yes
TCONS_00190438	"="	ENSBTAT00000060242	XLOC_170404	7SK	ENSBTAG00000048289	7SK RNA [Source:RFAM;Acc:RF00100]	NA	NA	chr23:24977641-24977972	BTA	BTF	OK	62083.6	13662.7	2.18396	up	5e-05	0.000326959	yes
TCONS_00130861	"="	ENSBTAT00000026285	XLOC_117341	PEX12	ENSBTAG00000019723	Bos taurus peroxisomal biogenesis factor 12 (PEX12), mRNA. [Source:RefSeq mRNA;Acc:NM_001083378]	GO:0005515(protein binding);GO:0005777(peroxisome);GO:0005778(peroxisomal membrane);GO:0005779(integral to peroxisomal membrane);GO:0006625(protein targeting to peroxisome);GO:0007031(peroxisome organization);GO:0008022(protein C-terminus binding);GO:0008270(zinc ion binding);GO:0016020(membrane);GO:0016021(integral to membrane);GO:0016558(protein import into peroxisome matrix);GO:0046872(metal i…	04146(Peroxisome)	chr19:15081782-15086488	BTA	BTF	OK	3.3331	0.732753	2.18547	up	5e-05	0.000326959	yes
TCONS_00229358	"="	ENSBTAT00000005059	XLOC_205403	MCU	ENSBTAG00000003876	Bos taurus mitochondrial calcium uniporter (MCU), mRNA. [Source:RefSeq mRNA;Acc:NM_001206102]	GO:0005262(calcium channel activity);GO:0005515(protein binding);GO:0005739(mitochondrion);GO:0005743(mitochondrial inner membrane);GO:0006851(mitochondrial calcium ion transport);GO:0015292(uniporter activity);GO:0019722(calcium-mediated signaling);GO:0032024(positive regulation of insulin secretion);GO:0034704(calcium channel complex);GO:0035786(protein complex oligomerization);GO:0042593(gluco…	NA	chr28:28867947-29063003	BTA	BTF	OK	42.4629	9.32374	2.18722	up	5e-05	0.000326959	yes
TCONS_00330224	"="	ENSBTAT00000028162	XLOC_295715	HNRNPK	ENSBTAG00000021131	Bos taurus heterogeneous nuclear ribonucleoprotein K (HNRNPK), mRNA. [Source:RefSeq mRNA;Acc:NM_001034562]	GO:0000790(nuclear chromatin);GO:0000978(RNA polymerase II core promoter proximal region sequence-specific DNA binding);GO:0001077(RNA polymerase II core promoter proximal region sequence-specific DNA binding transcription factor activity involved in positive regulation of transcription);GO:0002102(podosome);GO:0003677(DNA binding);GO:0003723(RNA binding);GO:0005515(protein binding);GO:0005634(nu…	03040(Spliceosome)	chr8:78573723-78585947	BTA	BTF	OK	105.493	23.1402	2.18867	up	5e-05	0.000326959	yes
TCONS_00132625	"="	ENSBTAT00000011594	XLOC_118804	ATPAF2	ENSBTAG00000008801	Bos taurus ATP synthase mitochondrial F1 complex assembly factor 2 (ATPAF2), mRNA. [Source:RefSeq mRNA;Acc:NM_001075623]	GO:0005515(protein binding);GO:0005739(mitochondrion);GO:0016607(nuclear speck);GO:0043461(proton-transporting ATP synthase complex assembly)	NA	chr19:35125817-35137743	BTA	BTF	OK	6.63578	1.45357	2.19066	up	5e-05	0.000326959	yes
TCONS_00118594	"="	ENSBTAT00000047400	XLOC_107106	CDK10	ENSBTAG00000033333	Bos taurus cyclin-dependent kinase 10 (CDK10), mRNA. [Source:RefSeq mRNA;Acc:NM_001038577]	GO:0000166(nucleotide binding);GO:0004672(protein kinase activity);GO:0004674(protein serine/threonine kinase activity);GO:0004693(cyclin-dependent protein serine/threonine kinase activity);GO:0004713(protein tyrosine kinase activity);GO:0005515(protein binding);GO:0005524(ATP binding);GO:0006468(protein phosphorylation);GO:0016301(kinase activity);GO:0016310(phosphorylation);GO:0016740(transfera…	NA	chr18:14610727-14617868	BTA	BTF	OK	5.91398	1.29436	2.19189	up	5e-05	0.000326959	yes
TCONS_00110722	"="	ENSBTAT00000033359	XLOC_100134	RPL6	ENSBTAG00000031723	Bos taurus ribosomal protein L6 (RPL6), mRNA. [Source:RefSeq mRNA;Acc:NM_001031756]	GO:0003735(structural constituent of ribosome);GO:0005622(intracellular);GO:0005840(ribosome);GO:0006412(translation);GO:0030529(ribonucleoprotein complex)	03010(Ribosome)	chr17:64115682-64120590	BTA	BTF	OK	711.378	155.003	2.19832	up	5e-05	0.000326959	yes
TCONS_00208931	"="	ENSBTAT00000028313	XLOC_186935	C25H7ORF26	ENSBTAG00000021248	Bos taurus chromosome 25 open reading frame, human C7orf26 (C25H7orf26), mRNA. [Source:RefSeq mRNA;Acc:NM_001075754]	NA	NA	chr25:38963314-38974605	BTA	BTF	OK	7.86232	1.71173	2.1995	up	5e-05	0.000326959	yes
TCONS_00311821	"="	ENSBTAT00000015097	XLOC_278946	XAB2	ENSBTAG00000011360	Bos taurus XPA binding protein 2 (XAB2), mRNA. [Source:RefSeq mRNA;Acc:NM_001075919]	GO:0001824(blastocyst development);GO:0005515(protein binding);GO:0005622(intracellular);GO:0006283(transcription-coupled nucleotide-excision repair);GO:0006351(transcription, DNA-templated);GO:0006396(RNA processing);GO:0071013(catalytic step 2 spliceosome)	03040(Spliceosome)	chr7:17689652-17698398	BTA	BTF	OK	16.115	3.50561	2.20067	up	5e-05	0.000326959	yes
TCONS_00002618	"="	ENSBTAT00000055158	XLOC_002411	ATP6V1A	ENSBTAG00000002703	Bos taurus ATPase, H+ transporting, lysosomal 70kDa, V1 subunit A (ATP6V1A), mRNA. [Source:RefSeq mRNA;Acc:NM_174504]	GO:0000166(nucleotide binding);GO:0005524(ATP binding);GO:0005739(mitochondrion);GO:0005765(lysosomal membrane);GO:0005829(cytosol);GO:0005886(plasma membrane);GO:0005902(microvillus);GO:0006810(transport);GO:0006811(ion transport);GO:0015991(ATP hydrolysis coupled proton transport);GO:0015992(proton transport);GO:0016324(apical plasma membrane);GO:0016787(hydrolase activity);GO:0016820(hydrolase…	00190(Oxidative phosphorylation);01100(Metabolic pathways);04145(Phagosome);04966(Collecting duct acid secretion);05323(Rheumatoid arthritis)	chr1:58880057-58940217	BTA	BTF	OK	7.87964	1.71319	2.20144	up	5e-05	0.000326959	yes
TCONS_00170569	"="	ENSBTAT00000012993	XLOC_152758	MPHOSPH10	ENSBTAG00000009854	Bos taurus M-phase phosphoprotein 10 (U3 small nucleolar ribonucleoprotein) (MPHOSPH10), mRNA. [Source:RefSeq mRNA;Acc:NM_001046317]	GO:0005515(protein binding);GO:0005634(nucleus);GO:0005730(nucleolus);GO:0006364(rRNA processing);GO:0010923(negative regulation of phosphatase activity);GO:0030529(ribonucleoprotein complex)	03008(Ribosome biogenesis in eukaryotes)	chr21:27906718-27919029	BTA	BTF	OK	8.77835	1.90794	2.20193	up	5e-05	0.000326959	yes
TCONS_00189907	"="	ENSBTAT00000016981	XLOC_169940	SRF	ENSBTAG00000012777	Bos taurus serum response factor (c-fos serum response element-binding transcription factor) (SRF), mRNA. [Source:RefSeq mRNA;Acc:NM_001206016]	GO:0000790(nuclear chromatin);GO:0000978(RNA polymerase II core promoter proximal region sequence-specific DNA binding);GO:0000983(RNA polymerase II core promoter sequence-specific DNA binding transcription factor activity);GO:0001076(RNA polymerase II transcription factor binding transcription factor activity);GO:0001077(RNA polymerase II core promoter proximal region sequence-specific DNA bindi…	04010(MAPK signaling pathway)	chr23:16747601-16756820	BTA	BTF	OK	20.6482	4.48596	2.20252	up	5e-05	0.000326959	yes
TCONS_00276550	"="	ENSBTAT00000045066	XLOC_247585	FAU	ENSBTAG00000031786	Bos taurus Finkel-Biskis-Reilly murine sarcoma virus (FBR-MuSV) ubiquitously expressed (FAU), mRNA. [Source:RefSeq mRNA;Acc:NM_174731]	GO:0003735(structural constituent of ribosome);GO:0005515(protein binding);GO:0005622(intracellular);GO:0005840(ribosome);GO:0006412(translation);GO:0015935(small ribosomal subunit);GO:0022627(cytosolic small ribosomal subunit)	03010(Ribosome)	chr5:47713181-47751463	BTA	BTF	OK	227.312	49.3817	2.20263	up	5e-05	0.000326959	yes
TCONS_00232615	"="	ENSBTAT00000015750	XLOC_208365	PCBD1	ENSBTAG00000011866	Bos taurus pterin-4 alpha-carbinolamine dehydratase/dimerization cofactor of hepatocyte nuclear factor 1 alpha (PCBD1), mRNA. [Source:RefSeq mRNA;Acc:NM_001206474]	GO:0004505(phenylalanine 4-monooxygenase activity);GO:0005515(protein binding);GO:0005634(nucleus);GO:0005737(cytoplasm);GO:0006351(transcription, DNA-templated);GO:0006355(regulation of transcription, DNA-dependent);GO:0006729(tetrahydrobiopterin biosynthetic process);GO:0008124(4-alpha-hydroxytetrahydrobiopterin dehydratase activity);GO:0016829(lyase activity);GO:0042802(identical protein bindi…	NA	chr28:27226794-27231724	BTA	BTF	OK	17.0735	3.7082	2.20297	up	5e-05	0.000326959	yes
TCONS_00261984	"="	ENSBTAT00000021310	XLOC_234406	KLHL7	ENSBTAG00000016010	Bos taurus kelch-like 7 (Drosophila) (KLHL7), mRNA. [Source:RefSeq mRNA;Acc:NM_001076037]	GO:0005515(protein binding);GO:0005634(nucleus);GO:0005730(nucleolus);GO:0005737(cytoplasm);GO:0005886(plasma membrane);GO:0031463(Cul3-RING ubiquitin ligase complex);GO:0042803(protein homodimerization activity)	NA	chr4:31900913-31956645	BTA	BTF	OK	2.3178	0.503321	2.2032	up	5e-05	0.000326959	yes
TCONS_00231482	"="	ENSBTAT00000049158	XLOC_207346	B3GALNT2	ENSBTAG00000013750	Bos taurus beta-1,3-N-acetylgalactosaminyltransferase 2 (B3GALNT2), mRNA. [Source:RefSeq mRNA;Acc:NM_001103343]	GO:0005783(endoplasmic reticulum);GO:0005794(Golgi apparatus);GO:0006486(protein glycosylation);GO:0006493(protein O-linked glycosylation);GO:0008375(acetylglucosaminyltransferase activity);GO:0008376(acetylgalactosaminyltransferase activity);GO:0008378(galactosyltransferase activity);GO:0016020(membrane);GO:0016021(integral to membrane);GO:0016740(transferase activity);GO:0016757(transferase act…	NA	chr28:8143950-8297627	BTA	BTF	OK	21.6833	4.70861	2.20321	up	5e-05	0.000326959	yes
TCONS_00122514	"="	ENSBTAT00000005007	XLOC_110342	RPL13A	ENSBTAG00000047132	NA	GO:0003735(structural constituent of ribosome);GO:0005840(ribosome);GO:0006412(translation);GO:0015934(large ribosomal subunit)	NA	chr18:56394556-56398082	BTA	BTF	OK	2250.17	488.507	2.20359	up	5e-05	0.000326959	yes
TCONS_00292072	"="	ENSBTAT00000000852	XLOC_261314	ANAPC4	ENSBTAG00000000646	Bos taurus anaphase promoting complex subunit 4 (ANAPC4), mRNA. [Source:RefSeq mRNA;Acc:NM_001192378]	GO:0005515(protein binding);GO:0005634(nucleus);GO:0005680(anaphase-promoting complex);GO:0019903(protein phosphatase binding);GO:0030071(regulation of mitotic metaphase/anaphase transition);GO:0031145(anaphase-promoting complex-dependent proteasomal ubiquitin-dependent protein catabolic process);GO:0070979(protein K11-linked ubiquitination)	04110(Cell cycle);04114(Oocyte meiosis);04120(Ubiquitin mediated proteolysis);04914(Progesterone-mediated oocyte maturation)	chr6:46414851-46505273	BTA	BTF	OK	6.32095	1.37174	2.20414	up	5e-05	0.000326959	yes
TCONS_00312047	"="	ENSBTAT00000002349	XLOC_279124	RPL36	ENSBTAG00000001794	60S ribosomal protein L36 [Source:UniProtKB/Swiss-Prot;Acc:Q3T171]	GO:0003735(structural constituent of ribosome);GO:0005622(intracellular);GO:0005840(ribosome);GO:0006412(translation);GO:0030529(ribonucleoprotein complex)	03010(Ribosome)	chr7:19814901-19834639	BTA	BTF	OK	240.481	52.0814	2.20708	up	5e-05	0.000326959	yes
TCONS_00069030	"="	ENSBTAT00000002893	XLOC_062253	TRPC4AP	ENSBTAG00000002236	transient receptor potential cation channel, subfamily C, member 4 associated protein [Source:HGNC Symbol;Acc:16181]	GO:0005515(protein binding);GO:0006511(ubiquitin-dependent protein catabolic process);GO:0019902(phosphatase binding);GO:0031464(Cul4A-RING ubiquitin ligase complex)	NA	chr13:64913627-64982380	BTA	BTF	OK	20.9624	4.535	2.20863	up	5e-05	0.000326959	yes
TCONS_00306178	"="	ENSBTAT00000043111	XLOC_273937	SEC24A	ENSBTAG00000018322	Bos taurus SEC24 family, member A (S. cerevisiae) (SEC24A), mRNA. [Source:RefSeq mRNA;Acc:NM_001101849]	GO:0000139(Golgi membrane);GO:0005737(cytoplasm);GO:0005783(endoplasmic reticulum);GO:0005789(endoplasmic reticulum membrane);GO:0005794(Golgi apparatus);GO:0006810(transport);GO:0006886(intracellular protein transport);GO:0006888(ER to Golgi vesicle-mediated transport);GO:0008270(zinc ion binding);GO:0015031(protein transport);GO:0016020(membrane);GO:0016192(vesicle-mediated transport);GO:003012…	04141(Protein processing in endoplasmic reticulum)	chr7:47754926-47832191	BTA	BTF	OK	9.54155	2.06383	2.2089	up	5e-05	0.000326959	yes
TCONS_00008598	"="	ENSBTAT00000025560	XLOC_007850	EAF1	ENSBTAG00000019202	Bos taurus ELL associated factor 1 (EAF1), mRNA. [Source:RefSeq mRNA;Acc:NM_001192153]	GO:0005515(protein binding);GO:0006355(regulation of transcription, DNA-dependent);GO:0032783(ELL-EAF complex)	NA	chr1:154171376-154202819	BTA	BTF	OK	21.3936	4.6269	2.20906	up	5e-05	0.000326959	yes
TCONS_00208784	"="	ENSBTAT00000061310	XLOC_186808	PDAP1	ENSBTAG00000044040	PDGFA associated protein 1 [Source:HGNC Symbol;Acc:14634]	NA	NA	chr25:37532739-37545220	BTA	BTF	OK	57.7708	12.4927	2.20926	up	5e-05	0.000326959	yes
TCONS_00185579	"="	ENSBTAT00000030816	XLOC_166153	JAGN1	ENSBTAG00000010832	Bos taurus jagunal homolog 1 (Drosophila) (JAGN1), mRNA. [Source:RefSeq mRNA;Acc:NM_001046450]	GO:0005783(endoplasmic reticulum);GO:0005789(endoplasmic reticulum membrane);GO:0007029(endoplasmic reticulum organization);GO:0016020(membrane);GO:0016021(integral to membrane)	NA	chr22:16901719-16904521	BTA	BTF	OK	13.2117	2.8569	2.20929	up	5e-05	0.000326959	yes
TCONS_00011156	"="	ENSBTAT00000055450	XLOC_010255	CD47	ENSBTAG00000003585	Bos taurus CD47 molecule (CD47), mRNA. [Source:RefSeq mRNA;Acc:NM_174708]	GO:0005515(protein binding);GO:0005887(integral to plasma membrane);GO:0008228(opsonization);GO:0008284(positive regulation of cell proliferation);GO:0009617(response to bacterium);GO:0022409(positive regulation of cell-cell adhesion);GO:0050729(positive regulation of inflammatory response);GO:0050766(positive regulation of phagocytosis);GO:0050870(positive regulation of T cell activation);GO:007…	04512(ECM-receptor interaction)	chr1:53102109-53169181	BTA	BTF	OK	12.2999	2.65972	2.2093	up	5e-05	0.000326959	yes
TCONS_00272854	"="	ENSBTAT00000010212	XLOC_244278	CDK5	ENSBTAG00000007766	Bos taurus cyclin-dependent kinase 5 (CDK5), mRNA. [Source:RefSeq mRNA;Acc:NM_174017]	GO:0000166(nucleotide binding);GO:0001764(neuron migration);GO:0001963(synaptic transmission, dopaminergic);GO:0002039(p53 binding);GO:0004672(protein kinase activity);GO:0004674(protein serine/threonine kinase activity);GO:0004693(cyclin-dependent protein serine/threonine kinase activity);GO:0004713(protein tyrosine kinase activity);GO:0005176(ErbB-2 class receptor binding);GO:0005515(protein bi…	04360(Axon guidance);05010(Alzheimer's disease)	chr4:114429160-114433517	BTA	BTF	OK	14.8029	3.20042	2.20955	up	5e-05	0.000326959	yes
TCONS_00244547	"="	ENSBTAT00000016549	XLOC_218939	ILF2	ENSBTAG00000012471	Bos taurus interleukin enhancer binding factor 2, 45kDa (ILF2), mRNA. [Source:RefSeq mRNA;Acc:NM_001038187]	GO:0003677(DNA binding);GO:0003723(RNA binding);GO:0003725(double-stranded RNA binding);GO:0005515(protein binding);GO:0005524(ATP binding);GO:0005634(nucleus);GO:0005730(nucleolus);GO:0006351(transcription, DNA-templated);GO:0006955(immune response);GO:0016740(transferase activity);GO:0030529(ribonucleoprotein complex);GO:0045893(positive regulation of transcription, DNA-dependent)	NA	chr3:16772701-16783233	BTA	BTF	OK	49.2897	10.6419	2.21153	up	5e-05	0.000326959	yes
TCONS_00039079	"="	ENSBTAT00000063443	XLOC_035219	ENSBTAG00000046416	ENSBTAG00000046416	Uncharacterized protein [Source:UniProtKB/TrEMBL;Acc:G3N1P9]	GO:0006511(ubiquitin-dependent protein catabolic process);GO:0031461(cullin-RING ubiquitin ligase complex);GO:0031625(ubiquitin protein ligase binding)	NA	chr11:105914279-105916356	BTA	BTF	OK	28.8717	6.23029	2.21228	up	5e-05	0.000326959	yes
TCONS_00306519	"="	ENSBTAT00000013284	XLOC_274251	EGR1	ENSBTAG00000010069	Bos taurus early growth response 1 (EGR1), mRNA. [Source:RefSeq mRNA;Acc:NM_001045875]	GO:0000122(negative regulation of transcription from RNA polymerase II promoter);GO:0000976(transcription regulatory region sequence-specific DNA binding);GO:0000982(RNA polymerase II core promoter proximal region sequence-specific DNA binding transcription factor activity);GO:0003676(nucleic acid binding);GO:0003677(DNA binding);GO:0003700(sequence-specific DNA binding transcription factor activ…	05020(Prion diseases)	chr7:51438726-51442500	BTA	BTF	OK	6.68676	1.44229	2.21294	up	5e-05	0.000326959	yes
TCONS_00285785	"="	ENSBTAT00000013805	XLOC_255708	NUAK1	ENSBTAG00000010457	Bos taurus NUAK family, SNF1-like kinase, 1 (NUAK1), mRNA. [Source:RefSeq mRNA;Acc:NM_001205496]	GO:0000166(nucleotide binding);GO:0002039(p53 binding);GO:0004672(protein kinase activity);GO:0004674(protein serine/threonine kinase activity);GO:0004713(protein tyrosine kinase activity);GO:0005515(protein binding);GO:0005524(ATP binding);GO:0005634(nucleus);GO:0005737(cytoplasm);GO:0006468(protein phosphorylation);GO:0009103(lipopolysaccharide biosynthetic process);GO:0016020(membrane);GO:0016…	NA	chr5:69813555-69894077	BTA	BTF	OK	8.36519	1.79909	2.21713	up	5e-05	0.000326959	yes
TCONS_00165805	"="	ENSBTAT00000006486	XLOC_148271	C5orf51	ENSBTAG00000004929	chromosome 5 open reading frame 51 [Source:HGNC Symbol;Acc:27750]	NA	NA	chr20:32628316-32650824	BTA	BTF	OK	5.77465	1.24192	2.21716	up	5e-05	0.000326959	yes
TCONS_00212810	"="	ENSBTAT00000003725	XLOC_190258	COPS6	ENSBTAG00000002871	Bos taurus COP9 constitutive photomorphogenic homolog subunit 6 (Arabidopsis) (COPS6), mRNA. [Source:RefSeq mRNA;Acc:NM_001101963]	GO:0005515(protein binding);GO:0005634(nucleus);GO:0008180(COP9 signalosome);GO:0010388(cullin deneddylation)	NA	chr25:36893604-36896370	BTA	BTF	OK	40.7733	8.75793	2.21896	up	5e-05	0.000326959	yes
TCONS_00189010	"="	ENSBTAT00000003431	XLOC_169164	RPS18	ENSBTAG00000002648	Bos taurus ribosomal protein S18 (RPS18), mRNA. [Source:RefSeq mRNA;Acc:NM_001033614]	GO:0003676(nucleic acid binding);GO:0003723(RNA binding);GO:0003735(structural constituent of ribosome);GO:0005515(protein binding);GO:0005622(intracellular);GO:0005737(cytoplasm);GO:0005829(cytosol);GO:0005840(ribosome);GO:0006412(translation);GO:0015935(small ribosomal subunit);GO:0019843(rRNA binding);GO:0022627(cytosolic small ribosomal subunit);GO:0030529(ribonucleoprotein complex);GO:004225…	03010(Ribosome)	chr23:7388702-7393361	BTA	BTF	OK	1016.71	218.258	2.21979	up	5e-05	0.000326959	yes
TCONS_00150936	"="	ENSBTAT00000026553	XLOC_134553	ITGAV	ENSBTAG00000019929	integrin, alpha V [Source:HGNC Symbol;Acc:6150]	GO:0001525(angiogenesis);GO:0001568(blood vessel development);GO:0001846(opsonin binding);GO:0005080(protein kinase C binding);GO:0005245(voltage-gated calcium channel activity);GO:0005515(protein binding);GO:0005886(plasma membrane);GO:0007155(cell adhesion);GO:0007229(integrin-mediated signaling pathway);GO:0008284(positive regulation of cell proliferation);GO:0008305(integrin complex);GO:00098…	04145(Phagosome);04510(Focal adhesion);04512(ECM-receptor interaction);04514(Cell adhesion molecules (CAMs));04810(Regulation of actin cytoskeleton);05200(Pathways in cancer);05222(Small cell lung cancer);05410(Hypertrophic cardiomyopathy (HCM));05412(Arrhythmogenic right ventricular cardiomyopathy (ARVC));05414(Dilated cardiomyopathy)	chr2:9647273-9760660	BTA	BTF	OK	9.97464	2.13974	2.22083	up	5e-05	0.000326959	yes
TCONS_00140329	"="	ENSBTAT00000024191	XLOC_125055	NARF	ENSBTAG00000018178	nuclear prelamin A recognition factor [Source:HGNC Symbol;Acc:29916]	GO:0005521(lamin binding);GO:0005638(lamin filament);GO:0031981(nuclear lumen)	NA	chr19:50742577-50761290	BTA	BTF	OK	8.73817	1.87352	2.22158	up	5e-05	0.000326959	yes
TCONS_00133521	"="	ENSBTAT00000026518	XLOC_119517	VPS25	ENSBTAG00000019906	Bos taurus vacuolar protein sorting 25 homolog (S. cerevisiae) (VPS25), mRNA. [Source:RefSeq mRNA;Acc:NM_001015657]	GO:0005634(nucleus);GO:0005737(cytoplasm);GO:0005739(mitochondrion);GO:0005768(endosome);GO:0006351(transcription, DNA-templated);GO:0006355(regulation of transcription, DNA-dependent);GO:0006810(transport);GO:0010008(endosome membrane);GO:0015031(protein transport);GO:0016020(membrane)	04144(Endocytosis)	chr19:43446966-43451724	BTA	BTF	OK	37.5725	8.04459	2.22359	up	5e-05	0.000326959	yes
TCONS_00313844	"="	ENSBTAT00000064314	XLOC_280659	TMEM259	ENSBTAG00000011351	transmembrane protein 259 [Source:HGNC Symbol;Acc:17039]	NA	NA	chr7:45130770-45144158	BTA	BTF	OK	36.4589	7.79514	2.22562	up	5e-05	0.000326959	yes
TCONS_00211475	"="	ENSBTAT00000023952	XLOC_189113	ENSBTAG00000018000	ENSBTAG00000018000	Bos taurus ceroid-lipofuscinosis, neuronal 3 (CLN3), mRNA. [Source:RefSeq mRNA;Acc:NM_001075174]	GO:0000046(autophagic vacuole fusion);GO:0001508(regulation of action potential);GO:0005515(protein binding);GO:0005764(lysosome);GO:0005769(early endosome);GO:0005770(late endosome);GO:0005776(autophagic vacuole);GO:0006520(cellular amino acid metabolic process);GO:0006865(amino acid transport);GO:0007040(lysosome organization);GO:0008306(associative learning);GO:0016020(membrane);GO:0016236(mac…	04142(Lysosome)	chr25:26300965-26313273	BTA	BTF	OK	3.56495	0.761221	2.2275	up	5e-05	0.000326959	yes
TCONS_00137463	"="	ENSBTAT00000007443	XLOC_122830	CRK	ENSBTAG00000005665	v-crk avian sarcoma virus CT10 oncogene homolog [Source:HGNC Symbol;Acc:2362]	GO:0005070(SH3/SH2 adaptor activity);GO:0005515(protein binding);GO:0032319(regulation of Rho GTPase activity);GO:0032956(regulation of actin cytoskeleton organization);GO:0042169(SH2 domain binding);GO:0045309(protein phosphorylated amino acid binding);GO:0046875(ephrin receptor binding);GO:0048013(ephrin receptor signaling pathway)	04010(MAPK signaling pathway);04012(ErbB signaling pathway);04062(Chemokine signaling pathway);04510(Focal adhesion);04666(Fc gamma R-mediated phagocytosis);04722(Neurotrophin signaling pathway);04810(Regulation of actin cytoskeleton);04910(Insulin signaling pathway);05100(Bacterial invasion of epithelial cells);05200(Pathways in cancer);05211(Renal cell carcinoma);05220(Chronic myeloid leukemia)	chr19:23139101-23159120	BTA	BTF	OK	13.8145	2.94716	2.22879	up	5e-05	0.000326959	yes
TCONS_00082494	"="	ENSBTAT00000033028	XLOC_074580	MSANTD4	ENSBTAG00000023989	Bos taurus Myb/SANT-like DNA-binding domain containing 4 with coiled-coils (MSANTD4), mRNA. [Source:RefSeq mRNA;Acc:NM_001046078]	GO:0005634(nucleus)	NA	chr15:1990625-2002319	BTA	BTF	OK	3.51429	0.748515	2.23113	up	5e-05	0.000326959	yes
TCONS_00125086	"="	ENSBTAT00000000841	XLOC_112456	APRT	ENSBTAG00000000639	Bos taurus adenine phosphoribosyltransferase (APRT), mRNA. [Source:RefSeq mRNA;Acc:NM_001025334]	GO:0002055(adenine binding);GO:0003999(adenine phosphoribosyltransferase activity);GO:0005634(nucleus);GO:0005737(cytoplasm);GO:0006166(purine ribonucleoside salvage);GO:0006168(adenine salvage);GO:0007625(grooming behavior);GO:0009116(nucleoside metabolic process);GO:0016208(AMP binding);GO:0016740(transferase activity);GO:0016757(transferase activity, transferring glycosyl groups);GO:0044209(AM…	00230(Purine metabolism);01100(Metabolic pathways)	chr18:14053311-14060472	BTA	BTF	OK	27.4063	5.83504	2.23169	up	5e-05	0.000326959	yes
TCONS_00273760	"="	ENSBTAT00000049560	XLOC_245122	ATXN7L3B	ENSBTAG00000035083	Bos taurus ataxin 7-like 3B (ATXN7L3B), mRNA. [Source:RefSeq mRNA;Acc:NM_001078161]	NA	NA	chr5:4048887-4052625	BTA	BTF	OK	49.0479	10.4424	2.23174	up	5e-05	0.000326959	yes
TCONS_00284965	"="	ENSBTAT00000009419	XLOC_255007	TSPAN31	ENSBTAG00000007158	Bos taurus tetraspanin 31 (TSPAN31), mRNA. [Source:RefSeq mRNA;Acc:NM_001037595]	GO:0016020(membrane);GO:0016021(integral to membrane)	NA	chr5:56042458-56045159	BTA	BTF	OK	32.0748	6.81049	2.23561	up	5e-05	0.000326959	yes
TCONS_00043727	"="	ENSBTAT00000024159	XLOC_039336	NRBP1	ENSBTAG00000018153	Bos taurus nuclear receptor binding protein 1 (NRBP1), mRNA. [Source:RefSeq mRNA;Acc:NM_001076889]	GO:0004672(protein kinase activity);GO:0004713(protein tyrosine kinase activity);GO:0005515(protein binding);GO:0005524(ATP binding);GO:0006468(protein phosphorylation);GO:0006888(ER to Golgi vesicle-mediated transport);GO:0012505(endomembrane system);GO:0016772(transferase activity, transferring phosphorus-containing groups);GO:0042802(identical protein binding);GO:0042803(protein homodimerizati…	NA	chr11:72224808-72237376	BTA	BTF	OK	47.9551	10.1677	2.2377	up	5e-05	0.000326959	yes
TCONS_00302765	"="	ENSBTAT00000001071	XLOC_271083	COPE	ENSBTAG00000000810	Bos taurus coatomer protein complex, subunit epsilon (COPE), mRNA. [Source:RefSeq mRNA;Acc:NM_176673]	GO:0000139(Golgi membrane);GO:0005198(structural molecule activity);GO:0005515(protein binding);GO:0005737(cytoplasm);GO:0005794(Golgi apparatus);GO:0006810(transport);GO:0006890(retrograde vesicle-mediated transport, Golgi to ER);GO:0006891(intra-Golgi vesicle-mediated transport);GO:0015031(protein transport);GO:0016020(membrane);GO:0016192(vesicle-mediated transport);GO:0030126(COPI vesicle coa…	NA	chr7:4207296-4242168	BTA	BTF	OK	108.031	22.8746	2.23962	up	5e-05	0.000326959	yes
TCONS_00030811	"="	ENSBTAT00000003502	XLOC_027810	POMT2	ENSBTAG00000002704	protein-O-mannosyltransferase 2 [Source:HGNC Symbol;Acc:19743]	GO:0000030(mannosyltransferase activity);GO:0006493(protein O-linked glycosylation);GO:0016020(membrane)	00514(Other types of O-glycan biosynthesis)	chr10:89544116-89589129	BTA	BTF	OK	9.6924	2.05137	2.24026	up	5e-05	0.000326959	yes
TCONS_00115248	"="	ENSBTAT00000012636	XLOC_104134	TMEM120B	ENSBTAG00000009602	Bos taurus transmembrane protein 120B (TMEM120B), mRNA. [Source:RefSeq mRNA;Acc:NM_001101908]	GO:0016020(membrane);GO:0016021(integral to membrane)	NA	chr17:55750084-55815637	BTA	BTF	OK	13.1838	2.78904	2.24092	up	5e-05	0.000326959	yes
TCONS_00315498	"="	ENSBTAT00000010982	XLOC_282127	ATOX1	ENSBTAG00000008340	Bos taurus ATX1 antioxidant protein 1 homolog (yeast) (ATOX1), mRNA. [Source:RefSeq mRNA;Acc:NM_001130758]	GO:0006810(transport);GO:0006811(ion transport);GO:0006825(copper ion transport);GO:0006878(cellular copper ion homeostasis);GO:0016531(copper chaperone activity);GO:0030001(metal ion transport);GO:0032767(copper-dependent protein binding);GO:0046872(metal ion binding)	NA	chr7:64945748-64961110	BTA	BTF	OK	69.2506	14.6433	2.24158	up	5e-05	0.000326959	yes
TCONS_00282948	"="	ENSBTAT00000007088	XLOC_253207	COPZ1	ENSBTAG00000005384	Bos taurus coatomer protein complex, subunit zeta 1 (COPZ1), mRNA. [Source:RefSeq mRNA;Acc:NM_174282]	GO:0000139(Golgi membrane);GO:0003674(molecular_function);GO:0005737(cytoplasm);GO:0005794(Golgi apparatus);GO:0006810(transport);GO:0006886(intracellular protein transport);GO:0006890(retrograde vesicle-mediated transport, Golgi to ER);GO:0006891(intra-Golgi vesicle-mediated transport);GO:0015031(protein transport);GO:0016020(membrane);GO:0016192(vesicle-mediated transport);GO:0030117(membrane c…	NA	chr5:25838390-25857694	BTA	BTF	OK	39.4886	8.34632	2.24222	up	5e-05	0.000326959	yes
TCONS_00137542	"="	ENSBTAT00000035153	XLOC_122875	METTL16	ENSBTAG00000017440	Bos taurus methyltransferase like 16 (METTL16), mRNA. [Source:RefSeq mRNA;Acc:NM_001192216]	GO:0008168(methyltransferase activity);GO:0032259(methylation)	NA	chr19:23953697-24023480	BTA	BTF	OK	3.96917	0.838173	2.24352	up	5e-05	0.000326959	yes
TCONS_00238059	"="	ENSBTAT00000005683	XLOC_213277	CCS	ENSBTAG00000004343	Bos taurus copper chaperone for superoxide dismutase (CCS), mRNA. [Source:RefSeq mRNA;Acc:NM_001046187]	GO:0004784(superoxide dismutase activity);GO:0005507(copper ion binding);GO:0005515(protein binding);GO:0005634(nucleus);GO:0005737(cytoplasm);GO:0005743(mitochondrial inner membrane);GO:0005829(cytosol);GO:0006801(superoxide metabolic process);GO:0008270(zinc ion binding);GO:0015680(intracellular copper ion transport);GO:0016532(superoxide dismutase copper chaperone activity);GO:0019430(removal …	05014(Amyotrophic lateral sclerosis (ALS))	chr29:45274393-45288010	BTA	BTF	OK	32.6495	6.89233	2.244	up	5e-05	0.000326959	yes
TCONS_00139329	"="	ENSBTAT00000020356	XLOC_124310	SMARCE1	ENSBTAG00000015308	Bos taurus SWI/SNF related, matrix associated, actin dependent regulator of chromatin, subfamily e, member 1 (SMARCE1), mRNA. [Source:RefSeq mRNA;Acc:NM_001099116]	GO:0003723(RNA binding);GO:0005515(protein binding);GO:0005634(nucleus);GO:0006337(nucleosome disassembly);GO:0006338(chromatin remodeling);GO:0008080(N-acetyltransferase activity);GO:0016514(SWI/SNF complex);GO:0016922(ligand-dependent nuclear receptor binding);GO:0017053(transcriptional repressor complex);GO:0045892(negative regulation of transcription, DNA-dependent);GO:0047485(protein N-termi…	NA	chr19:41488343-41512238	BTA	BTF	OK	17.0624	3.59853	2.24534	up	5e-05	0.000326959	yes
TCONS_00084959	"="	ENSBTAT00000055693	XLOC_076854	RPS13	ENSBTAG00000040308	Bos taurus ribosomal protein S13 (RPS13), mRNA. [Source:RefSeq mRNA;Acc:NM_001025342]	GO:0003735(structural constituent of ribosome);GO:0005622(intracellular);GO:0005840(ribosome);GO:0006412(translation);GO:0030529(ribonucleoprotein complex)	03010(Ribosome)	chr15:35943264-35945982	BTA	BTF	OK	568.48	119.885	2.24546	up	5e-05	0.000326959	yes
TCONS_00032915	"="	ENSBTAT00000046862	XLOC_029679	TTC27	ENSBTAG00000033010	tetratricopeptide repeat domain 27 [Source:HGNC Symbol;Acc:25986]	GO:0005515(protein binding)	NA	chr11:15207697-15381635	BTA	BTF	OK	6.6751	1.40508	2.24813	up	5e-05	0.000326959	yes
TCONS_00361812	"="	ENSBTAT00000002316	XLOC_324728	TXLNG	ENSBTAG00000001768	taxilin gamma [Source:HGNC Symbol;Acc:18578]	GO:0005829(cytosol);GO:0010564(regulation of cell cycle process);GO:0019905(syntaxin binding);GO:0030500(regulation of bone mineralization);GO:0031965(nuclear membrane);GO:0046982(protein heterodimerization activity);GO:0051726(regulation of cell cycle)	NA	chrX:133940381-133984291	BTA	BTF	OK	4.06148	0.852926	2.25151	up	5e-05	0.000326959	yes
TCONS_00093769	"="	ENSBTAT00000004065	XLOC_084753	PEX16	ENSBTAG00000003126	Peroxisomal membrane protein PEX16 [Source:UniProtKB/Swiss-Prot;Acc:Q2KII7]	GO:0005515(protein binding);GO:0005777(peroxisome);GO:0005778(peroxisomal membrane);GO:0005779(integral to peroxisomal membrane);GO:0005783(endoplasmic reticulum);GO:0005789(endoplasmic reticulum membrane);GO:0006625(protein targeting to peroxisome);GO:0007031(peroxisome organization);GO:0008022(protein C-terminus binding);GO:0016020(membrane);GO:0016021(integral to membrane);GO:0016557(peroxisom…	04146(Peroxisome)	chr15:76813866-76822634	BTA	BTF	OK	6.17708	1.29703	2.25172	up	5e-05	0.000326959	yes
TCONS_00273655	"="	ENSBTAT00000016277	XLOC_245022	TMEM19	ENSBTAG00000012272	Bos taurus transmembrane protein 19 (TMEM19), mRNA. [Source:RefSeq mRNA;Acc:NM_001101184]	GO:0016021(integral to membrane)	NA	chr5:1302196-1323506	BTA	BTF	OK	7.58201	1.58965	2.25387	up	5e-05	0.000326959	yes
TCONS_00263923	"="	ENSBTAT00000007527	XLOC_236187	HNRNPA2B1	ENSBTAG00000005726	Bos taurus heterogeneous nuclear ribonucleoprotein A2/B1 (HNRNPA2B1), mRNA. [Source:RefSeq mRNA;Acc:NM_001045975]	GO:0000166(nucleotide binding);GO:0003676(nucleic acid binding);GO:0003723(RNA binding);GO:0005515(protein binding);GO:0005634(nucleus);GO:0005654(nucleoplasm);GO:0005681(spliceosomal complex);GO:0005730(nucleolus);GO:0005737(cytoplasm);GO:0006397(mRNA processing);GO:0008380(RNA splicing);GO:0030529(ribonucleoprotein complex);GO:0043047(single-stranded telomeric DNA binding);GO:0048025(negative r…	NA	chr4:70197388-70207085	BTA	BTF	OK	51.2061	10.7281	2.25492	up	5e-05	0.000326959	yes
TCONS_00059963	"="	ENSBTAT00000006992	XLOC_054128	GDI2	ENSBTAG00000005316	Bos taurus GDP dissociation inhibitor 2 (GDI2), mRNA. [Source:RefSeq mRNA;Acc:NM_001033762]	GO:0005093(Rab GDP-dissociation inhibitor activity);GO:0005096(GTPase activator activity);GO:0005097(Rab GTPase activator activity);GO:0005515(protein binding);GO:0005737(cytoplasm);GO:0005794(Golgi apparatus);GO:0007264(small GTPase mediated signal transduction);GO:0009986(cell surface);GO:0015031(protein transport);GO:0016020(membrane);GO:0032851(positive regulation of Rab GTPase activity)	NA	chr13:43302210-43331090	BTA	BTF	OK	47.6957	9.9896	2.25536	up	5e-05	0.000326959	yes
TCONS_00129632	"="	ENSBTAT00000053442	XLOC_116253	ENSBTAG00000038635	ENSBTAG00000038635	Bos taurus zinc finger protein LOC100124497 (LOC100124497), mRNA. [Source:RefSeq mRNA;Acc:NM_001102541]	GO:0003676(nucleic acid binding);GO:0005622(intracellular);GO:0006355(regulation of transcription, DNA-dependent);GO:0046872(metal ion binding)	NA	chr18:65104591-65160009	BTA	BTF	OK	5.48903	1.14888	2.25632	up	5e-05	0.000326959	yes
TCONS_00132621	"="	ENSBTAT00000021517	XLOC_118802	FLII	ENSBTAG00000016161	flightless I homolog (Drosophila) [Source:HGNC Symbol;Acc:3750]	GO:0003779(actin binding);GO:0005515(protein binding);GO:0005634(nucleus);GO:0005737(cytoplasm);GO:0005813(centrosome);GO:0007275(multicellular organismal development)	NA	chr19:34989026-35015486	BTA	BTF	OK	60.3995	12.6378	2.25679	up	5e-05	0.000326959	yes
TCONS_00218450	"="	ENSBTAT00000028053	XLOC_195306	ACTR1A	ENSBTAG00000021067	Bos taurus ARP1 actin-related protein 1 homolog A, centractin alpha (yeast) (ACTR1A), mRNA. [Source:RefSeq mRNA;Acc:NM_001193248]	GO:0000166(nucleotide binding);GO:0005524(ATP binding);GO:0005737(cytoplasm);GO:0005813(centrosome);GO:0005856(cytoskeleton)	NA	chr26:22961815-22978156	BTA	BTF	OK	36.6231	7.66153	2.25705	up	5e-05	0.000326959	yes
TCONS_00033483	"="	ENSBTAT00000046128	XLOC_030202	DYNC2LI1	ENSBTAG00000013676	Bos taurus dynein, cytoplasmic 2, light intermediate chain 1 (DYNC2LI1), mRNA. [Source:RefSeq mRNA;Acc:NM_001038051]	GO:0003774(motor activity);GO:0005515(protein binding);GO:0005737(cytoplasm);GO:0005856(cytoskeleton);GO:0005874(microtubule);GO:0005929(cilium);GO:0007275(multicellular organismal development);GO:0007368(determination of left/right symmetry);GO:0030030(cell projection organization);GO:0030286(dynein complex);GO:0030990(intraciliary transport particle);GO:0031512(motile primary cilium);GO:0042384…	04962(Vasopressin-regulated water reabsorption)	chr11:26077550-26115657	BTA	BTF	OK	3.30875	0.692143	2.25714	up	5e-05	0.000326959	yes
TCONS_00349909	"="	ENSBTAT00000022299	XLOC_313752	UBA1	ENSBTAG00000016764	Bos taurus ubiquitin-like modifier activating enzyme 1 (UBA1), mRNA. [Source:RefSeq mRNA;Acc:NM_001102477]	GO:0000166(nucleotide binding);GO:0003824(catalytic activity);GO:0005515(protein binding);GO:0005524(ATP binding);GO:0006464(cellular protein modification process);GO:0008641(small protein activating enzyme activity);GO:0016567(protein ubiquitination);GO:0016874(ligase activity)	04120(Ubiquitin mediated proteolysis);05012(Parkinson's disease)	chrX:90828416-90850346	BTA	BTF	OK	33.1007	6.91933	2.25816	up	5e-05	0.000326959	yes
TCONS_00303941	"="	ENSBTAT00000010778	XLOC_272042	SWSAP1	ENSBTAG00000008196	SWIM-type zinc finger 7 associated protein 1 [Source:HGNC Symbol;Acc:26638]	GO:0000724(double-strand break repair via homologous recombination);GO:0003697(single-stranded DNA binding);GO:0005515(protein binding);GO:0006200(ATP catabolic process);GO:0016887(ATPase activity);GO:0050821(protein stabilization);GO:0097196(Shu complex)	NA	chr7:16995656-16997252	BTA	BTF	OK	7.45016	1.55702	2.25849	up	5e-05	0.000326959	yes
TCONS_00243862	"="	ENSBTAT00000003140	XLOC_218389	PIGM	ENSBTAG00000002419	Bos taurus phosphatidylinositol glycan anchor biosynthesis, class M (PIGM), mRNA. [Source:RefSeq mRNA;Acc:NM_001015563]	GO:0005789(endoplasmic reticulum membrane);GO:0006506(GPI anchor biosynthetic process);GO:0016021(integral to membrane);GO:0016758(transferase activity, transferring hexosyl groups)	00563(Glycosylphosphatidylinositol(GPI)-anchor biosynthesis);01100(Metabolic pathways)	chr3:9762000-9765432	BTA	BTF	OK	2.60447	0.54398	2.25936	up	5e-05	0.000326959	yes
TCONS_00157688	"="	ENSBTAT00000005043	XLOC_140717	PPP1R8	ENSBTAG00000003866	Bos taurus protein phosphatase 1, regulatory subunit 8 (PPP1R8), mRNA. [Source:RefSeq mRNA;Acc:NM_174582]	GO:0005515(protein binding);GO:0005634(nucleus);GO:0008283(cell proliferation);GO:0008599(protein phosphatase type 1 regulator activity);GO:0016607(nuclear speck)	NA	chr2:126111730-126129787	BTA	BTF	OK	11.5709	2.41248	2.26191	up	5e-05	0.000326959	yes
TCONS_00219438	"="	ENSBTAT00000015152	XLOC_196202	PDZD8	ENSBTAG00000011401	Bos taurus PDZ domain containing 8 (PDZD8), mRNA. [Source:RefSeq mRNA;Acc:NM_001192510]	GO:0005515(protein binding);GO:0007010(cytoskeleton organization);GO:0022604(regulation of cell morphogenesis);GO:0035556(intracellular signal transduction);GO:0046872(metal ion binding)	NA	chr26:37936022-38021961	BTA	BTF	OK	6.87222	1.4316	2.26314	up	5e-05	0.000326959	yes
TCONS_00194677	"="	ENSBTAT00000007404	XLOC_174116	VARS	ENSBTAG00000005631	valyl-tRNA synthetase [Source:HGNC Symbol;Acc:12651]	GO:0000166(nucleotide binding);GO:0002161(aminoacyl-tRNA editing activity);GO:0004812(aminoacyl-tRNA ligase activity);GO:0004832(valine-tRNA ligase activity);GO:0005524(ATP binding);GO:0005739(mitochondrion);GO:0006418(tRNA aminoacylation for protein translation);GO:0006438(valyl-tRNA aminoacylation)	00290(Valine, leucine and isoleucine biosynthesis);00970(Aminoacyl-tRNA biosynthesis)	chr23:27365214-27374077	BTA	BTF	OK	37.5833	7.82875	2.26324	up	5e-05	0.000326959	yes
TCONS_00332781	"="	ENSBTAT00000065676	XLOC_298050	Metazoa_SRP	ENSBTAG00000048185	Metazoan signal recognition particle RNA [Source:RFAM;Acc:RF00017]	NA	NA	chr9:2105886-2106183	BTA	BTF	OK	180.754	37.6368	2.26382	up	5e-05	0.000326959	yes
TCONS_00045955	"="	ENSBTAT00000014016	XLOC_041340	DOLK	ENSBTAG00000010601	Bos taurus dolichol kinase (DOLK), mRNA. [Source:RefSeq mRNA;Acc:NM_001035365]	GO:0004168(dolichol kinase activity);GO:0005783(endoplasmic reticulum);GO:0005789(endoplasmic reticulum membrane);GO:0016020(membrane);GO:0016021(integral to membrane);GO:0016301(kinase activity);GO:0016310(phosphorylation);GO:0016740(transferase activity);GO:0030176(integral to endoplasmic reticulum membrane);GO:0043048(dolichyl monophosphate biosynthetic process)	00510(N-Glycan biosynthesis);01100(Metabolic pathways)	chr11:99460813-99462909	BTA	BTF	OK	6.37295	1.32562	2.2653	up	5e-05	0.000326959	yes
TCONS_00310633	"="	ENSBTAT00000021033	XLOC_277950	RPL18A	ENSBTAG00000015831	Bos taurus ribosomal protein L18a (RPL18A), mRNA. [Source:RefSeq mRNA;Acc:NM_001033619]	GO:0003735(structural constituent of ribosome);GO:0005840(ribosome);GO:0006412(translation);GO:0022625(cytosolic large ribosomal subunit);GO:0030529(ribonucleoprotein complex)	03010(Ribosome)	chr7:5206101-5209504	BTA	BTF	OK	1001.77	208.202	2.2665	up	5e-05	0.000326959	yes
TCONS_00149060	"="	ENSBTAT00000008174	XLOC_132932	RPA2	ENSBTAG00000006225	Bos taurus replication protein A2, 32kDa (RPA2), mRNA. [Source:RefSeq mRNA;Acc:NM_001045984]	GO:0003676(nucleic acid binding);GO:0003677(DNA binding);GO:0005515(protein binding);GO:0005634(nucleus);GO:0010569(regulation of double-strand break repair via homologous recombination);GO:0019903(protein phosphatase binding)	03030(DNA replication);03420(Nucleotide excision repair);03430(Mismatch repair);03440(Homologous recombination)	chr2:126030837-126055499	BTA	BTF	OK	18.8087	3.90644	2.26747	up	5e-05	0.000326959	yes
TCONS_00303883	"="	ENSBTAT00000036123	XLOC_272001	DNM2	ENSBTAG00000013362	Bos taurus dynamin 2 (DNM2), mRNA. [Source:RefSeq mRNA;Acc:NM_001099369]	GO:0000166(nucleotide binding);GO:0003924(GTPase activity);GO:0005515(protein binding);GO:0005525(GTP binding);GO:0005543(phospholipid binding);GO:0005874(microtubule);GO:0006184(GTP catabolic process);GO:0006897(endocytosis);GO:0031623(receptor internalization);GO:0033572(transferrin transport);GO:0045211(postsynaptic membrane)	04144(Endocytosis);04666(Fc gamma R-mediated phagocytosis);05100(Bacterial invasion of epithelial cells)	chr7:16465654-16527426	BTA	BTF	OK	18.8062	3.90209	2.26889	up	5e-05	0.000326959	yes
TCONS_00116758	"="	ENSBTAT00000024074	XLOC_105486	GATSL3	ENSBTAG00000018084	Bos taurus GATS protein-like 3 (GATSL3), mRNA. [Source:RefSeq mRNA;Acc:NM_001081514]	NA	NA	chr17:71452185-71457078	BTA	BTF	OK	7.69963	1.59734	2.26912	up	5e-05	0.000326959	yes
TCONS_00183150	"="	ENSBTAT00000024788	XLOC_164087	RPL29	ENSBTAG00000018628	Bos taurus ribosomal protein L29 (RPL29), mRNA. [Source:RefSeq mRNA;Acc:NM_001014862]	GO:0003735(structural constituent of ribosome);GO:0005622(intracellular);GO:0005840(ribosome);GO:0006412(translation);GO:0022625(cytosolic large ribosomal subunit);GO:0030529(ribonucleoprotein complex)	03010(Ribosome)	chr22:49499797-49501972	BTA	BTF	OK	827.304	171.488	2.27031	up	5e-05	0.000326959	yes
TCONS_00000057	"="	ENSBTAT00000037243	XLOC_000057	RCAN1	ENSBTAG00000020035	Bos taurus regulator of calcineurin 1 (RCAN1), mRNA. [Source:RefSeq mRNA;Acc:NM_001034679]	GO:0005515(protein binding);GO:0005634(nucleus);GO:0005737(cytoplasm);GO:0019722(calcium-mediated signaling);GO:0043666(regulation of phosphoprotein phosphatase activity);GO:0048741(skeletal muscle fiber development)	NA	chr1:351707-362907	BTA	BTF	OK	101.323	20.9726	2.27238	up	5e-05	0.000326959	yes
TCONS_00073912	"="	ENSBTAT00000023938	XLOC_066723	PREX2	ENSBTAG00000022169	Bos taurus phosphatidylinositol-3,4,5-trisphosphate-dependent Rac exchange factor 2 (PREX2), mRNA. [Source:RefSeq mRNA;Acc:NM_001192526]	GO:0005085(guanyl-nucleotide exchange factor activity);GO:0005089(Rho guanyl-nucleotide exchange factor activity);GO:0005515(protein binding);GO:0005543(phospholipid binding);GO:0007186(G-protein coupled receptor signaling pathway);GO:0030675(Rac GTPase activator activity);GO:0030676(Rac guanyl-nucleotide exchange factor activity);GO:0032855(positive regulation of Rac GTPase activity);GO:0035023(…	NA	chr14:34040437-34345703	BTA	BTF	OK	4.35223	0.900643	2.27273	up	5e-05	0.000326959	yes
TCONS_00199252	"="	ENSBTAT00000012047	XLOC_178237	RNMT	ENSBTAG00000009142	RNA (guanine-7-) methyltransferase [Source:HGNC Symbol;Acc:10075]	GO:0003723(RNA binding);GO:0004482(mRNA (guanine-N7-)-methyltransferase activity);GO:0005515(protein binding);GO:0005634(nucleus);GO:0005730(nucleolus);GO:0005845(mRNA cap binding complex);GO:0006370(7-methylguanosine mRNA capping);GO:0006397(mRNA processing);GO:0008152(metabolic process);GO:0008168(methyltransferase activity);GO:0016740(transferase activity);GO:0032259(methylation);GO:0036265(RN…	03015(mRNA surveillance pathway)	chr24:43942057-43974028	BTA	BTF	OK	5.96135	1.2329	2.27358	up	5e-05	0.000326959	yes
TCONS_00068322	"="	ENSBTAT00000022232	XLOC_061631	NPEPL1	ENSBTAG00000016724	Bos taurus aminopeptidase-like 1 (NPEPL1), mRNA. [Source:RefSeq mRNA;Acc:NM_001034297]	GO:0004177(aminopeptidase activity);GO:0005622(intracellular);GO:0005737(cytoplasm);GO:0006508(proteolysis);GO:0008235(metalloexopeptidase activity);GO:0019538(protein metabolic process);GO:0030145(manganese ion binding)	NA	chr13:58207116-58223015	BTA	BTF	OK	26.541	5.47753	2.27662	up	5e-05	0.000326959	yes
TCONS_00134323	"="	ENSBTAT00000002434	XLOC_120159	PCYT2	ENSBTAG00000001868	Bos taurus phosphate cytidylyltransferase 2, ethanolamine (PCYT2), mRNA. [Source:RefSeq mRNA;Acc:NM_001035089]	GO:0003824(catalytic activity);GO:0004306(ethanolamine-phosphate cytidylyltransferase activity);GO:0006629(lipid metabolic process);GO:0006646(phosphatidylethanolamine biosynthetic process);GO:0008654(phospholipid biosynthetic process);GO:0009058(biosynthetic process);GO:0016740(transferase activity);GO:0016779(nucleotidyltransferase activity)	00564(Glycerophospholipid metabolism);01100(Metabolic pathways)	chr19:51592085-51599526	BTA	BTF	OK	15.0858	3.11308	2.27677	up	5e-05	0.000326959	yes
TCONS_00321441	"="	ENSBTAT00000015153	XLOC_287704	UNC13B	ENSBTAG00000011397	unc-13 homolog B (C. elegans) [Source:HGNC Symbol;Acc:12566]	GO:0005515(protein binding);GO:0007268(synaptic transmission);GO:0007528(neuromuscular junction development);GO:0016081(synaptic vesicle docking involved in exocytosis);GO:0016082(synaptic vesicle priming);GO:0019992(diacylglycerol binding);GO:0031594(neuromuscular junction);GO:0035249(synaptic transmission, glutamatergic);GO:0035556(intracellular signal transduction);GO:0046872(metal ion binding…	NA	chr8:59797488-60010848	BTA	BTF	OK	2.02554	0.417075	2.27993	up	5e-05	0.000326959	yes
TCONS_00020168	"="	ENSBTAT00000061077	XLOC_018434	RAB2B	ENSBTAG00000044207	RAB2B, member RAS oncogene family [Source:HGNC Symbol;Acc:20246]	GO:0000166(nucleotide binding);GO:0003924(GTPase activity);GO:0005525(GTP binding);GO:0005622(intracellular);GO:0005634(nucleus);GO:0005737(cytoplasm);GO:0006184(GTP catabolic process);GO:0006886(intracellular protein transport);GO:0006913(nucleocytoplasmic transport);GO:0007165(signal transduction);GO:0007264(small GTPase mediated signal transduction);GO:0015031(protein transport);GO:0016020(mem…	NA	chr10:25747368-25764520	BTA	BTF	OK	4.64085	0.95406	2.28224	up	5e-05	0.000326959	yes
TCONS_00154145	"="	ENSBTAT00000038352	XLOC_137527	TMEM185B	ENSBTAG00000026829	Bos taurus transmembrane protein 185B (TMEM185B), mRNA. [Source:RefSeq mRNA;Acc:NM_001077968]	GO:0016020(membrane);GO:0016021(integral to membrane)	NA	chr2:72355936-72358049	BTA	BTF	OK	15.4534	3.17473	2.28322	up	5e-05	0.000326959	yes
TCONS_00061700	"="	ENSBTAT00000021521	XLOC_055652	ID1	ENSBTAG00000016169	Bos taurus inhibitor of DNA binding 1, dominant negative helix-loop-helix protein (ID1), mRNA. [Source:RefSeq mRNA;Acc:NM_001097568]	GO:0000122(negative regulation of transcription from RNA polymerase II promoter);GO:0001886(endothelial cell morphogenesis);GO:0003677(DNA binding);GO:0003700(sequence-specific DNA binding transcription factor activity);GO:0005515(protein binding);GO:0005634(nucleus);GO:0005737(cytoplasm);GO:0006351(transcription, DNA-templated);GO:0007507(heart development);GO:0030509(BMP signaling pathway);GO:0…	04350(TGF-beta signaling pathway)	chr13:61726124-61727283	BTA	BTF	OK	27.8107	5.70661	2.28493	up	5e-05	0.000326959	yes
TCONS_00298549	"="	ENSBTAT00000065786	XLOC_267262	CCDC149	ENSBTAG00000021940	Bos taurus coiled-coil domain containing 149 (CCDC149), mRNA. [Source:RefSeq mRNA;Acc:NM_001191519]	GO:0016020(membrane);GO:0016021(integral to membrane)	NA	chr6:45937932-46058239	BTA	BTF	OK	1.86114	0.381517	2.28637	up	5e-05	0.000326959	yes
TCONS_00250515	"="	ENSBTAT00000033237	XLOC_224212	LSM10	ENSBTAG00000024096	Bos taurus LSM10, U7 small nuclear RNA associated (LSM10), mRNA. [Source:RefSeq mRNA;Acc:NM_001083781]	GO:0000084(mitotic S phase);GO:0005515(protein binding);GO:0005683(U7 snRNP);GO:0015030(Cajal body);GO:0071208(histone pre-mRNA DCP binding)	NA	chr3:110065580-110068037	BTA	BTF	OK	10.4664	2.14546	2.2864	up	5e-05	0.000326959	yes
TCONS_00254264	"="	ENSBTAT00000023627	XLOC_227434	GSTM1	ENSBTAG00000031788	Bos taurus glutathione S-transferase mu 1 (GSTM1), mRNA. [Source:RefSeq mRNA;Acc:NM_001083772]	GO:0004364(glutathione transferase activity);GO:0005515(protein binding);GO:0008152(metabolic process)	00480(Glutathione metabolism);00980(Metabolism of xenobiotics by cytochrome P450);00982(Drug metabolism - cytochrome P450)	chr3:33805753-33816442	BTA	BTF	OK	42.9732	8.80363	2.28727	up	5e-05	0.000326959	yes
TCONS_00355961	"="	ENSBTAT00000010319	XLOC_319357	CETN2	ENSBTAG00000007844	Bos taurus centrin, EF-hand protein, 2 (CETN2), mRNA. [Source:RefSeq mRNA;Acc:NM_001038515]	GO:0003676(nucleic acid binding);GO:0005509(calcium ion binding);GO:0005515(protein binding);GO:0005524(ATP binding);GO:0005622(intracellular);GO:0005634(nucleus);GO:0005737(cytoplasm);GO:0005813(centrosome);GO:0005814(centriole);GO:0005856(cytoskeleton);GO:0005929(cilium);GO:0005932(microtubule basal body);GO:0006281(DNA repair);GO:0006289(nucleotide-excision repair);GO:0006974(cellular response…	03420(Nucleotide excision repair)	chrX:35382934-35386969	BTA	BTF	OK	25.4972	5.21909	2.28847	up	5e-05	0.000326959	yes
TCONS_00157164	"="	ENSBTAT00000007758	XLOC_140256	RBBP4	ENSBTAG00000005904	Bos taurus retinoblastoma binding protein 4 (RBBP4), mRNA. [Source:RefSeq mRNA;Acc:NM_001077013]	GO:0005515(protein binding);GO:0005634(nucleus);GO:0006260(DNA replication);GO:0006338(chromatin remodeling);GO:0006351(transcription, DNA-templated);GO:0006355(regulation of transcription, DNA-dependent);GO:0007049(cell cycle);GO:0008094(DNA-dependent ATPase activity);GO:0016568(chromatin modification);GO:0016581(NuRD complex);GO:0016589(NURF complex);GO:0031497(chromatin assembly);GO:0033186(CA…	NA	chr2:121800922-121817513	BTA	BTF	OK	32.028	6.54778	2.29026	up	5e-05	0.000326959	yes
TCONS_00307741	"="	ENSBTAT00000022712	XLOC_275305	MFAP3	ENSBTAG00000017079	microfibrillar-associated protein 3 [Source:HGNC Symbol;Acc:7034]	GO:0005515(protein binding)	NA	chr7:67331186-67339780	BTA	BTF	OK	11.0546	2.25872	2.29106	up	5e-05	0.000326959	yes
TCONS_00209596	"="	ENSBTAT00000013144	XLOC_187433	ECI1	ENSBTAG00000009965	Bos taurus enoyl-CoA delta isomerase 1 (ECI1), mRNA. [Source:RefSeq mRNA;Acc:NM_001046396]	GO:0003824(catalytic activity);GO:0004165(dodecenoyl-CoA delta-isomerase activity);GO:0005739(mitochondrion);GO:0005743(mitochondrial inner membrane);GO:0008152(metabolic process);GO:0016853(isomerase activity)	00071(Fatty acid metabolism)	chr25:1767069-1779723	BTA	BTF	OK	27.0619	5.52618	2.29191	up	5e-05	0.000326959	yes
TCONS_00137887	"="	ENSBTAT00000024370	XLOC_123149	MED11	ENSBTAG00000018314	Bos taurus mediator complex subunit 11 (MED11), mRNA. [Source:RefSeq mRNA;Acc:NM_001038084]	GO:0001104(RNA polymerase II transcription cofactor activity);GO:0005515(protein binding);GO:0006357(regulation of transcription from RNA polymerase II promoter);GO:0016592(mediator complex)	NA	chr19:27253342-27255626	BTA	BTF	OK	9.64371	1.96792	2.29292	up	5e-05	0.000326959	yes
TCONS_00310365	"="	ENSBTAT00000010159	XLOC_277753	ARF1	ENSBTAG00000007725	Bos taurus ADP-ribosylation factor 1 (ARF1), mRNA. [Source:RefSeq mRNA;Acc:NM_176653]	GO:0000166(nucleotide binding);GO:0003924(GTPase activity);GO:0004871(signal transducer activity);GO:0005515(protein binding);GO:0005525(GTP binding);GO:0005622(intracellular);GO:0005634(nucleus);GO:0005737(cytoplasm);GO:0005794(Golgi apparatus);GO:0005829(cytosol);GO:0006810(transport);GO:0006878(cellular copper ion homeostasis);GO:0006886(intracellular protein transport);GO:0007186(G-protein co…	NA	chr7:2913859-2931918	BTA	BTF	OK	159.628	32.562	2.29346	up	5e-05	0.000326959	yes
TCONS_00090523	"="	ENSBTAT00000011952	XLOC_081837	DDX6	ENSBTAG00000009067	DEAD (Asp-Glu-Ala-Asp) box helicase 6 [Source:HGNC Symbol;Acc:2747]	GO:0000166(nucleotide binding);GO:0000932(cytoplasmic mRNA processing body);GO:0003676(nucleic acid binding);GO:0004386(helicase activity);GO:0005515(protein binding);GO:0005524(ATP binding);GO:0005737(cytoplasm);GO:0008026(ATP-dependent helicase activity);GO:0010494(cytoplasmic stress granule);GO:0016442(RISC complex);GO:0016787(hydrolase activity);GO:0033962(cytoplasmic mRNA processing body ass…	03018(RNA degradation)	chr15:29887077-29919205	BTA	BTF	OK	22.3904	4.56336	2.29471	up	5e-05	0.000326959	yes
TCONS_00256463	"="	ENSBTAT00000007762	XLOC_229382	LEPROT	ENSBTAG00000005909	Bos taurus leptin receptor overlapping transcript (LEPROT), mRNA. [Source:RefSeq mRNA;Acc:NM_001034741]	GO:0000139(Golgi membrane);GO:0005102(receptor binding);GO:0005515(protein binding);GO:0005768(endosome);GO:0005794(Golgi apparatus);GO:0010008(endosome membrane);GO:0016020(membrane);GO:0016021(integral to membrane);GO:0046426(negative regulation of JAK-STAT cascade);GO:0060400(negative regulation of growth hormone receptor signaling pathway);GO:2000009(negative regulation of protein localizatio…	NA	chr3:80243542-80254246	BTA	BTF	OK	10.2161	2.08165	2.29504	up	5e-05	0.000326959	yes
TCONS_00139232	"="	ENSBTAT00000061441	XLOC_124232	MED1	ENSBTAG00000013236	Bos taurus mediator complex subunit 1 (MED1), mRNA. [Source:RefSeq mRNA;Acc:NM_001205876]	GO:0000122(negative regulation of transcription from RNA polymerase II promoter);GO:0000902(cell morphogenesis);GO:0000981(sequence-specific DNA binding RNA polymerase II transcription factor activity);GO:0001047(core promoter binding);GO:0001104(RNA polymerase II transcription cofactor activity);GO:0001525(angiogenesis);GO:0001701(in utero embryonic development);GO:0001889(liver development);GO:…	NA	chr19:40492302-40516916	BTA	BTF	OK	7.5623	1.54046	2.29546	up	5e-05	0.000326959	yes
TCONS_00109940	"="	ENSBTAT00000005508	XLOC_099431	VPS33A	ENSBTAG00000004203	Bos taurus vacuolar protein sorting 33 homolog A (S. cerevisiae) (VPS33A), mRNA. [Source:RefSeq mRNA;Acc:NM_001046049]	GO:0006904(vesicle docking involved in exocytosis);GO:0016192(vesicle-mediated transport);GO:0030220(platelet formation);GO:0043473(pigmentation);GO:0048070(regulation of developmental pigmentation)	NA	chr17:55365145-55395312	BTA	BTF	OK	8.03726	1.63717	2.2955	up	5e-05	0.000326959	yes
[truncated: 4,541 more rows]
