# Supplementary material for: Developmental transcriptome profiling of bovine muscle tissue reveals an abundant GosB that regulates myoblast proliferation and apoptosis
Source: Oncotarget. 2017 Mar 29;8(19):32083–100. doi: 10.18632/oncotarget.16644 (PMC5458270; doi:10.18632/oncotarget.16644)
Supplement: Supplementary file 3 [file oncotarget-08-32083-s003.xlsx]

## Sheet: Sheet1
GO_ID	GO_Term	GO_function	GO_class	S gene number	TS gene number	B gene number	TB gene number	pvalue
GO:0003735	structural constituent of ribosome	molecular_function	4	128	4861	260	21673	0
GO:0003723	RNA binding	molecular_function	6	219	4861	523	21673	2.22045e-16
GO:0005515	protein binding	molecular_function	4	2651	4861	10838	21673	4.08551e-13
GO:0000166	nucleotide binding	molecular_function	5	534	4861	1918	21673	3.47142e-09
GO:0016874	ligase activity	molecular_function	4	79	4861	192	21673	4.45568e-09
GO:0016491	oxidoreductase activity	molecular_function	4	189	4861	593	21673	4.98051e-08
GO:0051082	unfolded protein binding	molecular_function	5	39	4861	77	21673	5.41575e-08
GO:0003743	translation initiation factor activity	molecular_function	8	29	4861	53	21673	3.25873e-07
GO:0004298	threonine-type endopeptidase activity	molecular_function	8	16	4861	22	21673	7.29312e-07
GO:0004129	cytochrome-c oxidase activity	molecular_function	6	19	4861	29	21673	8.3485e-07
GO:0008137	NADH dehydrogenase (ubiquinone) activity	molecular_function	8	15	4861	20	21673	8.61425e-07
GO:0046933	proton-transporting ATP synthase activity, rotational mechanism	molecular_function	15	9	4861	9	21673	1.42811e-06
GO:0005524	ATP binding	molecular_function	9	435	4861	1596	21673	1.46114e-06
GO:0051536	iron-sulfur cluster binding	molecular_function	5	31	4861	62	21673	1.7624e-06
GO:0016853	isomerase activity	molecular_function	4	43	4861	98	21673	1.87147e-06
GO:0016740	transferase activity	molecular_function	4	269	4861	941	21673	3.87253e-06
GO:0009378	four-way junction helicase activity	molecular_function	11	18	4861	30	21673	1.01379e-05
GO:0019899	enzyme binding	molecular_function	5	84	4861	246	21673	1.60636e-05
GO:0046961	proton-transporting ATPase activity, rotational mechanism	molecular_function	16	11	4861	15	21673	3.91161e-05
GO:0016787	hydrolase activity	molecular_function	4	336	4861	1243	21673	4.89688e-05
GO:0008168	methyltransferase activity	molecular_function	6	55	4861	150	21673	5.14553e-05
GO:0019843	rRNA binding	molecular_function	7	16	4861	28	21673	7.2951e-05
GO:0016616	oxidoreductase activity, acting on the CH-OH group of donors, NAD or NADP as acceptor	molecular_function	6	31	4861	73	21673	0.00010411
GO:0003746	translation elongation factor activity	molecular_function	8	13	4861	21	21673	0.000114436
GO:0003824	catalytic activity	molecular_function	3	242	4861	877	21673	0.000145586
GO:0003954	NADH dehydrogenase activity	molecular_function	6	9	4861	12	21673	0.000160226
GO:0003755	peptidyl-prolyl cis-trans isomerase activity	molecular_function	6	18	4861	35	21673	0.000164291
GO:0051920	peroxiredoxin activity	molecular_function	6	7	4861	8	21673	0.000183028
GO:0004812	aminoacyl-tRNA ligase activity	molecular_function	7	21	4861	44	21673	0.000189287
GO:0030145	manganese ion binding	molecular_function	8	25	4861	58	21673	0.000358276
GO:0016651	oxidoreductase activity, acting on NAD(P)H	molecular_function	5	9	4861	13	21673	0.000416589
GO:0002161	aminoacyl-tRNA editing activity	molecular_function	7	7	4861	9	21673	0.000662788
GO:0050660	flavin adenine dinucleotide binding	molecular_function	6	33	4861	87	21673	0.000769911
GO:0051287	NAD binding	molecular_function	6	21	4861	48	21673	0.000818541
GO:0004177	aminopeptidase activity	molecular_function	8	13	4861	25	21673	0.00116887
GO:0016209	antioxidant activity	molecular_function	3	14	4861	28	21673	0.00125075
GO:0042802	identical protein binding	molecular_function	5	153	4861	548	21673	0.00134223
GO:0008565	protein transporter activity	molecular_function	5	28	4861	74	21673	0.00194396
GO:0050662	coenzyme binding	molecular_function	5	21	4861	51	21673	0.00207788
GO:0043021	ribonucleoprotein complex binding	molecular_function	4	10	4861	18	21673	0.00230215
GO:0015450	P-P-bond-hydrolysis-driven protein transmembrane transporter activity	molecular_function	8	6	4861	8	21673	0.00232391
GO:0003713	transcription coactivator activity	molecular_function	6	51	4861	157	21673	0.00234486
GO:0003899	DNA-directed RNA polymerase activity	molecular_function	8	19	4861	45	21673	0.00236525
GO:0004427	inorganic diphosphatase activity	molecular_function	8	4	4861	4	21673	0.00252819
GO:0008121	ubiquinol-cytochrome-c reductase activity	molecular_function	7	4	4861	4	21673	0.00252819
GO:0016504	peptidase activator activity	molecular_function	5	8	4861	13	21673	0.00272512
GO:0003995	acyl-CoA dehydrogenase activity	molecular_function	6	12	4861	24	21673	0.00277549
GO:0043022	ribosome binding	molecular_function	5	13	4861	27	21673	0.00285834
GO:0051537	2 iron, 2 sulfur cluster binding	molecular_function	6	13	4861	27	21673	0.00285834
GO:0017091	AU-rich element binding	molecular_function	7	9	4861	16	21673	0.00342758
GO:0047485	protein N-terminus binding	molecular_function	5	30	4861	84	21673	0.00380824
GO:0008276	protein methyltransferase activity	molecular_function	7	11	4861	22	21673	0.00415123
GO:0016627	oxidoreductase activity, acting on the CH-CH group of donors	molecular_function	5	14	4861	31	21673	0.00416301
GO:0015078	hydrogen ion transmembrane transporter activity	molecular_function	10	14	4861	31	21673	0.00416301
GO:0051539	4 iron, 4 sulfur cluster binding	molecular_function	6	13	4861	28	21673	0.00425158
GO:0000287	magnesium ion binding	molecular_function	7	67	4861	223	21673	0.00486983
GO:0070628	proteasome binding	molecular_function	6	6	4861	9	21673	0.00564616
GO:0051787	misfolded protein binding	molecular_function	5	6	4861	9	21673	0.00564616
GO:0004527	exonuclease activity	molecular_function	7	14	4861	32	21673	0.00589343
GO:0004364	glutathione transferase activity	molecular_function	6	13	4861	29	21673	0.00614366
GO:0005525	GTP binding	molecular_function	9	125	4861	455	21673	0.00619652
GO:0004175	endopeptidase activity	molecular_function	7	23	4861	62	21673	0.00625232
GO:0004197	cysteine-type endopeptidase activity	molecular_function	8	20	4861	52	21673	0.00659269
GO:0008026	ATP-dependent helicase activity	molecular_function	11	38	4861	116	21673	0.00672948
GO:0008022	protein C-terminus binding	molecular_function	5	45	4861	142	21673	0.00675148
GO:0004719	protein-L-isoaspartate (D-aspartate) O-methyltransferase activity	molecular_function	10	5	4861	7	21673	0.00788223
GO:0019894	kinesin binding	molecular_function	6	13	4861	30	21673	0.00864837
GO:0005523	tropomyosin binding	molecular_function	6	9	4861	18	21673	0.00938643
GO:0031593	polyubiquitin binding	molecular_function	7	11	4861	24	21673	0.00939531
GO:0019903	protein phosphatase binding	molecular_function	7	23	4861	64	21673	0.00963588
GO:0004075	biotin carboxylase activity	molecular_function	6	4	4861	5	21673	0.0103742
GO:0036033	mediator complex binding	molecular_function	6	4	4861	5	21673	0.0103742
GO:0001055	RNA polymerase II activity	molecular_function	9	4	4861	5	21673	0.0103742
GO:0003697	single-stranded DNA binding	molecular_function	8	20	4861	54	21673	0.0105779
GO:0030170	pyridoxal phosphate binding	molecular_function	6	24	4861	68	21673	0.0106182
GO:0016887	ATPase activity	molecular_function	9	53	4861	176	21673	0.0107353
GO:0008234	cysteine-type peptidase activity	molecular_function	7	39	4861	123	21673	0.0109787
GO:0003910	DNA ligase (ATP) activity	molecular_function	7	3	4861	3	21673	0.0112775
GO:0019788	NEDD8 ligase activity	molecular_function	6	3	4861	3	21673	0.0112775
GO:0003909	DNA ligase activity	molecular_function	6	3	4861	3	21673	0.0112775
GO:0004582	dolichyl-phosphate beta-D-mannosyltransferase activity	molecular_function	8	3	4861	3	21673	0.0112775
GO:0071208	histone pre-mRNA DCP binding	molecular_function	7	3	4861	3	21673	0.0112775
GO:0019887	protein kinase regulator activity	molecular_function	5	3	4861	3	21673	0.0112775
GO:0004004	ATP-dependent RNA helicase activity	molecular_function	11	6	4861	10	21673	0.011446
GO:0003725	double-stranded RNA binding	molecular_function	7	19	4861	51	21673	0.0117032
GO:0035064	methylated histone residue binding	molecular_function	6	19	4861	51	21673	0.0117032
GO:0005488	binding	molecular_function	3	128	4861	476	21673	0.0117171
GO:0030374	ligand-dependent nuclear receptor transcription coactivator activity	molecular_function	7	16	4861	41	21673	0.0122797
GO:0004518	nuclease activity	molecular_function	6	26	4861	76	21673	0.0124994
GO:0031432	titin binding	molecular_function	6	7	4861	13	21673	0.0133828
GO:0004535	poly(A)-specific ribonuclease activity	molecular_function	11	7	4861	13	21673	0.0133828
GO:0016820	hydrolase activity, acting on acid anhydrides, catalyzing transmembrane movement of substances	molecular_function	6	8	4861	16	21673	0.0142124
GO:0017080	sodium channel regulator activity	molecular_function	4	8	4861	16	21673	0.0142124
GO:0008483	transaminase activity	molecular_function	6	9	4861	19	21673	0.0143337
GO:0015093	ferrous iron transmembrane transporter activity	molecular_function	12	9	4861	19	21673	0.0143337
GO:0015035	protein disulfide oxidoreductase activity	molecular_function	7	14	4861	35	21673	0.0146893
GO:0016829	lyase activity	molecular_function	4	33	4861	103	21673	0.0155507
GO:0005528	FK506 binding	molecular_function	6	5	4861	8	21673	0.0171461
GO:0048037	cofactor binding	molecular_function	4	12	4861	29	21673	0.0173237
GO:0017147	Wnt-protein binding	molecular_function	5	11	4861	26	21673	0.0186511
GO:0003924	GTPase activity	molecular_function	9	97	4861	357	21673	0.0193626
GO:0003729	mRNA binding	molecular_function	8	26	4861	79	21673	0.0209286
GO:0030544	Hsp70 protein binding	molecular_function	6	7	4861	14	21673	0.0216522
GO:0048487	beta-tubulin binding	molecular_function	7	12	4861	30	21673	0.0231072
GO:0003684	damaged DNA binding	molecular_function	7	18	4861	51	21673	0.0248398
GO:0003887	DNA-directed DNA polymerase activity	molecular_function	8	11	4861	27	21673	0.0252327
GO:0050733	RS domain binding	molecular_function	6	4	4861	6	21673	0.0255925
GO:0003747	translation release factor activity	molecular_function	9	4	4861	6	21673	0.0255925
GO:0004784	superoxide dismutase activity	molecular_function	6	4	4861	6	21673	0.0255925
GO:0042806	fucose binding	molecular_function	6	4	4861	6	21673	0.0255925
GO:0061133	endopeptidase activator activity	molecular_function	6	4	4861	6	21673	0.0255925
GO:0015036	disulfide oxidoreductase activity	molecular_function	6	4	4861	6	21673	0.0255925
GO:0004601	peroxidase activity	molecular_function	6	10	4861	24	21673	0.0274074
GO:0016706	oxidoreductase activity, acting on paired donors, with incorporation or reduction of molecular oxygen, 2-oxoglutarate as one donor, and incorporation of one atom each of oxygen into both donors	molecular_function	6	15	4861	41	21673	0.027957
GO:0017111	nucleoside-triphosphatase activity	molecular_function	8	53	4861	185	21673	0.0280961
GO:0008307	structural constituent of muscle	molecular_function	4	9	4861	21	21673	0.0295389
GO:0030331	estrogen receptor binding	molecular_function	9	9	4861	21	21673	0.0295389
GO:0004722	protein serine/threonine phosphatase activity	molecular_function	9	14	4861	38	21673	0.031163
GO:0051879	Hsp90 protein binding	molecular_function	6	8	4861	18	21673	0.0314621
GO:0016628	oxidoreductase activity, acting on the CH-CH group of donors, NAD or NADP as acceptor	molecular_function	6	5	4861	9	21673	0.031521
GO:0008312	7S RNA binding	molecular_function	7	5	4861	9	21673	0.031521
GO:0003857	3-hydroxyacyl-CoA dehydrogenase activity	molecular_function	7	5	4861	9	21673	0.031521
GO:0008253	5'-nucleotidase activity	molecular_function	9	5	4861	9	21673	0.031521
GO:0016876	ligase activity, forming aminoacyl-tRNA and related compounds	molecular_function	6	6	4861	12	21673	0.0332481
GO:0031625	ubiquitin protein ligase binding	molecular_function	7	56	4861	199	21673	0.0342014
GO:0046332	SMAD binding	molecular_function	5	15	4861	42	21673	0.0347154
GO:0005507	copper ion binding	molecular_function	8	18	4861	53	21673	0.036459
GO:0003727	single-stranded RNA binding	molecular_function	7	10	4861	25	21673	0.0367247
GO:0004003	ATP-dependent DNA helicase activity	molecular_function	11	10	4861	25	21673	0.0367247
GO:0016149	translation release factor activity, codon specific	molecular_function	10	3	4861	4	21673	0.0375253
GO:0050815	phosphoserine binding	molecular_function	7	3	4861	4	21673	0.0375253
GO:0016290	palmitoyl-CoA hydrolase activity	molecular_function	9	3	4861	4	21673	0.0375253
GO:0016776	phosphotransferase activity, phosphate group as acceptor	molecular_function	6	3	4861	4	21673	0.0375253
GO:0004185	serine-type carboxypeptidase activity	molecular_function	9	3	4861	4	21673	0.0375253
GO:0008184	glycogen phosphorylase activity	molecular_function	8	3	4861	4	21673	0.0375253
GO:0008934	inositol monophosphate 1-phosphatase activity	molecular_function	10	3	4861	4	21673	0.0375253
GO:0004526	ribonuclease P activity	molecular_function	10	3	4861	4	21673	0.0375253
GO:0048039	ubiquinone binding	molecular_function	6	3	4861	4	21673	0.0375253
GO:0004013	adenosylhomocysteinase activity	molecular_function	7	3	4861	4	21673	0.0375253
GO:0004843	ubiquitin-specific protease activity	molecular_function	9	22	4861	68	21673	0.0383665
GO:0009055	electron carrier activity	molecular_function	3	41	4861	141	21673	0.0389848
GO:0004386	helicase activity	molecular_function	9	42	4861	145	21673	0.0392895
GO:0002039	p53 binding	molecular_function	5	20	4861	61	21673	0.0409964
GO:0000049	tRNA binding	molecular_function	7	11	4861	29	21673	0.0431337
GO:0043014	alpha-tubulin binding	molecular_function	7	7	4861	16	21673	0.0473998
GO:0032266	phosphatidylinositol-3-phosphate binding	molecular_function	8	7	4861	16	21673	0.0473998
GO:0003730	mRNA 3'-UTR binding	molecular_function	9	10	4861	26	21673	0.0480207
GO:0032947	protein complex scaffold	molecular_function	4	10	4861	26	21673	0.0480207
GO:0042826	histone deacetylase binding	molecular_function	6	25	4861	81	21673	0.0491851
GO:0008190	eukaryotic initiation factor 4E binding	molecular_function	6	4	4861	7	21673	0.0492063
GO:0004749	ribose phosphate diphosphokinase activity	molecular_function	7	4	4861	7	21673	0.0492063
GO:0004115	3',5'-cyclic-AMP phosphodiesterase activity	molecular_function	10	4	4861	7	21673	0.0492063
GO:0001054	RNA polymerase I activity	molecular_function	9	4	4861	7	21673	0.0492063
GO:0042809	vitamin D receptor binding	molecular_function	8	4	4861	7	21673	0.0492063
GO:0042288	MHC class I protein binding	molecular_function	7	4	4861	7	21673	0.0492063
GO:0031369	translation initiation factor binding	molecular_function	5	4	4861	7	21673	0.0492063
GO:0008649	rRNA methyltransferase activity	molecular_function	8	4	4861	7	21673	0.0492063
