# Supplementary material for: Developmental transcriptome profiling of bovine muscle tissue reveals an abundant GosB that regulates myoblast proliferation and apoptosis
Source: Oncotarget. 2017 Mar 29;8(19):32083–100. doi: 10.18632/oncotarget.16644 (PMC5458270; doi:10.18632/oncotarget.16644)
Supplement: Supplementary file 4 [file oncotarget-08-32083-s004.xlsx]

## Sheet: Sheet1
GO_ID	GO_Term	GO_function	GO_class	S gene number	TS gene number	B gene number	TB gene number	pvalue
GO:0005737	cytoplasm	cellular_component	7	1424	4861	4588	21673	0
GO:0005743	mitochondrial inner membrane	cellular_component	13	183	4861	305	21673	7.59876e-46
GO:0030529	ribonucleoprotein complex	cellular_component	7	175	4861	315	21673	1.14545e-37
GO:0070469	respiratory chain	cellular_component	5	42	4861	54	21673	8.53751e-18
GO:0005840	ribosome	cellular_component	9	145	4861	293	21673	2.22045e-16
GO:0005634	nucleus	cellular_component	9	1467	4861	5119	21673	4.44089e-16
GO:0005739	mitochondrion	cellular_component	9	765	4861	1603	21673	6.66134e-16
GO:0005730	nucleolus	cellular_component	11	216	4861	588	21673	1.55431e-15
GO:0000502	proteasome complex	cellular_component	7	43	4861	63	21673	1.052e-14
GO:0005747	mitochondrial respiratory chain complex I	cellular_component	15	29	4861	34	21673	1.15362e-14
GO:0005681	spliceosomal complex	cellular_component	8	57	4861	107	21673	3.46287e-12
GO:0005759	mitochondrial matrix	cellular_component	11	50	4861	96	21673	2.09997e-10
GO:0022625	cytosolic large ribosomal subunit	cellular_component	11	25	4861	34	21673	3.35375e-10
GO:0005753	mitochondrial proton-transporting ATP synthase complex	cellular_component	14	18	4861	21	21673	1.31156e-09
GO:0016607	nuclear speck	cellular_component	14	55	4861	116	21673	2.51624e-09
GO:0071013	catalytic step 2 spliceosome	cellular_component	9	48	4861	96	21673	2.85087e-09
GO:0005829	cytosol	cellular_component	9	245	4861	801	21673	3.16891e-08
GO:0022627	cytosolic small ribosomal subunit	cellular_component	12	23	4861	35	21673	5.24882e-08
GO:0042645	mitochondrial nucleoid	cellular_component	12	24	4861	39	21673	1.71094e-07
GO:0005839	proteasome core complex	cellular_component	8	16	4861	21	21673	2.5164e-07
GO:0005777	peroxisome	cellular_component	10	47	4861	105	21673	3.10144e-07
GO:0005783	endoplasmic reticulum	cellular_component	9	233	4861	777	21673	3.8963e-07
GO:0031966	mitochondrial membrane	cellular_component	12	33	4861	66	21673	8.2422e-07
GO:0022624	proteasome accessory complex	cellular_component	8	15	4861	20	21673	8.61425e-07
GO:0045277	respiratory chain complex IV	cellular_component	7	12	4861	14	21673	9.18871e-07
GO:0005758	mitochondrial intermembrane space	cellular_component	12	18	4861	27	21673	1.11503e-06
GO:0033290	eukaryotic 48S preinitiation complex	cellular_component	10	11	4861	13	21673	3.53041e-06
GO:0005852	eukaryotic translation initiation factor 3 complex	cellular_component	9	12	4861	15	21673	3.64789e-06
GO:0005778	peroxisomal membrane	cellular_component	12	23	4861	42	21673	5.27729e-06
GO:0005789	endoplasmic reticulum membrane	cellular_component	11	107	4861	324	21673	6.79883e-06
GO:0005856	cytoskeleton	cellular_component	9	137	4861	436	21673	7.56467e-06
GO:0016282	eukaryotic 43S preinitiation complex	cellular_component	10	11	4861	14	21673	1.31061e-05
GO:0045263	proton-transporting ATP synthase complex, coupling factor F(o)	cellular_component	8	10	4861	12	21673	1.33972e-05
GO:0005768	endosome	cellular_component	9	75	4861	213	21673	1.34414e-05
GO:0005643	nuclear pore	cellular_component	12	21	4861	39	21673	1.91294e-05
GO:0005680	anaphase-promoting complex	cellular_component	9	12	4861	18	21673	7.46911e-05
GO:0015935	small ribosomal subunit	cellular_component	11	15	4861	26	21673	0.000105922
GO:0045261	proton-transporting ATP synthase complex, catalytic core F(1)	cellular_component	8	6	4861	6	21673	0.000126999
GO:0030126	COPI vesicle coat	cellular_component	14	10	4861	14	21673	0.000129237
GO:0005765	lysosomal membrane	cellular_component	12	70	4861	208	21673	0.000129501
GO:0005813	centrosome	cellular_component	9	121	4861	401	21673	0.000173128
GO:0005746	mitochondrial respiratory chain	cellular_component	14	7	4861	8	21673	0.000183028
GO:0030663	COPI-coated vesicle membrane	cellular_component	13	7	4861	8	21673	0.000183028
GO:0031305	integral to mitochondrial inner membrane	cellular_component	15	8	4861	10	21673	0.000184161
GO:0043231	intracellular membrane-bounded organelle	cellular_component	8	118	4861	395	21673	0.000320048
GO:0031965	nuclear membrane	cellular_component	12	44	4861	121	21673	0.000340228
GO:0005764	lysosome	cellular_component	11	58	4861	171	21673	0.000371767
GO:0031902	late endosome membrane	cellular_component	11	17	4861	34	21673	0.000384156
GO:0005763	mitochondrial small ribosomal subunit	cellular_component	13	9	4861	13	21673	0.000416589
GO:0005815	microtubule organizing center	cellular_component	11	34	4861	89	21673	0.000555769
GO:0005782	peroxisomal matrix	cellular_component	12	7	4861	9	21673	0.000662788
GO:0070062	extracellular vesicular exosome	cellular_component	7	32	4861	86	21673	0.00133536
GO:0000139	Golgi membrane	cellular_component	11	53	4861	161	21673	0.00140409
GO:0043234	protein complex	cellular_component	4	69	4861	222	21673	0.00171416
GO:0072546	ER membrane protein complex	cellular_component	14	7	4861	10	21673	0.00177958
GO:0030117	membrane coat	cellular_component	9	16	4861	35	21673	0.0019177
GO:0005770	late endosome	cellular_component	10	28	4861	74	21673	0.00194396
GO:0030496	midbody	cellular_component	5	35	4861	99	21673	0.00228296
GO:0005744	mitochondrial inner membrane presequence translocase complex	cellular_component	14	6	4861	8	21673	0.00232391
GO:0005654	nucleoplasm	cellular_component	11	58	4861	183	21673	0.00234242
GO:0030008	TRAPP complex	cellular_component	7	4	4861	4	21673	0.00252819
GO:0000776	kinetochore	cellular_component	9	34	4861	96	21673	0.00252877
GO:0005762	mitochondrial large ribosomal subunit	cellular_component	13	8	4861	13	21673	0.00272512
GO:0005847	mRNA cleavage and polyadenylation specificity factor complex	cellular_component	14	8	4861	13	21673	0.00272512
GO:0005683	U7 snRNP	cellular_component	9	5	4861	6	21673	0.0027651
GO:0005869	dynactin complex	cellular_component	11	5	4861	6	21673	0.0027651
GO:0005685	U1 snRNP	cellular_component	9	5	4861	6	21673	0.0027651
GO:0005689	U12-type spliceosomal complex	cellular_component	9	13	4861	27	21673	0.00285834
GO:0005665	DNA-directed RNA polymerase II, core complex	cellular_component	10	9	4861	16	21673	0.00342758
GO:0048471	perinuclear region of cytoplasm	cellular_component	9	105	4861	368	21673	0.00343703
GO:0000932	cytoplasmic mRNA processing body	cellular_component	10	21	4861	53	21673	0.00361702
GO:0005741	mitochondrial outer membrane	cellular_component	13	28	4861	77	21673	0.00379457
GO:0000777	condensed chromosome kinetochore	cellular_component	10	16	4861	37	21673	0.00383612
GO:0005761	mitochondrial ribosome	cellular_component	12	7	4861	11	21673	0.00394598
GO:0045111	intermediate filament cytoskeleton	cellular_component	10	19	4861	47	21673	0.00424932
GO:0030018	Z disc	cellular_component	13	30	4861	85	21673	0.00464416
GO:0016272	prefoldin complex	cellular_component	5	8	4861	14	21673	0.00511351
GO:0015030	Cajal body	cellular_component	14	15	4861	35	21673	0.00559343
GO:0005779	integral to peroxisomal membrane	cellular_component	14	9	4861	17	21673	0.00584429
GO:0030016	myofibril	cellular_component	10	14	4861	32	21673	0.00589343
GO:0033178	proton-transporting two-sector ATPase complex, catalytic domain	cellular_component	6	5	4861	7	21673	0.00788223
GO:0048500	signal recognition particle	cellular_component	9	5	4861	7	21673	0.00788223
GO:0000775	chromosome, centromeric region	cellular_component	12	26	4861	74	21673	0.00858594
GO:0030017	sarcomere	cellular_component	11	13	4861	30	21673	0.00864837
GO:0031674	I band	cellular_component	12	8	4861	15	21673	0.00881999
GO:0012505	endomembrane system	cellular_component	5	12	4861	27	21673	0.0090778
GO:0000784	nuclear chromosome, telomeric region	cellular_component	13	9	4861	18	21673	0.00938643
GO:0030532	small nuclear ribonucleoprotein complex	cellular_component	8	4	4861	5	21673	0.0103742
GO:0000922	spindle pole	cellular_component	10	26	4861	75	21673	0.0103942
GO:0071001	U4/U6 snRNP	cellular_component	9	3	4861	3	21673	0.0112775
GO:0031314	extrinsic to mitochondrial inner membrane	cellular_component	14	3	4861	3	21673	0.0112775
GO:0033185	dolichol-phosphate-mannose synthase complex	cellular_component	8	3	4861	3	21673	0.0112775
GO:0016528	sarcoplasm	cellular_component	8	3	4861	3	21673	0.0112775
GO:0019773	proteasome core complex, alpha-subunit complex	cellular_component	9	6	4861	10	21673	0.011446
GO:0000276	mitochondrial proton-transporting ATP synthase complex, coupling factor F(o)	cellular_component	15	6	4861	10	21673	0.011446
GO:0032040	small-subunit processome	cellular_component	9	6	4861	10	21673	0.011446
GO:0008250	oligosaccharyltransferase complex	cellular_component	12	6	4861	10	21673	0.011446
GO:0030176	integral to endoplasmic reticulum membrane	cellular_component	13	21	4861	58	21673	0.0118793
GO:0031519	PcG protein complex	cellular_component	11	13	4861	31	21673	0.0118878
GO:0042383	sarcolemma	cellular_component	6	24	4861	69	21673	0.0128922
GO:0005794	Golgi apparatus	cellular_component	9	199	4861	771	21673	0.0132004
GO:0031083	BLOC-1 complex	cellular_component	12	7	4861	13	21673	0.0133828
GO:0005868	cytoplasmic dynein complex	cellular_component	9	7	4861	13	21673	0.0133828
GO:0005622	intracellular	cellular_component	5	359	4861	1446	21673	0.0135164
GO:0016235	aggresome	cellular_component	8	10	4861	22	21673	0.0140149
GO:0030877	beta-catenin destruction complex	cellular_component	9	5	4861	8	21673	0.0171461
GO:0005736	DNA-directed RNA polymerase I complex	cellular_component	10	5	4861	8	21673	0.0171461
GO:0005851	eukaryotic translation initiation factor 2B complex	cellular_component	9	5	4861	8	21673	0.0171461
GO:0019005	SCF ubiquitin ligase complex	cellular_component	9	12	4861	29	21673	0.0173237
GO:0035267	NuA4 histone acetyltransferase complex	cellular_component	11	10	4861	23	21673	0.0199023
GO:0005811	lipid particle	cellular_component	9	18	4861	50	21673	0.0202033
GO:0000346	transcription export complex	cellular_component	11	6	4861	11	21673	0.0204461
GO:0042405	nuclear inclusion body	cellular_component	8	6	4861	11	21673	0.0204461
GO:0005832	chaperonin-containing T-complex	cellular_component	11	6	4861	11	21673	0.0204461
GO:0017119	Golgi transport complex	cellular_component	11	6	4861	11	21673	0.0204461
GO:0016605	PML body	cellular_component	14	24	4861	72	21673	0.0221122
GO:0071986	Ragulator complex	cellular_component	12	4	4861	6	21673	0.0255925
GO:0008024	positive transcription elongation factor complex b	cellular_component	14	4	4861	6	21673	0.0255925
GO:0031080	nuclear pore outer ring	cellular_component	13	4	4861	6	21673	0.0255925
GO:0005751	mitochondrial respiratory chain complex IV	cellular_component	15	4	4861	6	21673	0.0255925
GO:0005827	polar microtubule	cellular_component	11	4	4861	6	21673	0.0255925
GO:0000439	core TFIIH complex	cellular_component	11	4	4861	6	21673	0.0255925
GO:0031410	cytoplasmic vesicle	cellular_component	9	63	4861	224	21673	0.0263657
GO:0000151	ubiquitin ligase complex	cellular_component	7	19	4861	55	21673	0.0270192
GO:0071339	MLL1 complex	cellular_component	10	13	4861	34	21673	0.0272907
GO:0005793	endoplasmic reticulum-Golgi intermediate compartment	cellular_component	9	17	4861	48	21673	0.0277559
GO:0030014	CCR4-NOT complex	cellular_component	7	9	4861	21	21673	0.0295389
GO:0005675	holo TFIIH complex	cellular_component	10	5	4861	9	21673	0.031521
GO:0072669	tRNA-splicing ligase complex	cellular_component	7	5	4861	9	21673	0.031521
GO:0033180	proton-transporting V-type ATPase, V1 domain	cellular_component	7	5	4861	9	21673	0.031521
GO:0035327	transcriptionally active chromatin	cellular_component	12	5	4861	9	21673	0.031521
GO:0000178	exosome (RNase complex)	cellular_component	7	7	4861	15	21673	0.0328803
GO:0035861	site of double-strand break	cellular_component	11	6	4861	12	21673	0.0332481
GO:0002199	zona pellucida receptor complex	cellular_component	5	6	4861	12	21673	0.0332481
GO:0005749	mitochondrial respiratory chain complex II	cellular_component	15	3	4861	4	21673	0.0375253
GO:0000125	PCAF complex	cellular_component	10	3	4861	4	21673	0.0375253
GO:0097361	CIA complex	cellular_component	11	3	4861	4	21673	0.0375253
GO:0009331	glycerol-3-phosphate dehydrogenase complex	cellular_component	9	3	4861	4	21673	0.0375253
GO:0046540	U4/U6 x U5 tri-snRNP complex	cellular_component	9	3	4861	4	21673	0.0375253
GO:0005682	U5 snRNP	cellular_component	9	3	4861	4	21673	0.0375253
GO:0043202	lysosomal lumen	cellular_component	12	3	4861	4	21673	0.0375253
GO:0045254	pyruvate dehydrogenase complex	cellular_component	9	3	4861	4	21673	0.0375253
GO:0005740	mitochondrial envelope	cellular_component	11	7	4861	16	21673	0.0473998
GO:0005875	microtubule associated complex	cellular_component	11	7	4861	16	21673	0.0473998
GO:0005801	cis-Golgi network	cellular_component	9	12	4861	33	21673	0.0487921
GO:0042470	melanosome	cellular_component	12	17	4861	51	21673	0.0489299
GO:0008385	IkappaB kinase complex	cellular_component	11	4	4861	7	21673	0.0492063
GO:0005742	mitochondrial outer membrane translocase complex	cellular_component	14	4	4861	7	21673	0.0492063
GO:0031932	TORC2 complex	cellular_component	8	4	4861	7	21673	0.0492063
GO:0042765	GPI-anchor transamidase complex	cellular_component	14	4	4861	7	21673	0.0492063
GO:0030915	Smc5-Smc6 complex	cellular_component	11	4	4861	7	21673	0.0492063
GO:0005786	signal recognition particle, endoplasmic reticulum targeting	cellular_component	10	4	4861	7	21673	0.0492063
GO:0070761	pre-snoRNP complex	cellular_component	8	4	4861	7	21673	0.0492063
