# Supplementary material for: Developmental transcriptome profiling of bovine muscle tissue reveals an abundant GosB that regulates myoblast proliferation and apoptosis
Source: Oncotarget. 2017 Mar 29;8(19):32083–100. doi: 10.18632/oncotarget.16644 (PMC5458270; doi:10.18632/oncotarget.16644)
Supplement: Supplementary file 5 [file oncotarget-08-32083-s005.xlsx]

## Sheet: Sheet1
GO_ID	GO_Term	GO_function	GO_class	S gene number	TS gene number	B gene number	TB gene number	pvalue
GO:0006412	translation	biological_process	7	174	4861	339	21673	1.12349e-31
GO:0055114	oxidation-reduction process	biological_process	5	260	4861	766	21673	7.74936e-14
GO:0006397	mRNA processing	biological_process	10	80	4861	172	21673	2.3358e-12
GO:0006364	rRNA processing	biological_process	11	42	4861	71	21673	2.66045e-11
GO:0008380	RNA splicing	biological_process	10	55	4861	107	21673	5.1993e-11
GO:0042254	ribosome biogenesis	biological_process	6	33	4861	51	21673	1.20717e-10
GO:0015031	protein transport	biological_process	6	168	4861	485	21673	3.74814e-10
GO:0006950	response to stress	biological_process	4	50	4861	100	21673	1.34303e-09
GO:0051028	mRNA transport	biological_process	8	23	4861	33	21673	9.40206e-09
GO:0006457	protein folding	biological_process	7	57	4861	129	21673	3.1648e-08
GO:0006413	translational initiation	biological_process	8	31	4861	56	21673	8.98282e-08
GO:0008152	metabolic process	biological_process	3	231	4861	758	21673	1.08696e-07
GO:0015992	proton transport	biological_process	8	27	4861	49	21673	6.86119e-07
GO:0015986	ATP synthesis coupled proton transport	biological_process	12	15	4861	20	21673	8.61425e-07
GO:0007049	cell cycle	biological_process	5	79	4861	214	21673	1.00751e-06
GO:0051603	proteolysis involved in cellular protein catabolic process	biological_process	8	20	4861	32	21673	1.29912e-06
GO:0001731	formation of translation preinitiation complex	biological_process	9	11	4861	13	21673	3.53041e-06
GO:0006281	DNA repair	biological_process	9	87	4861	251	21673	5.90365e-06
GO:0006915	apoptotic process	biological_process	7	98	4861	295	21673	1.23398e-05
GO:0006310	DNA recombination	biological_process	9	34	4861	76	21673	1.30475e-05
GO:0006890	retrograde vesicle-mediated transport, Golgi to ER	biological_process	7	11	4861	14	21673	1.31061e-05
GO:0006754	ATP biosynthetic process	biological_process	11	15	4861	23	21673	1.35127e-05
GO:0006099	tricarboxylic acid cycle	biological_process	10	17	4861	28	21673	1.43866e-05
GO:0008652	cellular amino acid biosynthetic process	biological_process	7	14	4861	21	21673	1.82432e-05
GO:0006479	protein methylation	biological_process	6	18	4861	31	21673	1.9103e-05
GO:0006414	translational elongation	biological_process	8	16	4861	26	21673	2.03229e-05
GO:0032981	mitochondrial respiratory chain complex I assembly	biological_process	7	13	4861	19	21673	2.41974e-05
GO:0006886	intracellular protein transport	biological_process	7	114	4861	359	21673	2.54587e-05
GO:0006974	cellular response to DNA damage stimulus	biological_process	6	90	4861	272	21673	3.23574e-05
GO:0045454	cell redox homeostasis	biological_process	6	34	4861	79	21673	3.52923e-05
GO:0070584	mitochondrion morphogenesis	biological_process	6	14	4861	22	21673	3.97813e-05
GO:0042274	ribosomal small subunit biogenesis	biological_process	7	8	4861	9	21673	4.59542e-05
GO:0007005	mitochondrion organization	biological_process	5	23	4861	47	21673	5.79748e-05
GO:0006511	ubiquitin-dependent protein catabolic process	biological_process	9	62	4861	176	21673	7.07628e-05
GO:0016226	iron-sulfur cluster assembly	biological_process	5	10	4861	14	21673	0.000129237
GO:0002026	regulation of the force of heart contraction	biological_process	10	10	4861	14	21673	0.000129237
GO:0000413	protein peptidyl-prolyl isomerization	biological_process	10	18	4861	35	21673	0.000164291
GO:0006418	tRNA aminoacylation for protein translation	biological_process	12	21	4861	44	21673	0.000189287
GO:0007067	mitosis	biological_process	7	43	4861	115	21673	0.000195618
GO:0006396	RNA processing	biological_process	9	25	4861	57	21673	0.00025844
GO:0032436	positive regulation of proteasomal ubiquitin-dependent protein catabolic process	biological_process	12	20	4861	42	21673	0.000278248
GO:0006631	fatty acid metabolic process	biological_process	9	32	4861	80	21673	0.000307587
GO:0008610	lipid biosynthetic process	biological_process	6	10	4861	15	21673	0.000309478
GO:0016192	vesicle-mediated transport	biological_process	6	69	4861	210	21673	0.000317693
GO:0016567	protein ubiquitination	biological_process	10	100	4861	326	21673	0.000319563
GO:0006351	transcription, DNA-templated	biological_process	10	216	4861	783	21673	0.000329074
GO:0008033	tRNA processing	biological_process	11	26	4861	61	21673	0.000341187
GO:0032259	methylation	biological_process	4	48	4861	135	21673	0.000343799
GO:0051301	cell division	biological_process	5	50	4861	143	21673	0.000412068
GO:0006891	intra-Golgi vesicle-mediated transport	biological_process	7	9	4861	13	21673	0.000416589
GO:0006783	heme biosynthetic process	biological_process	9	11	4861	18	21673	0.000461179
GO:0035914	skeletal muscle cell differentiation	biological_process	7	25	4861	59	21673	0.00049048
GO:0006635	fatty acid beta-oxidation	biological_process	10	15	4861	29	21673	0.000530624
GO:0006450	regulation of translational fidelity	biological_process	10	7	4861	9	21673	0.000662788
GO:0042273	ribosomal large subunit biogenesis	biological_process	7	7	4861	9	21673	0.000662788
GO:0030071	regulation of mitotic metaphase/anaphase transition	biological_process	13	6	4861	7	21673	0.000718249
GO:0006120	mitochondrial electron transport, NADH to ubiquinone	biological_process	16	6	4861	7	21673	0.000718249
GO:0043066	negative regulation of apoptotic process	biological_process	9	122	4861	419	21673	0.000767099
GO:0006979	response to oxidative stress	biological_process	5	33	4861	87	21673	0.000769911
GO:0006446	regulation of translational initiation	biological_process	9	15	4861	30	21673	0.000842407
GO:0030163	protein catabolic process	biological_process	7	20	4861	45	21673	0.00084894
GO:0030833	regulation of actin filament polymerization	biological_process	10	11	4861	19	21673	0.00087358
GO:0007031	peroxisome organization	biological_process	5	11	4861	19	21673	0.00087358
GO:0010952	positive regulation of peptidase activity	biological_process	10	9	4861	14	21673	0.000933823
GO:0000398	mRNA splicing, via spliceosome	biological_process	11	21	4861	49	21673	0.00113275
GO:0006406	mRNA export from nucleus	biological_process	7	13	4861	25	21673	0.00116887
GO:0006744	ubiquinone biosynthetic process	biological_process	8	7	4861	10	21673	0.00177958
GO:0006103	2-oxoglutarate metabolic process	biological_process	9	7	4861	10	21673	0.00177958
GO:0031122	cytoplasmic microtubule organization	biological_process	7	9	4861	15	21673	0.00187034
GO:0015991	ATP hydrolysis coupled proton transport	biological_process	11	15	4861	32	21673	0.00193819
GO:0022900	electron transport chain	biological_process	6	6	4861	8	21673	0.00232391
GO:0031167	rRNA methylation	biological_process	13	6	4861	8	21673	0.00232391
GO:0043928	exonucleolytic nuclear-transcribed mRNA catabolic process involved in deadenylation-dependent decay	biological_process	12	6	4861	8	21673	0.00232391
GO:0045822	negative regulation of heart contraction	biological_process	10	4	4861	4	21673	0.00252819
GO:0006482	protein demethylation	biological_process	9	4	4861	4	21673	0.00252819
GO:0051086	chaperone mediated protein folding independent of cofactor	biological_process	10	4	4861	4	21673	0.00252819
GO:0043457	regulation of cellular respiration	biological_process	8	4	4861	4	21673	0.00252819
GO:0043161	proteasome-mediated ubiquitin-dependent protein catabolic process	biological_process	10	32	4861	89	21673	0.00253663
GO:0043001	Golgi to plasma membrane protein transport	biological_process	9	11	4861	21	21673	0.00259779
GO:0006417	regulation of translation	biological_process	8	21	4861	52	21673	0.00275854
GO:0030488	tRNA methylation	biological_process	13	5	4861	6	21673	0.0027651
GO:0033673	negative regulation of kinase activity	biological_process	10	5	4861	6	21673	0.0027651
GO:0033617	mitochondrial respiratory chain complex IV assembly	biological_process	7	5	4861	6	21673	0.0027651
GO:0033674	positive regulation of kinase activity	biological_process	10	5	4861	6	21673	0.0027651
GO:0007093	mitotic cell cycle checkpoint	biological_process	10	12	4861	24	21673	0.00277549
GO:0016070	RNA metabolic process	biological_process	8	15	4861	33	21673	0.00282405
GO:0006626	protein targeting to mitochondrion	biological_process	6	9	4861	16	21673	0.00342758
GO:0022904	respiratory electron transport chain	biological_process	8	9	4861	16	21673	0.00342758
GO:0048490	anterograde synaptic vesicle transport	biological_process	9	9	4861	16	21673	0.00342758
GO:0042542	response to hydrogen peroxide	biological_process	7	10	4861	19	21673	0.00388945
GO:0006376	mRNA splice site selection	biological_process	13	7	4861	11	21673	0.00394598
GO:0055008	cardiac muscle tissue morphogenesis	biological_process	10	7	4861	11	21673	0.00394598
GO:0034599	cellular response to oxidative stress	biological_process	6	13	4861	28	21673	0.00425158
GO:0006606	protein import into nucleus	biological_process	6	17	4861	41	21673	0.00492555
GO:0006164	purine nucleotide biosynthetic process	biological_process	10	8	4861	14	21673	0.00511351
GO:0006914	autophagy	biological_process	6	25	4861	68	21673	0.00512447
GO:0006888	ER to Golgi vesicle-mediated transport	biological_process	7	16	4861	38	21673	0.00526559
GO:0051131	chaperone-mediated protein complex assembly	biological_process	9	6	4861	9	21673	0.00564616
GO:0055003	cardiac myofibril assembly	biological_process	9	6	4861	9	21673	0.00564616
GO:0070830	tight junction assembly	biological_process	9	9	4861	17	21673	0.00584429
GO:0046034	ATP metabolic process	biological_process	12	9	4861	17	21673	0.00584429
GO:0008283	cell proliferation	biological_process	4	54	4861	175	21673	0.00596862
GO:0008089	anterograde axon cargo transport	biological_process	9	10	4861	20	21673	0.00622969
GO:0000184	nuclear-transcribed mRNA catabolic process, nonsense-mediated decay	biological_process	11	12	4861	26	21673	0.0063136
GO:0072593	reactive oxygen species metabolic process	biological_process	5	12	4861	26	21673	0.0063136
GO:0006904	vesicle docking involved in exocytosis	biological_process	7	11	4861	23	21673	0.00636123
GO:0051289	protein homotetramerization	biological_process	10	17	4861	42	21673	0.00657269
GO:0006913	nucleocytoplasmic transport	biological_process	8	40	4861	124	21673	0.00739107
GO:0010564	regulation of cell cycle process	biological_process	7	5	4861	7	21673	0.00788223
GO:0006779	porphyrin-containing compound biosynthetic process	biological_process	8	8	4861	15	21673	0.00881999
GO:0006749	glutathione metabolic process	biological_process	8	12	4861	27	21673	0.0090778
GO:0070534	protein K63-linked ubiquitination	biological_process	12	12	4861	27	21673	0.0090778
GO:0090263	positive regulation of canonical Wnt signaling pathway	biological_process	11	23	4861	64	21673	0.00963588
GO:0033211	adiponectin-activated signaling pathway	biological_process	9	4	4861	5	21673	0.0103742
GO:0006107	oxaloacetate metabolic process	biological_process	9	4	4861	5	21673	0.0103742
GO:0046168	glycerol-3-phosphate catabolic process	biological_process	7	4	4861	5	21673	0.0103742
GO:0000303	response to superoxide	biological_process	7	4	4861	5	21673	0.0103742
GO:0006563	L-serine metabolic process	biological_process	9	4	4861	5	21673	0.0103742
GO:0046533	negative regulation of photoreceptor cell differentiation	biological_process	12	4	4861	5	21673	0.0103742
GO:1901029	negative regulation of mitochondrial outer membrane permeabilization	biological_process	12	4	4861	5	21673	0.0103742
GO:0030150	protein import into mitochondrial matrix	biological_process	7	4	4861	5	21673	0.0103742
GO:0010890	positive regulation of sequestering of triglyceride	biological_process	9	4	4861	5	21673	0.0103742
GO:2000984	negative regulation of ATP citrate synthase activity	biological_process	7	3	4861	3	21673	0.0112775
GO:0051771	negative regulation of nitric-oxide synthase biosynthetic process	biological_process	9	3	4861	3	21673	0.0112775
GO:0071481	cellular response to X-ray	biological_process	8	3	4861	3	21673	0.0112775
GO:0055070	copper ion homeostasis	biological_process	11	3	4861	3	21673	0.0112775
GO:0035928	rRNA import into mitochondrion	biological_process	6	3	4861	3	21673	0.0112775
GO:0010821	regulation of mitochondrion organization	biological_process	6	3	4861	3	21673	0.0112775
GO:0071340	skeletal muscle acetylcholine-gated channel clustering	biological_process	7	3	4861	3	21673	0.0112775
GO:2000041	negative regulation of planar cell polarity pathway involved in axis elongation	biological_process	13	3	4861	3	21673	0.0112775
GO:0006564	L-serine biosynthetic process	biological_process	10	3	4861	3	21673	0.0112775
GO:0032418	lysosome localization	biological_process	6	3	4861	3	21673	0.0112775
GO:0043065	positive regulation of apoptotic process	biological_process	9	66	4861	227	21673	0.0113653
GO:0001553	luteinization	biological_process	8	6	4861	10	21673	0.011446
GO:0032786	positive regulation of DNA-dependent transcription, elongation	biological_process	11	6	4861	10	21673	0.011446
GO:0044262	cellular carbohydrate metabolic process	biological_process	5	6	4861	10	21673	0.011446
GO:0006515	misfolded or incompletely synthesized protein catabolic process	biological_process	9	6	4861	10	21673	0.011446
GO:0035518	histone H2A monoubiquitination	biological_process	11	6	4861	10	21673	0.011446
GO:0043968	histone H2A acetylation	biological_process	10	7	4861	13	21673	0.0133828
GO:0070979	protein K11-linked ubiquitination	biological_process	12	11	4861	25	21673	0.0134314
GO:0031398	positive regulation of protein ubiquitination	biological_process	12	17	4861	45	21673	0.014302
GO:0015684	ferrous iron transport	biological_process	10	9	4861	19	21673	0.0143337
GO:0050680	negative regulation of epithelial cell proliferation	biological_process	6	19	4861	52	21673	0.0146456
GO:0030856	regulation of epithelial cell differentiation	biological_process	8	5	4861	8	21673	0.0171461
GO:0018208	peptidyl-proline modification	biological_process	9	5	4861	8	21673	0.0171461
GO:0006261	DNA-dependent DNA replication	biological_process	10	5	4861	8	21673	0.0171461
GO:0006260	DNA replication	biological_process	9	37	4861	119	21673	0.0178349
GO:0043433	negative regulation of sequence-specific DNA binding transcription factor activity	biological_process	13	21	4861	60	21673	0.0178593
GO:0008654	phospholipid biosynthetic process	biological_process	6	11	4861	26	21673	0.0186511
GO:0000723	telomere maintenance	biological_process	9	11	4861	26	21673	0.0186511
GO:0032007	negative regulation of TOR signaling	biological_process	10	11	4861	26	21673	0.0186511
GO:0000045	autophagic vacuole assembly	biological_process	8	14	4861	36	21673	0.019181
GO:0006302	double-strand break repair	biological_process	10	22	4861	64	21673	0.0193553
GO:0006184	GTP catabolic process	biological_process	12	90	4861	329	21673	0.01987
GO:0019538	protein metabolic process	biological_process	5	6	4861	11	21673	0.0204461
GO:0017183	peptidyl-diphthamide biosynthetic process from peptidyl-histidine	biological_process	6	6	4861	11	21673	0.0204461
GO:0015074	DNA integration	biological_process	9	6	4861	11	21673	0.0204461
GO:0090305	nucleic acid phosphodiester bond hydrolysis	biological_process	8	23	4861	68	21673	0.0207731
GO:0032008	positive regulation of TOR signaling	biological_process	10	9	4861	20	21673	0.0209643
GO:0042147	retrograde transport, endosome to Golgi	biological_process	7	13	4861	33	21673	0.0210814
GO:0043507	positive regulation of JUN kinase activity	biological_process	14	13	4861	33	21673	0.0210814
GO:0031146	SCF-dependent proteasomal ubiquitin-dependent protein catabolic process	biological_process	11	8	4861	17	21673	0.0216507
GO:0060317	cardiac epithelial to mesenchymal transition	biological_process	11	7	4861	14	21673	0.0216522
GO:0051457	maintenance of protein location in nucleus	biological_process	8	7	4861	14	21673	0.0216522
GO:1902230	negative regulation of intrinsic apoptotic signaling pathway in response to DNA damage	biological_process	11	7	4861	14	21673	0.0216522
GO:0030178	negative regulation of Wnt signaling pathway	biological_process	10	19	4861	54	21673	0.0222419
GO:0000724	double-strand break repair via homologous recombination	biological_process	11	17	4861	47	21673	0.0225092
GO:0006469	negative regulation of protein kinase activity	biological_process	11	22	4861	65	21673	0.0232145
GO:0034976	response to endoplasmic reticulum stress	biological_process	6	18	4861	51	21673	0.0248398
GO:0006096	glycolysis	biological_process	7	16	4861	44	21673	0.0250835
GO:0006378	mRNA polyadenylation	biological_process	12	11	4861	27	21673	0.0252327
GO:0006605	protein targeting	biological_process	6	11	4861	27	21673	0.0252327
GO:0007023	post-chaperonin tubulin folding pathway	biological_process	8	4	4861	6	21673	0.0255925
GO:0014823	response to activity	biological_process	4	4	4861	6	21673	0.0255925
GO:0008535	respiratory chain complex IV assembly	biological_process	9	4	4861	6	21673	0.0255925
GO:0010833	telomere maintenance via telomere lengthening	biological_process	10	4	4861	6	21673	0.0255925
GO:0006415	translational termination	biological_process	8	4	4861	6	21673	0.0255925
GO:0090279	regulation of calcium ion import	biological_process	8	4	4861	6	21673	0.0255925
GO:0042256	mature ribosome assembly	biological_process	7	4	4861	6	21673	0.0255925
GO:0006390	transcription from mitochondrial promoter	biological_process	11	4	4861	6	21673	0.0255925
GO:0051716	cellular response to stimulus	biological_process	4	4	4861	6	21673	0.0255925
GO:0006289	nucleotide-excision repair	biological_process	10	15	4861	41	21673	0.027957
GO:0006461	protein complex assembly	biological_process	7	15	4861	41	21673	0.027957
GO:0006810	transport	biological_process	5	302	4861	1223	21673	0.0284109
GO:0032508	DNA duplex unwinding	biological_process	11	9	4861	21	21673	0.0295389
GO:0006801	superoxide metabolic process	biological_process	6	8	4861	18	21673	0.0314621
GO:0043508	negative regulation of JUN kinase activity	biological_process	14	5	4861	9	21673	0.031521
GO:0006637	acyl-CoA metabolic process	biological_process	7	5	4861	9	21673	0.031521
GO:0006878	cellular copper ion homeostasis	biological_process	11	5	4861	9	21673	0.031521
GO:0030837	negative regulation of actin filament polymerization	biological_process	11	5	4861	9	21673	0.031521
GO:0000422	mitochondrion degradation	biological_process	7	5	4861	9	21673	0.031521
GO:0045046	protein import into peroxisome membrane	biological_process	8	5	4861	9	21673	0.031521
GO:0045070	positive regulation of viral genome replication	biological_process	9	7	4861	15	21673	0.0328803
GO:0045778	positive regulation of ossification	biological_process	7	7	4861	15	21673	0.0328803
GO:0006094	gluconeogenesis	biological_process	9	7	4861	15	21673	0.0328803
GO:0006614	SRP-dependent cotranslational protein targeting to membrane	biological_process	9	7	4861	15	21673	0.0328803
GO:0010388	cullin deneddylation	biological_process	11	6	4861	12	21673	0.0332481
GO:0016559	peroxisome fission	biological_process	6	6	4861	12	21673	0.0332481
GO:0032465	regulation of cytokinesis	biological_process	8	6	4861	12	21673	0.0332481
GO:0016558	protein import into peroxisome matrix	biological_process	8	6	4861	12	21673	0.0332481
GO:2000649	regulation of sodium ion transmembrane transporter activity	biological_process	9	6	4861	12	21673	0.0332481
GO:0015908	fatty acid transport	biological_process	10	6	4861	12	21673	0.0332481
GO:0021670	lateral ventricle development	biological_process	11	6	4861	12	21673	0.0332481
GO:0045333	cellular respiration	biological_process	7	6	4861	12	21673	0.0332481
GO:0006936	muscle contraction	biological_process	7	11	4861	28	21673	0.0333437
GO:0044267	cellular protein metabolic process	biological_process	6	11	4861	28	21673	0.0333437
GO:0009987	cellular process	biological_process	3	13	4861	35	21673	0.034737
GO:0044237	cellular metabolic process	biological_process	4	18	4861	53	21673	0.036459
GO:0008611	ether lipid biosynthetic process	biological_process	7	3	4861	4	21673	0.0375253
GO:2000008	regulation of protein localization to cell surface	biological_process	6	3	4861	4	21673	0.0375253
GO:0044314	protein K27-linked ubiquitination	biological_process	12	3	4861	4	21673	0.0375253
GO:0090244	Wnt signaling pathway involved in somitogenesis	biological_process	9	3	4861	4	21673	0.0375253
GO:0045006	DNA deamination	biological_process	10	3	4861	4	21673	0.0375253
GO:0042775	mitochondrial ATP synthesis coupled electron transport	biological_process	15	3	4861	4	21673	0.0375253
GO:0071504	cellular response to heparin	biological_process	8	3	4861	4	21673	0.0375253
GO:0060760	positive regulation of response to cytokine stimulus	biological_process	8	3	4861	4	21673	0.0375253
GO:0035562	negative regulation of chromatin binding	biological_process	7	3	4861	4	21673	0.0375253
GO:0006549	isoleucine metabolic process	biological_process	8	3	4861	4	21673	0.0375253
GO:0016480	negative regulation of transcription from RNA polymerase III promoter	biological_process	13	3	4861	4	21673	0.0375253
GO:0014894	response to denervation involved in regulation of muscle adaptation	biological_process	11	3	4861	4	21673	0.0375253
GO:0045630	positive regulation of T-helper 2 cell differentiation	biological_process	15	3	4861	4	21673	0.0375253
GO:0060026	convergent extension	biological_process	7	3	4861	4	21673	0.0375253
GO:0006004	fucose metabolic process	biological_process	9	3	4861	4	21673	0.0375253
GO:0046546	development of primary male sexual characteristics	biological_process	7	3	4861	4	21673	0.0375253
GO:0006474	N-terminal protein amino acid acetylation	biological_process	9	3	4861	4	21673	0.0375253
GO:0006282	regulation of DNA repair	biological_process	10	3	4861	4	21673	0.0375253
GO:0006221	pyrimidine nucleotide biosynthetic process	biological_process	10	3	4861	4	21673	0.0375253
GO:0001306	age-dependent response to oxidative stress	biological_process	7	3	4861	4	21673	0.0375253
GO:0051983	regulation of chromosome segregation	biological_process	6	3	4861	4	21673	0.0375253
GO:0006021	inositol biosynthetic process	biological_process	7	3	4861	4	21673	0.0375253
GO:0046449	creatinine metabolic process	biological_process	8	3	4861	4	21673	0.0375253
GO:0071474	cellular hyperosmotic response	biological_process	7	3	4861	4	21673	0.0375253
GO:0090175	regulation of establishment of planar polarity	biological_process	10	3	4861	4	21673	0.0375253
GO:0006102	isocitrate metabolic process	biological_process	9	3	4861	4	21673	0.0375253
GO:0019509	L-methionine salvage from methylthioadenosine	biological_process	12	3	4861	4	21673	0.0375253
GO:0003401	axis elongation	biological_process	6	3	4861	4	21673	0.0375253
GO:0045901	positive regulation of translational elongation	biological_process	10	3	4861	4	21673	0.0375253
GO:2001020	regulation of response to DNA damage stimulus	biological_process	7	3	4861	4	21673	0.0375253
GO:0071236	cellular response to antibiotic	biological_process	7	3	4861	4	21673	0.0375253
GO:0010614	negative regulation of cardiac muscle hypertrophy	biological_process	11	3	4861	4	21673	0.0375253
GO:0050819	negative regulation of coagulation	biological_process	7	3	4861	4	21673	0.0375253
GO:0035246	peptidyl-arginine N-methylation	biological_process	8	3	4861	4	21673	0.0375253
GO:0051302	regulation of cell division	biological_process	6	3	4861	4	21673	0.0375253
GO:0071681	cellular response to indole-3-methanol	biological_process	8	3	4861	4	21673	0.0375253
GO:0006573	valine metabolic process	biological_process	8	3	4861	4	21673	0.0375253
GO:0042255	ribosome assembly	biological_process	6	3	4861	4	21673	0.0375253
GO:0045820	negative regulation of glycolysis	biological_process	9	3	4861	4	21673	0.0375253
GO:0017148	negative regulation of translation	biological_process	9	14	4861	39	21673	0.0388607
GO:0006165	nucleoside diphosphate phosphorylation	biological_process	10	9	4861	22	21673	0.0402863
GO:0070301	cellular response to hydrogen peroxide	biological_process	8	9	4861	22	21673	0.0402863
GO:0031648	protein destabilization	biological_process	10	9	4861	22	21673	0.0402863
GO:0030511	positive regulation of transforming growth factor beta receptor signaling pathway	biological_process	12	9	4861	22	21673	0.0402863
GO:0001502	cartilage condensation	biological_process	9	11	4861	29	21673	0.0431337
GO:0006629	lipid metabolic process	biological_process	5	66	4861	242	21673	0.0432535
GO:0051881	regulation of mitochondrial membrane potential	biological_process	6	8	4861	19	21673	0.0439192
GO:0009103	lipopolysaccharide biosynthetic process	biological_process	8	19	4861	58	21673	0.0459796
GO:0000209	protein polyubiquitination	biological_process	11	23	4861	73	21673	0.0463819
GO:0008631	intrinsic apoptotic signaling pathway in response to oxidative stress	biological_process	9	7	4861	16	21673	0.0473998
GO:0003009	skeletal muscle contraction	biological_process	9	7	4861	16	21673	0.0473998
GO:2000352	negative regulation of endothelial cell apoptotic process	biological_process	11	7	4861	16	21673	0.0473998
GO:0034614	cellular response to reactive oxygen species	biological_process	7	7	4861	16	21673	0.0473998
GO:0048146	positive regulation of fibroblast proliferation	biological_process	6	14	4861	40	21673	0.0478203
GO:0030433	ER-associated ubiquitin-dependent protein catabolic process	biological_process	11	14	4861	40	21673	0.0478203
GO:0006506	GPI anchor biosynthetic process	biological_process	9	10	4861	26	21673	0.0480207
GO:0000077	DNA damage checkpoint	biological_process	9	10	4861	26	21673	0.0480207
GO:0055072	iron ion homeostasis	biological_process	11	10	4861	26	21673	0.0480207
GO:0034314	Arp2/3 complex-mediated actin nucleation	biological_process	13	4	4861	7	21673	0.0492063
GO:0031145	anaphase-promoting complex-dependent proteasomal ubiquitin-dependent protein catabolic process	biological_process	11	4	4861	7	21673	0.0492063
GO:0032543	mitochondrial translation	biological_process	8	4	4861	7	21673	0.0492063
GO:0006729	tetrahydrobiopterin biosynthetic process	biological_process	8	4	4861	7	21673	0.0492063
GO:0010831	positive regulation of myotube differentiation	biological_process	11	4	4861	7	21673	0.0492063
GO:0034983	peptidyl-lysine deacetylation	biological_process	10	4	4861	7	21673	0.0492063
GO:0060314	regulation of ryanodine-sensitive calcium-release channel activity	biological_process	10	4	4861	7	21673	0.0492063
GO:0015672	monovalent inorganic cation transport	biological_process	7	4	4861	7	21673	0.0492063
GO:0072657	protein localization to membrane	biological_process	5	4	4861	7	21673	0.0492063
GO:0006825	copper ion transport	biological_process	9	4	4861	7	21673	0.0492063
GO:0006119	oxidative phosphorylation	biological_process	13	4	4861	7	21673	0.0492063
GO:0010510	regulation of acetyl-CoA biosynthetic process from pyruvate	biological_process	10	4	4861	7	21673	0.0492063
GO:0001895	retina homeostasis	biological_process	7	4	4861	7	21673	0.0492063
GO:0060742	epithelial cell differentiation involved in prostate gland development	biological_process	8	4	4861	7	21673	0.0492063
GO:0033148	positive regulation of intracellular estrogen receptor signaling pathway	biological_process	11	4	4861	7	21673	0.0492063
GO:0055001	muscle cell development	biological_process	8	4	4861	7	21673	0.0492063
GO:0033539	fatty acid beta-oxidation using acyl-CoA dehydrogenase	biological_process	11	4	4861	7	21673	0.0492063
GO:0000083	regulation of transcription involved in G1/S transition of mitotic cell cycle	biological_process	13	4	4861	7	21673	0.0492063
GO:0046784	viral mRNA export from host cell nucleus	biological_process	8	4	4861	7	21673	0.0492063
GO:0010950	positive regulation of endopeptidase activity	biological_process	11	4	4861	7	21673	0.0492063
GO:0006782	protoporphyrinogen IX biosynthetic process	biological_process	9	4	4861	7	21673	0.0492063
