# Supplementary material for: Developmental transcriptome profiling of bovine muscle tissue reveals an abundant GosB that regulates myoblast proliferation and apoptosis
Source: Oncotarget. 2017 Mar 29;8(19):32083–100. doi: 10.18632/oncotarget.16644 (PMC5458270; doi:10.18632/oncotarget.16644)
Supplement: Supplementary file 6 [file oncotarget-08-32083-s006.xlsx]

## Sheet: Sheet1
test_id	class_code	nearest_ref_id	gene_id	gene	Gene ID	Description	GO_Term	KEGG	locus	sample_1	sample_2	status	BTA_fpkm	BTF_fpkm	log2(fold_change)	regulation	p_value	q_value	significant
TCONS_00211480	"="	ENSBTAT00000023981	XLOC_189118	NUPR1	ENSBTAG00000018016	Bos taurus nuclear protein, transcriptional regulator, 1 (NUPR1), mRNA. [Source:RefSeq mRNA;Acc:NM_001114515]	GO:0002526(acute inflammatory response);GO:0003682(chromatin binding);GO:0005515(protein binding);GO:0005634(nucleus);GO:0006461(protein complex assembly);GO:0006473(protein acetylation);GO:0008584(male gonad development);GO:0009636(response to toxic substance);GO:0016049(cell growth);GO:0031401(positive regulation of protein modification process);GO:0035914(skeletal muscle cell differentiation);…	NA	chr25:26340078-26341408	BTA	BTF	OK	17.3182	0.487943	5.14944	up	5e-05	0.000326959	yes
TCONS_00151890	"="	ENSBTAT00000014219	XLOC_135389	KBTBD10	ENSBTAG00000010741	Bos taurus kelch repeat and BTB (POZ) domain containing 10 (KBTBD10), mRNA. [Source:RefSeq mRNA;Acc:NM_001083377]	GO:0005515(protein binding);GO:0005634(nucleus);GO:0005730(nucleolus);GO:0005737(cytoplasm);GO:0005813(centrosome);GO:0005856(cytoskeleton);GO:0005886(plasma membrane);GO:0016567(protein ubiquitination);GO:0030239(myofibril assembly);GO:0031430(M band);GO:0031463(Cul3-RING ubiquitin ligase complex);GO:0035914(skeletal muscle cell differentiation);GO:0045661(regulation of myoblast differentiation)…	NA	chr2:26779552-26798396	BTA	BTF	OK	441.679	14.1801	4.96105	up	5e-05	0.000326959	yes
TCONS_00122173	"="	ENSBTAT00000010762	XLOC_110087	GosB	ENSBTAG00000008182	Bos taurus FBJ murine osteosarcoma viral oncogene homolog B (FOSB), mRNA. [Source:RefSeq mRNA;Acc:NM_001102248]	GO:0003677(DNA binding);GO:0003700(sequence-specific DNA binding transcription factor activity);GO:0005634(nucleus);GO:0006355(regulation of transcription, DNA-dependent);GO:0043565(sequence-specific DNA binding);GO:0071277(cellular response to calcium ion)	04380(Osteoclast differentiation)	chr18:53501345-53508597	BTA	BTF	OK	850	28.9785	4.87348	up	5e-05	0.000326959	yes
TCONS_00012903	"="	ENSBTAT00000026395	XLOC_011776	ADIPOQ	ENSBTAG00000019813	Adiponectin [Source:UniProtKB/Swiss-Prot;Acc:Q3Y5Z3]	GO:0001934(positive regulation of protein phosphorylation);GO:0005102(receptor binding);GO:0005179(hormone activity);GO:0005515(protein binding);GO:0005576(extracellular region);GO:0005581(collagen);GO:0005615(extracellular space);GO:0005783(endoplasmic reticulum);GO:0006006(glucose metabolic process);GO:0006635(fatty acid beta-oxidation);GO:0009749(response to glucose);GO:0009967(positive regula…	03320(PPAR signaling pathway);04920(Adipocytokine signaling pathway);04930(Type II diabetes mellitus)	chr1:81005167-81018328	BTA	BTF	OK	6.75104	0.252029	4.74345	up	5e-05	0.000326959	yes
TCONS_00094663	"="	ENSBTAT00000020860	XLOC_085522	BTG2	ENSBTAG00000015711	BTG family, member 2 [Source:HGNC Symbol;Acc:1131]	GO:0005515(protein binding);GO:0006479(protein methylation);GO:0006974(cellular response to DNA damage stimulus);GO:0008285(negative regulation of cell proliferation);GO:0008306(associative learning);GO:0009952(anterior/posterior pattern specification);GO:0017148(negative regulation of translation);GO:0021542(dentate gyrus development);GO:0021954(central nervous system neuron development);GO:0031…	03018(RNA degradation)	chr16:890019-894634	BTA	BTF	OK	33.6347	1.74819	4.26602	up	5e-05	0.000326959	yes
TCONS_00022147	"="	ENSBTAT00000017862	XLOC_020106	COPS2	ENSBTAG00000013425	COP9 signalosome subunit 2 [Source:HGNC Symbol;Acc:30747]	GO:0003714(transcription corepressor activity);GO:0005515(protein binding);GO:0005634(nucleus);GO:0005737(cytoplasm);GO:0008180(COP9 signalosome);GO:0008283(cell proliferation);GO:0010388(cullin deneddylation);GO:0035914(skeletal muscle cell differentiation);GO:0045892(negative regulation of transcription, DNA-dependent)	NA	chr10:61139196-61328634	BTA	BTF	OK	72.8779	3.86942	4.23529	up	5e-05	0.000326959	yes
TCONS_00154532	"="	ENSBTAT00000010351	XLOC_137900	STAT1	ENSBTAG00000007867	Bos taurus signal transducer and activator of transcription 1, 91kDa (STAT1), mRNA. [Source:RefSeq mRNA;Acc:NM_001077900]	GO:0000790(nuclear chromatin);GO:0000978(RNA polymerase II core promoter proximal region sequence-specific DNA binding);GO:0000979(RNA polymerase II core promoter sequence-specific DNA binding);GO:0000983(RNA polymerase II core promoter sequence-specific DNA binding transcription factor activity);GO:0001937(negative regulation of endothelial cell proliferation);GO:0003690(double-stranded DNA bind…	04062(Chemokine signaling pathway);04380(Osteoclast differentiation);04620(Toll-like receptor signaling pathway);04630(Jak-STAT signaling pathway);05140(Leishmaniasis);05145(Toxoplasmosis);05160(Hepatitis C);05200(Pathways in cancer);05212(Pancreatic cancer)	chr2:79887155-79973705	BTA	BTF	OK	49.0854	2.70443	4.1819	up	5e-05	0.000326959	yes
TCONS_00283274	"="	ENSBTAT00000000648	XLOC_253473	NR4A1	ENSBTAG00000000507	Bos taurus nuclear receptor subfamily 4, group A, member 1 (NR4A1), mRNA. [Source:RefSeq mRNA;Acc:NM_001075911]	GO:0001077(RNA polymerase II core promoter proximal region sequence-specific DNA binding transcription factor activity involved in positive regulation of transcription);GO:0001938(positive regulation of endothelial cell proliferation);GO:0002042(cell migration involved in sprouting angiogenesis);GO:0003677(DNA binding);GO:0003700(sequence-specific DNA binding transcription factor activity);GO:000…	04010(MAPK signaling pathway)	chr5:27972367-27992869	BTA	BTF	OK	4.74235	0.305173	3.9579	up	0.00235	0.0101459	yes
TCONS_00205686	"="	ENSBTAT00000013207	XLOC_184101	DNAJA3	ENSBTAG00000010013	Bos taurus DnaJ (Hsp40) homolog, subfamily A, member 3 (DNAJA3), mRNA. [Source:RefSeq mRNA;Acc:NM_001080270]	GO:0000122(negative regulation of transcription from RNA polymerase II promoter);GO:0005083(small GTPase regulator activity);GO:0005133(interferon-gamma receptor binding);GO:0005515(protein binding);GO:0005524(ATP binding);GO:0005634(nucleus);GO:0005737(cytoplasm);GO:0005739(mitochondrion);GO:0005759(mitochondrial matrix);GO:0005829(cytosol);GO:0005884(actin filament);GO:0006264(mitochondrial DNA…	NA	chr25:3569932-3601282	BTA	BTF	OK	58.9014	4.32815	3.76648	up	5e-05	0.000326959	yes
TCONS_00269544	"="	ENSBTAT00000023751	XLOC_241285	CAV1	ENSBTAG00000017869	Bos taurus caveolin 1, caveolae protein, 22kDa (CAV1), mRNA. [Source:RefSeq mRNA;Acc:NM_174004]	GO:0000122(negative regulation of transcription from RNA polymerase II promoter);GO:0000139(Golgi membrane);GO:0000165(MAPK cascade);GO:0000188(inactivation of MAPK activity);GO:0001525(angiogenesis);GO:0001570(vasculogenesis);GO:0001666(response to hypoxia);GO:0001937(negative regulation of endothelial cell proliferation);GO:0001960(negative regulation of cytokine-mediated signaling pathway);GO:…	04144(Endocytosis);04510(Focal adhesion);05100(Bacterial invasion of epithelial cells);05416(Viral myocarditis)	chr4:52173109-52208687	BTA	BTF	OK	179.063	17.2495	3.37584	up	5e-05	0.000326959	yes
TCONS_00047801	"="	ENSBTAT00000008728	XLOC_042914	RB1	ENSBTAG00000006640	Bos taurus retinoblastoma 1 (RB1), mRNA. [Source:RefSeq mRNA;Acc:NM_001076907]	GO:0000082(G1/S transition of mitotic cell cycle);GO:0000122(negative regulation of transcription from RNA polymerase II promoter);GO:0001047(core promoter binding);GO:0001102(RNA polymerase II activating transcription factor binding);GO:0005515(protein binding);GO:0005634(nucleus);GO:0005667(transcription factor complex);GO:0005819(spindle);GO:0006469(negative regulation of protein kinase activi…	04110(Cell cycle);05200(Pathways in cancer);05212(Pancreatic cancer);05214(Glioma);05215(Prostate cancer);05218(Melanoma);05219(Bladder cancer);05220(Chronic myeloid leukemia);05222(Small cell lung cancer);05223(Non-small cell lung cancer)	chr12:18196461-18316589	BTA	BTF	OK	4.87356	0.493904	3.30267	up	5e-05	0.000326959	yes
TCONS_00028038	"="	ENSBTAT00000002017	XLOC_025326	SAV1	ENSBTAG00000001539	Bos taurus salvador homolog 1 (Drosophila) (SAV1), mRNA. [Source:RefSeq mRNA;Acc:NM_001191362]	GO:0001942(hair follicle development);GO:0005515(protein binding);GO:0005634(nucleus);GO:0005737(cytoplasm);GO:0007165(signal transduction);GO:0030216(keratinocyte differentiation);GO:0035329(hippo signaling);GO:0043065(positive regulation of apoptotic process);GO:0046620(regulation of organ growth);GO:0050680(negative regulation of epithelial cell proliferation);GO:0060044(negative regulation of…	NA	chr10:43570396-43599997	BTA	BTF	OK	13.7314	1.42106	3.27244	up	5e-05	0.000326959	yes
TCONS_00069850	"="	ENSBTAT00000006947	XLOC_063003	ADA	ENSBTAG00000005280	Bos taurus adenosine deaminase (ADA), mRNA. [Source:RefSeq mRNA;Acc:NM_173887]	GO:0001666(response to hypoxia);GO:0001701(in utero embryonic development);GO:0001829(trophectodermal cell differentiation);GO:0001889(liver development);GO:0001890(placenta development);GO:0002314(germinal center B cell differentiation);GO:0002636(positive regulation of germinal center formation);GO:0002686(negative regulation of leukocyte migration);GO:0002906(negative regulation of mature B ce…	00230(Purine metabolism);01100(Metabolic pathways);05340(Primary immunodeficiency)	chr13:73750478-73773999	BTA	BTF	OK	16.3575	2.01316	3.02242	up	5e-05	0.000326959	yes
TCONS_00205120	"="	ENSBTAT00000025701	XLOC_183737	BCL2	ENSBTAG00000019302	Bos taurus B-cell CLL/lymphoma 2 (BCL2), mRNA. [Source:RefSeq mRNA;Acc:NM_001166486]	GO:0000082(G1/S transition of mitotic cell cycle);GO:0000209(protein polyubiquitination);GO:0000902(cell morphogenesis);GO:0001101(response to acid);GO:0001503(ossification);GO:0001541(ovarian follicle development);GO:0001656(metanephros development);GO:0001657(ureteric bud development);GO:0001658(branching involved in ureteric bud morphogenesis);GO:0001662(behavioral fear response);GO:0001776(le…	04141(Protein processing in endoplasmic reticulum);04210(Apoptosis);04510(Focal adhesion);04722(Neurotrophin signaling pathway);05014(Amyotrophic lateral sclerosis (ALS));05145(Toxoplasmosis);05200(Pathways in cancer);05210(Colorectal cancer);05215(Prostate cancer);05222(Small cell lung cancer)	chr24:61907106-62106784	BTA	BTF	OK	5.61161	0.726743	2.9489	up	0.01455	0.0484127	yes
TCONS_00238809	"="	ENSBTAT00000064149	XLOC_213889	HRAS	ENSBTAG00000046644	Harvey rat sarcoma viral oncogene homolog [Source:HGNC Symbol;Acc:5173]	GO:0000166(nucleotide binding);GO:0001934(positive regulation of protein phosphorylation);GO:0003924(GTPase activity);GO:0005515(protein binding);GO:0005525(GTP binding);GO:0005622(intracellular);GO:0005794(Golgi apparatus);GO:0005886(plasma membrane);GO:0006184(GTP catabolic process);GO:0006897(endocytosis);GO:0007050(cell cycle arrest);GO:0007093(mitotic cell cycle checkpoint);GO:0007165(signal…	04010(MAPK signaling pathway);04012(ErbB signaling pathway);04062(Chemokine signaling pathway);04144(Endocytosis);04360(Axon guidance);04370(VEGF signaling pathway);04510(Focal adhesion);04530(Tight junction);04540(Gap junction);04650(Natural killer cell mediated cytotoxicity);04660(T cell receptor signaling pathway);04662(B cell receptor signaling pathway);04664(Fc epsilon RI signaling pathway);…	chr29:51034763-51115452	BTA	BTF	OK	26.2788	4.71622	2.4782	up	0.0006	0.00306094	yes
TCONS_00025131	"="	ENSBTAT00000025099	XLOC_022779	APC	ENSBTAG00000018852	adenomatous polyposis coli [Source:HGNC Symbol;Acc:583]	GO:0000281(mitotic cytokinesis);GO:0000776(kinetochore);GO:0001822(kidney development);GO:0001942(hair follicle development);GO:0005488(binding);GO:0005515(protein binding);GO:0005634(nucleus);GO:0005737(cytoplasm);GO:0005813(centrosome);GO:0005881(cytoplasmic microtubule);GO:0005886(plasma membrane);GO:0005913(cell-cell adherens junction);GO:0005923(tight junction);GO:0006461(protein complex ass…	04310(Wnt signaling pathway);04810(Regulation of actin cytoskeleton);05200(Pathways in cancer);05210(Colorectal cancer);05213(Endometrial cancer);05217(Basal cell carcinoma)	chr10:1116587-1212965	BTA	BTF	OK	15.0602	2.74456	2.4561	up	5e-05	0.000326959	yes
TCONS_00012518	"="	ENSBTAT00000062965	XLOC_011428	HES1	ENSBTAG00000000569	Bos taurus hairy and enhancer of split 1, (Drosophila) (HES1), mRNA. [Source:RefSeq mRNA;Acc:NM_001034678]	GO:0000122(negative regulation of transcription from RNA polymerase II promoter);GO:0000981(sequence-specific DNA binding RNA polymerase II transcription factor activity);GO:0001078(RNA polymerase II core promoter proximal region sequence-specific DNA binding transcription factor activity involved in negative regulation of transcription);GO:0001701(in utero embryonic development);GO:0001889(liver…	04330(Notch signaling pathway);04950(Maturity onset diabetes of the young)	chr1:73973532-73976728	BTA	BTF	OK	5.50935	1.00464	2.4552	up	0.007	0.0260542	yes
TCONS_00180636	"="	ENSBTAT00000021838	XLOC_161815	CTNNB1	ENSBTAG00000016420	Bos taurus catenin (cadherin-associated protein), beta 1, 88kDa (CTNNB1), mRNA. [Source:RefSeq mRNA;Acc:NM_001076141]	GO:0000122(negative regulation of transcription from RNA polymerase II promoter);GO:0000578(embryonic axis specification);GO:0000904(cell morphogenesis involved in differentiation);GO:0000922(spindle pole);GO:0001102(RNA polymerase II activating transcription factor binding);GO:0001501(skeletal system development);GO:0001569(patterning of blood vessels);GO:0001570(vasculogenesis);GO:0001658(branc…	04310(Wnt signaling pathway);04510(Focal adhesion);04520(Adherens junction);04530(Tight junction);04670(Leukocyte transendothelial migration);04916(Melanogenesis);05100(Bacterial invasion of epithelial cells);05200(Pathways in cancer);05210(Colorectal cancer);05213(Endometrial cancer);05215(Prostate cancer);05216(Thyroid cancer);05217(Basal cell carcinoma);05412(Arrhythmogenic right ventricular c…	chr22:13842140-13891588	BTA	BTF	OK	104.484	20.131	2.37579	up	5e-05	0.000326959	yes
TCONS_00046309	"="	ENSBTAT00000006842	XLOC_041632	TSC1	ENSBTAG00000005190	TSC1 protein; Uncharacterized protein [Source:UniProtKB/TrEMBL;Acc:A6QQZ6]	GO:0001822(kidney development);GO:0001843(neural tube closure);GO:0001952(regulation of cell-matrix adhesion);GO:0005488(binding);GO:0005515(protein binding);GO:0005737(cytoplasm);GO:0005829(cytosol);GO:0005884(actin filament);GO:0005938(cell cortex);GO:0006407(rRNA export from nucleus);GO:0006417(regulation of translation);GO:0006813(potassium ion transport);GO:0007160(cell-matrix adhesion);GO:0…	NA	chr11:102961413-103099918	BTA	BTF	OK	4.85517	0.970068	2.32336	up	0.0114	0.0395107	yes
TCONS_00158164	"="	ENSBTAT00000012501	XLOC_141115	KDM1A	ENSBTAG00000009500	lysine (K)-specific demethylase 1A [Source:HGNC Symbol;Acc:29079]	GO:0000122(negative regulation of transcription from RNA polymerase II promoter);GO:0000790(nuclear chromatin);GO:0001085(RNA polymerase II transcription factor binding);GO:0001701(in utero embryonic development);GO:0002039(p53 binding);GO:0003677(DNA binding);GO:0003682(chromatin binding);GO:0003700(sequence-specific DNA binding transcription factor activity);GO:0005515(protein binding);GO:00056…	NA	chr2:130335694-130437088	BTA	BTF	OK	12.0182	2.67136	2.16958	up	0.00055	0.00283228	yes
TCONS_00334539	"="	ENSBTAT00000015734	XLOC_299684	HDAC2	ENSBTAG00000011849	histone deacetylase 2 [Source:RefSeq peptide;Acc:NP_001068614]	GO:0000122(negative regulation of transcription from RNA polymerase II promoter);GO:0000790(nuclear chromatin);GO:0000792(heterochromatin);GO:0001103(RNA polymerase II repressing transcription factor binding);GO:0003682(chromatin binding);GO:0003700(sequence-specific DNA binding transcription factor activity);GO:0004407(histone deacetylase activity);GO:0005515(protein binding);GO:0005634(nucleus)…	04110(Cell cycle);04330(Notch signaling pathway);05016(Huntington's disease);05200(Pathways in cancer);05220(Chronic myeloid leukemia)	chr9:36918331-36953774	BTA	BTF	OK	10.7781	2.93318	1.87757	up	0.00085	0.00416424	yes
TCONS_00135695	"="	ENSBTAT00000001407	XLOC_121322	PRKCA	ENSBTAG00000001061	Bos taurus protein kinase C, alpha (PRKCA), mRNA. [Source:RefSeq mRNA;Acc:NM_174435]	GO:0000166(nucleotide binding);GO:0000188(inactivation of MAPK activity);GO:0001750(photoreceptor outer segment);GO:0001933(negative regulation of protein phosphorylation);GO:0001934(positive regulation of protein phosphorylation);GO:0001938(positive regulation of endothelial cell proliferation);GO:0002026(regulation of the force of heart contraction);GO:0002062(chondrocyte differentiation);GO:00…	04010(MAPK signaling pathway);04012(ErbB signaling pathway);04020(Calcium signaling pathway);04070(Phosphatidylinositol signaling system);04270(Vascular smooth muscle contraction);04310(Wnt signaling pathway);04370(VEGF signaling pathway);04510(Focal adhesion);04530(Tight junction);04540(Gap junction);04650(Natural killer cell mediated cytotoxicity);04666(Fc gamma R-mediated phagocytosis);04670(L…	chr19:63499121-63587635	BTA	BTF	OK	6.33116	1.74429	1.85983	up	0.00705	0.0261957	yes
TCONS_00192972	"="	ENSBTAT00000000860	XLOC_172611	RXRB	ENSBTAG00000000602	Bos taurus retinoid X receptor, beta (RXRB), mRNA. [Source:RefSeq mRNA;Acc:NM_001083640]	GO:0001701(in utero embryonic development);GO:0001893(maternal placenta development);GO:0003700(sequence-specific DNA binding transcription factor activity);GO:0003707(steroid hormone receptor activity);GO:0004879(ligand-activated sequence-specific DNA binding RNA polymerase II transcription factor activity);GO:0004886(9-cis retinoic acid receptor activity);GO:0005515(protein binding);GO:0005634(…	03320(PPAR signaling pathway);04920(Adipocytokine signaling pathway);05200(Pathways in cancer);05216(Thyroid cancer);05222(Small cell lung cancer);05223(Non-small cell lung cancer)	chr23:7320211-7326976	BTA	BTF	OK	6.7313	2.02826	1.73064	up	0.00045	0.00237732	yes
TCONS_00127806	"="	ENSBTAT00000020786	XLOC_114868	EID2	ENSBTAG00000015644	Bos taurus EP300 interacting inhibitor of differentiation 2 (EID2), mRNA. [Source:RefSeq mRNA;Acc:NM_001078049]	GO:0005515(protein binding);GO:0005634(nucleus);GO:0006351(transcription, DNA-templated);GO:0006355(regulation of transcription, DNA-dependent);GO:0007181(transforming growth factor beta receptor complex assembly);GO:0007183(SMAD protein complex assembly);GO:0007275(multicellular organismal development);GO:0007517(muscle organ development);GO:0017015(regulation of transforming growth factor beta …	NA	chr18:49480064-49481558	BTA	BTF	OK	2.01921	0.617421	1.70946	up	0.00065	0.00327948	yes
TCONS_00183322	"="	ENSBTAT00000005600	XLOC_164209	RHOA	ENSBTAG00000004279	Bos taurus ras homolog gene family, member A (RHOA), mRNA. [Source:RefSeq mRNA;Acc:NM_176645]	GO:0000166(nucleotide binding);GO:0000902(cell morphogenesis);GO:0003924(GTPase activity);GO:0005515(protein binding);GO:0005525(GTP binding);GO:0005622(intracellular);GO:0005634(nucleus);GO:0005737(cytoplasm);GO:0005739(mitochondrion);GO:0005829(cytosol);GO:0005856(cytoskeleton);GO:0005886(plasma membrane);GO:0005938(cell cortex);GO:0006184(GTP catabolic process);GO:0006357(regulation of transcr…	04062(Chemokine signaling pathway);04144(Endocytosis);04270(Vascular smooth muscle contraction);04310(Wnt signaling pathway);04350(TGF-beta signaling pathway);04360(Axon guidance);04510(Focal adhesion);04520(Adherens junction);04530(Tight junction);04660(T cell receptor signaling pathway);04670(Leukocyte transendothelial migration);04722(Neurotrophin signaling pathway);04810(Regulation of actin c…	chr22:51277675-51324160	BTA	BTF	OK	26.4929	8.21467	1.68933	up	0.0044	0.01747	yes
TCONS_00279378	"="	ENSBTAT00000061164	XLOC_250073	LRP6	ENSBTAG00000011761	Uncharacterized protein [Source:UniProtKB/TrEMBL;Acc:F1MDE1]	GO:0001702(gastrulation with mouth forming second);GO:0001756(somitogenesis);GO:0001843(neural tube closure);GO:0001933(negative regulation of protein phosphorylation);GO:0001947(heart looping);GO:0002053(positive regulation of mesenchymal cell proliferation);GO:0003344(pericardium morphogenesis);GO:0003401(axis elongation);GO:0005041(low-density lipoprotein receptor activity);GO:0005102(receptor…	04310(Wnt signaling pathway)	chr5:97997678-98176500	BTA	BTF	OK	7.65115	2.52922	1.59699	up	0.049	0.123327	yes
TCONS_00346948	"="	ENSBTAT00000030192	XLOC_311048	EMD	ENSBTAG00000022314	Bos taurus emerin (EMD), mRNA. [Source:RefSeq mRNA;Acc:NM_203361]	GO:0003779(actin binding);GO:0005515(protein binding);GO:0005635(nuclear envelope);GO:0005640(nuclear outer membrane);GO:0005783(endoplasmic reticulum);GO:0031965(nuclear membrane);GO:0035414(negative regulation of catenin import into nucleus);GO:0035914(skeletal muscle cell differentiation);GO:0046827(positive regulation of protein export from nucleus);GO:0048147(negative regulation of fibroblas…	05410(Hypertrophic cardiomyopathy (HCM));05412(Arrhythmogenic right ventricular cardiomyopathy (ARVC));05414(Dilated cardiomyopathy)	chrX:40341310-40343613	BTA	BTF	OK	11.771	3.91476	1.58825	up	0.0033	0.0135861	yes
TCONS_00060426	"="	ENSBTAT00000006739	XLOC_054538	BMP2	ENSBTAG00000005111	Bos taurus bone morphogenetic protein 2 (BMP2), mRNA. [Source:RefSeq mRNA;Acc:NM_001099141]	GO:0000122(negative regulation of transcription from RNA polymerase II promoter);GO:0000187(activation of MAPK activity);GO:0001649(osteoblast differentiation);GO:0001658(branching involved in ureteric bud morphogenesis);GO:0001666(response to hypoxia);GO:0001701(in utero embryonic development);GO:0001837(epithelial to mesenchymal transition);GO:0001934(positive regulation of protein phosphorylat…	04340(Hedgehog signaling pathway);04350(TGF-beta signaling pathway);05200(Pathways in cancer);05217(Basal cell carcinoma)	chr13:49549188-49583364	BTA	BTF	OK	1.0021	0.336898	1.57264	up	0.03725	0.101471	yes
TCONS_00132677	"="	ENSBTAT00000010532	XLOC_118840	FLCN	ENSBTAG00000008010	Bos taurus folliculin (FLCN), mRNA. [Source:RefSeq mRNA;Acc:NM_001035363]	GO:0000122(negative regulation of transcription from RNA polymerase II promoter);GO:0001701(in utero embryonic development);GO:0001932(regulation of protein phosphorylation);GO:0001934(positive regulation of protein phosphorylation);GO:0005515(protein binding);GO:0005634(nucleus);GO:0005737(cytoplasm);GO:0005886(plasma membrane);GO:0007043(cell-cell junction assembly);GO:0010628(positive regulati…	05211(Renal cell carcinoma)	chr19:35520007-35536118	BTA	BTF	OK	7.91716	2.67834	1.56364	up	0.00025	0.00141002	yes
TCONS_00088150	"="	ENSBTAT00000004729	XLOC_079647	CNTF	ENSBTAG00000003624	ciliary neurotrophic factor [Source:HGNC Symbol;Acc:2169]	GO:0005138(interleukin-6 receptor binding);GO:0005615(extracellular space);GO:0005737(cytoplasm);GO:0008083(growth factor activity);GO:0008284(positive regulation of cell proliferation);GO:0040007(growth);GO:0042517(positive regulation of tyrosine phosphorylation of Stat3 protein);GO:0043231(intracellular membrane-bounded organelle);GO:0043524(negative regulation of neuron apoptotic process);GO:0…	NA	chr15:83291642-83293465	BTA	BTF	OK	1.9717	0.669413	1.55847	up	0.0211	0.0657511	yes
TCONS_00227039	"="	ENSBTAT00000015305	XLOC_203265	RARB	ENSBTAG00000011518	retinoic acid receptor, beta [Source:HGNC Symbol;Acc:9865]	GO:0000122(negative regulation of transcription from RNA polymerase II promoter);GO:0001657(ureteric bud development);GO:0003417(growth plate cartilage development);GO:0003677(DNA binding);GO:0003700(sequence-specific DNA binding transcription factor activity);GO:0003707(steroid hormone receptor activity);GO:0003708(retinoic acid receptor activity);GO:0005515(protein binding);GO:0005634(nucleus);…	NA	chr27:40131404-40236498	BTA	BTF	OK	3.63254	1.28761	1.49629	up	0.00325	0.0134153	yes
TCONS_00342771	"="	ENSBTAT00000014907	XLOC_307228	CITED2	ENSBTAG00000011224	Bos taurus Cbp/p300-interacting transactivator, with Glu/Asp-rich carboxy-terminal domain, 2 (CITED2), mRNA. [Source:RefSeq mRNA;Acc:NM_001075819]	GO:0000122(negative regulation of transcription from RNA polymerase II promoter);GO:0000790(nuclear chromatin);GO:0001102(RNA polymerase II activating transcription factor binding);GO:0001105(RNA polymerase II transcription coactivator activity);GO:0001106(RNA polymerase II transcription corepressor activity);GO:0001568(blood vessel development);GO:0001570(vasculogenesis);GO:0001666(response to h…	NA	chr9:78071005-78073397	BTA	BTF	OK	31.0814	11.0683	1.48962	up	5e-05	0.000326959	yes
TCONS_00260008	"="	ENSBTAT00000023621	XLOC_232572	HDAC4	ENSBTAG00000017764	histone deacetylase 4 [Source:HGNC Symbol;Acc:14063]	GO:0000118(histone deacetylase complex);GO:0000122(negative regulation of transcription from RNA polymerase II promoter);GO:0001501(skeletal system development);GO:0002076(osteoblast development);GO:0003677(DNA binding);GO:0003714(transcription corepressor activity);GO:0004407(histone deacetylase activity);GO:0005515(protein binding);GO:0005634(nucleus);GO:0005737(cytoplasm);GO:0005829(cytosol);G…	NA	chr3:118930555-119413109	BTA	BTF	OK	3.92627	1.48203	1.40559	up	0.0131	0.0444405	yes
TCONS_00100637	"="	ENSBTAT00000007923	XLOC_090929	MYOG	ENSBTAG00000006030	Bos taurus myogenin (myogenic factor 4) (MYOG), mRNA. [Source:RefSeq mRNA;Acc:NM_001111325]	GO:0000977(RNA polymerase II regulatory region sequence-specific DNA binding);GO:0000987(core promoter proximal region sequence-specific DNA binding);GO:0001047(core promoter binding);GO:0001503(ossification);GO:0003677(DNA binding);GO:0003700(sequence-specific DNA binding transcription factor activity);GO:0005515(protein binding);GO:0005634(nucleus);GO:0006355(regulation of transcription, DNA-de…	NA	chr16:596919-599806	BTA	BTF	OK	48.5611	19.0067	1.3533	up	5e-05	0.000326959	yes
TCONS_00335986	"="	ENSBTAT00000024171	XLOC_300983	TBX18	ENSBTAG00000018161	Bos taurus T-box 18 (TBX18), mRNA. [Source:RefSeq mRNA;Acc:NM_001192462]	GO:0001756(somitogenesis);GO:0002053(positive regulation of mesenchymal cell proliferation);GO:0003163(sinoatrial node development);GO:0003677(DNA binding);GO:0003700(sequence-specific DNA binding transcription factor activity);GO:0005515(protein binding);GO:0005634(nucleus);GO:0006351(transcription, DNA-templated);GO:0006355(regulation of transcription, DNA-dependent);GO:0007605(sensory percepti…	NA	chr9:65579027-65609979	BTA	BTF	OK	0.765998	0.36489	1.06988	up	0.0378	0.101968	yes
TCONS_00182896	"="	ENSBTAT00000026930	XLOC_163882	WNT5A	ENSBTAG00000020221	wingless-type MMTV integration site family, member 5A [Source:HGNC Symbol;Acc:12784]	GO:0000187(activation of MAPK activity);GO:0001667(ameboidal cell migration);GO:0001736(establishment of planar polarity);GO:0001756(somitogenesis);GO:0001837(epithelial to mesenchymal transition);GO:0001843(neural tube closure);GO:0001934(positive regulation of protein phosphorylation);GO:0001938(positive regulation of endothelial cell proliferation);GO:0001947(heart looping);GO:0002009(morphoge…	04310(Wnt signaling pathway);04340(Hedgehog signaling pathway);04916(Melanogenesis);05200(Pathways in cancer);05217(Basal cell carcinoma)	chr22:46095619-46116987	BTA	BTF	OK	1.89276	0.919334	1.04183	up	0.0059	0.022461	yes
TCONS_00054184	"="	ENSBTAT00000064356	XLOC_048756	FGF9	ENSBTAG00000048237	fibroblast growth factor 9 [Source:HGNC Symbol;Acc:3687]	GO:0000122(negative regulation of transcription from RNA polymerase II promoter);GO:0001525(angiogenesis);GO:0001649(osteoblast differentiation);GO:0002053(positive regulation of mesenchymal cell proliferation);GO:0002062(chondrocyte differentiation);GO:0005102(receptor binding);GO:0005104(fibroblast growth factor receptor binding);GO:0005576(extracellular region);GO:0005615(extracellular space);…	NA	chr12:35627923-35647737	BTA	BTF	OK	1.14635	0.572828	1.00088	up	0.0262	0.0786799	yes
TCONS_00113698	"="	ENSBTAT00000007477	XLOC_102735	FGF2	ENSBTAG00000005691	Bos taurus fibroblast growth factor 2 (basic) (FGF2), mRNA. [Source:RefSeq mRNA;Acc:NM_174056]	GO:0000186(activation of MAPKK activity);GO:0001525(angiogenesis);GO:0001658(branching involved in ureteric bud morphogenesis);GO:0001759(organ induction);GO:0001934(positive regulation of protein phosphorylation);GO:0001938(positive regulation of endothelial cell proliferation);GO:0002042(cell migration involved in sprouting angiogenesis);GO:0005102(receptor binding);GO:0005104(fibroblast growth…	04010(MAPK signaling pathway);04810(Regulation of actin cytoskeleton);05200(Pathways in cancer);05218(Melanoma)	chr17:35146206-35259135	BTA	BTF	OK	2.05015	1.0581	0.954255	up	0.01015	0.0357159	no
TCONS_00340341	"="	ENSBTAT00000002398	XLOC_305008	GJA1	ENSBTAG00000001835	Bos taurus gap junction protein, alpha 1, 43kDa (GJA1), mRNA. [Source:RefSeq mRNA;Acc:NM_174068]	GO:0001649(osteoblast differentiation);GO:0001701(in utero embryonic development);GO:0001764(neuron migration);GO:0001947(heart looping);GO:0002070(epithelial cell maturation);GO:0002088(lens development in camera-type eye);GO:0003294(atrial ventricular junction remodeling);GO:0004871(signal transducer activity);GO:0005102(receptor binding);GO:0005243(gap junction channel activity);GO:0005515(pro…	04540(Gap junction);05412(Arrhythmogenic right ventricular cardiomyopathy (ARVC))	chr9:30127785-30140793	BTA	BTF	OK	8.48893	5.54268	0.615	up	0.0427	0.111092	no
TCONS_00264277	"="	ENSBTAT00000053426	XLOC_236524	IGFBP3	ENSBTAG00000003994	Bos taurus insulin-like growth factor binding protein 3 (IGFBP3), mRNA. [Source:RefSeq mRNA;Acc:NM_174556]	GO:0001558(regulation of cell growth);GO:0001933(negative regulation of protein phosphorylation);GO:0001968(fibronectin binding);GO:0005515(protein binding);GO:0005520(insulin-like growth factor binding);GO:0005576(extracellular region);GO:0005615(extracellular space);GO:0005634(nucleus);GO:0006468(protein phosphorylation);GO:0008160(protein tyrosine phosphatase activator activity);GO:0008285(neg…	04115(p53 signaling pathway)	chr4:76705104-76712709	BTA	BTF	OK	5.73694	11.1828	-0.962925	down	0.00255	0.0108923	no
TCONS_00036730	"="	ENSBTAT00000010670	XLOC_033147	OSR1	ENSBTAG00000008113	Bos taurus odd-skipped related 1 (Drosophila) (OSR1), mRNA. [Source:RefSeq mRNA;Acc:NM_001076916]	GO:0000122(negative regulation of transcription from RNA polymerase II promoter);GO:0001655(urogenital system development);GO:0001656(metanephros development);GO:0001657(ureteric bud development);GO:0001823(mesonephros development);GO:0002062(chondrocyte differentiation);GO:0003676(nucleic acid binding);GO:0005634(nucleus);GO:0005730(nucleolus);GO:0006351(transcription, DNA-templated);GO:0006355(…	NA	chr11:79486794-79494716	BTA	BTF	OK	0.606764	1.94336	-1.67935	down	0.00315	0.0130627	yes
TCONS_00133307	"="	ENSBTAT00000016586	XLOC_119330	RARA	ENSBTAG00000012500	retinoic acid receptor, alpha [Source:HGNC Symbol;Acc:9864]	GO:0000122(negative regulation of transcription from RNA polymerase II promoter);GO:0000790(nuclear chromatin);GO:0001657(ureteric bud development);GO:0001972(retinoic acid binding);GO:0003417(growth plate cartilage development);GO:0003677(DNA binding);GO:0003700(sequence-specific DNA binding transcription factor activity);GO:0003707(steroid hormone receptor activity);GO:0003708(retinoic acid rec…	05200(Pathways in cancer);05221(Acute myeloid leukemia)	chr19:41202063-41249296	BTA	BTF	OK	1.09056	4.68201	-2.10205	down	0.0099	0.0349486	yes
TCONS_00205297	"="	ENSBTAT00000027633	XLOC_183862	SOX8	ENSBTAG00000020737	Uncharacterized protein [Source:UniProtKB/TrEMBL;Acc:F1MBL5]	GO:0000979(RNA polymerase II core promoter sequence-specific DNA binding);GO:0001649(osteoblast differentiation);GO:0001701(in utero embryonic development);GO:0001755(neural crest cell migration);GO:0003677(DNA binding);GO:0003700(sequence-specific DNA binding transcription factor activity);GO:0005515(protein binding);GO:0005634(nucleus);GO:0005737(cytoplasm);GO:0007165(signal transduction);GO:00…	NA	chr25:787419-792373	BTA	BTF	OK	0.933473	4.81016	-2.36541	down	5e-05	0.000326959	yes
TCONS_00046475	"="	ENSBTAT00000017746	XLOC_041740	NOTCH1	ENSBTAG00000022799	Uncharacterized protein [Source:UniProtKB/TrEMBL;Acc:F1MSM3]	GO:0000122(negative regulation of transcription from RNA polymerase II promoter);GO:0001047(core promoter binding);GO:0001190(RNA polymerase II transcription factor binding transcription factor activity involved in positive regulation of transcription);GO:0001701(in utero embryonic development);GO:0001708(cell fate specification);GO:0001837(epithelial to mesenchymal transition);GO:0001889(liver d…	04320(Dorso-ventral axis formation);04330(Notch signaling pathway)	chr11:103984706-104030947	BTA	BTF	OK	0.921073	6.44256	-2.80625	down	5e-05	0.000326959	yes
TCONS_00106845	"="	ENSBTAT00000029841	XLOC_096537	SFRP2	ENSBTAG00000018563	Bos taurus secreted frizzled-related protein 2 (SFRP2), mRNA. [Source:RefSeq mRNA;Acc:NM_001034393]	GO:0001569(patterning of blood vessels);GO:0001756(somitogenesis);GO:0001843(neural tube closure);GO:0001944(vasculature development);GO:0002063(chondrocyte development);GO:0003151(outflow tract morphogenesis);GO:0003214(cardiac left ventricle morphogenesis);GO:0005515(protein binding);GO:0005576(extracellular region);GO:0005615(extracellular space);GO:0005737(cytoplasm);GO:0005886(plasma membran…	04310(Wnt signaling pathway)	chr17:3829345-3838136	BTA	BTF	OK	1.05631	21.7691	-4.36517	down	5e-05	0.000326959	yes
TCONS_00238659	"="	ENSBTAT00000044139	XLOC_213774	IGF2	ENSBTAG00000013066	Bos taurus insulin-like growth factor 2 (somatomedin A) (IGF2), mRNA. [Source:RefSeq mRNA;Acc:NM_174087]	GO:0001503(ossification);GO:0001649(osteoblast differentiation);GO:0001934(positive regulation of protein phosphorylation);GO:0005158(insulin receptor binding);GO:0005159(insulin-like growth factor receptor binding);GO:0005179(hormone activity);GO:0005515(protein binding);GO:0005576(extracellular region);GO:0005615(extracellular space);GO:0005975(carbohydrate metabolic process);GO:0006006(glucose…	NA	chr29:50046625-50065231	BTA	BTF	OK	27.8731	733.704	-4.71825	down	5e-05	0.000326959	yes
